# Supplementary material for: Loss of H3K9 trimethylation alters chromosome compaction and transcription factor retention during mitosis
Source: Nat Struct Mol Biol. 2023 Mar 20;30(4):489–501. doi: 10.1038/s41594-023-00943-7 (PMC10113154; doi:10.1038/s41594-023-00943-7)
Supplement: Supplementary file 4 — Tab 1: Protein group file: proteomics on sorted mitotic chromosomes and mitotic lysate pellets of WT and Suv39h dn MEFs. Tab 2: Number of protein hits identified in WT and Suv39h dn MEF samples. Tab 3: List of proteins that are enriched on mitotic chromosome in both WT and Suv39h dn MEFs (enrichment maintained), list of proteins that are not enriched in Suv39h dn MEF samples compared with WT (enrichment lost) and list of proteins that are enriched in Suv39h dn MEFs but not in the WT (enrichment gained). [file 41594_2023_943_MOESM4_ESM.xlsx]

## Sheet: proteinGroupsFile MEFs
Protein IDs	Majority protein IDs	Peptide counts (all)	Peptide counts (razor+unique)	Peptide counts (unique)	Protein names	Gene names	Fasta headers	Number of proteins	Peptides	Razor + unique peptides	Unique peptides	Peptides D5_LP1_1	Peptides D5_LP1_2	Peptides D5_LP2_1	Peptides D5_LP2_2	Peptides D5_LP3_1	Peptides D5_LP3_2	Peptides D5_LP4_1	Peptides D5_LP4_2	Peptides D5_LP5_1	Peptides D5_LP5_2	Peptides D5_SC1_1	Peptides D5_SC1_2	Peptides D5_SC2_1	Peptides D5_SC2_2	Peptides D5_SC3_1	Peptides D5_SC3_2	Peptides D5_SC4_1	Peptides D5_SC4_2	Peptides W8_LP1_1	Peptides W8_LP1_2	Peptides W8_LP2_1	Peptides W8_LP2_2	Peptides W8_LP3_1	Peptides W8_LP3_2	Peptides W8_LP4_1	Peptides W8_LP4_2	Peptides W8_SC1_1	Peptides W8_SC1_2	Peptides W8_SC2_1	Peptides W8_SC2_2	Peptides W8_SC3_1	Peptides W8_SC3_2	Peptides W8_SC4_1	Peptides W8_SC4_2	Razor + unique peptides D5_LP1_1	Razor + unique peptides D5_LP1_2	Razor + unique peptides D5_LP2_1	Razor + unique peptides D5_LP2_2
Q8VDD5	Q8VDD5	249	249	208	Myosin-9	Myh9	sp|Q8VDD5|MYH9_MOUSE Myosin-9 OS=Mus musculus GN=Myh9 PE=1 SV=4	1	249	249	208	221	216	225	227	244	240	224	231	225	223	163	159	208	206	194	195	197	193	212	214	184	178	220	211	167	168	159	169	159	156	159	155	160	159	221	216	225	227
P20152;P31001;P08553	P20152	89;6;2	89;6;2	77;2;0	Vimentin	Vim	sp|P20152|VIME_MOUSE Vimentin OS=Mus musculus GN=Vim PE=1 SV=3	3	89	89	77	83	82	82	82	81	82	83	81	76	79	66	69	69	64	69	68	68	67	84	85	82	83	83	85	79	83	69	74	65	68	60	65	66	66	83	82	82	82
P63260	P63260	40	40	1	Actin, cytoplasmic 2;Actin, cytoplasmic 2, N-terminally processed	Actg1	sp|P63260|ACTG_MOUSE Actin, cytoplasmic 2 OS=Mus musculus GN=Actg1 PE=1 SV=1	1	40	40	1	37	37	39	35	38	37	39	39	37	37	27	27	31	29	29	32	32	29	38	37	39	37	40	38	37	38	27	28	31	28	26	26	28	26	37	37	39	35
P10853;Q8CGP1;Q8CGP2;Q64475;P70696	P10853;Q8CGP1;Q8CGP2;Q64475;P70696	20;19;19;19;13	20;19;19;19;13	0;0;0;0;0	Histone H2B type 1-F/J/L;Histone H2B type 1-K;Histone H2B type 1-P;Histone H2B type 1-B;Histone H2B type 1-A	Hist1h2bf;Hist1h2bk;Hist1h2bp;Hist1h2bb;Hist1h2ba	sp|P10853|H2B1F_MOUSE Histone H2B type 1-F/J/L OS=Mus musculus GN=Hist1h2bf PE=1 SV=2;sp|Q8CGP1|H2B1K_MOUSE Histone H2B type 1-K OS=Mus musculus GN=Hist1h2bk PE=1 SV=3;sp|Q8CGP2|H2B1P_MOUSE Histone H2B type 1-P OS=Mus musculus GN=Hist1h2bp PE=1 SV=3;sp|Q64	5	20	20	0	18	17	15	15	16	16	15	15	14	13	18	16	13	15	17	17	18	18	19	19	17	19	17	17	15	16	15	16	17	18	17	17	18	18	18	17	15	15
Q9QXS1	Q9QXS1	491	491	486	Plectin	Plec	sp|Q9QXS1|PLEC_MOUSE Plectin OS=Mus musculus GN=Plec PE=1 SV=3	1	491	491	486	385	381	364	400	446	447	426	424	436	420	271	266	287	290	308	319	333	340	407	423	404	396	450	448	426	445	314	324	322	319	285	291	320	314	385	381	364	400
Q61879	Q61879	214	184	174	Myosin-10	Myh10	sp|Q61879|MYH10_MOUSE Myosin-10 OS=Mus musculus GN=Myh10 PE=1 SV=2	1	214	184	174	188	183	186	192	202	198	186	189	193	190	132	128	165	168	155	160	147	155	191	199	173	174	193	193	176	181	149	153	146	143	143	138	142	142	159	156	160	165
P62806	P62806	15	15	15	Histone H4	Hist1h4a	sp|P62806|H4_MOUSE Histone H4 OS=Mus musculus GN=Hist1h4a PE=1 SV=2	1	15	15	15	13	13	14	15	13	12	12	12	13	14	13	12	12	13	13	13	12	12	15	15	14	13	15	15	15	15	13	13	13	13	13	13	13	13	13	13	14	15
P11276	P11276	145	145	145	Fibronectin;Anastellin	Fn1	sp|P11276|FINC_MOUSE Fibronectin OS=Mus musculus GN=Fn1 PE=1 SV=4	1	145	145	145	118	122	118	124	130	133	126	128	129	129	98	103	104	99	109	111	112	116	136	137	125	126	133	133	128	135	115	117	119	117	118	119	118	118	118	122	118	124
P62737;P63268	P62737;P63268	31;28	17;14	3;2	Actin, aortic smooth muscle;Actin, gamma-enteric smooth muscle	Acta2;Actg2	sp|P62737|ACTA_MOUSE Actin, aortic smooth muscle OS=Mus musculus GN=Acta2 PE=1 SV=1;sp|P63268|ACTH_MOUSE Actin, gamma-enteric smooth muscle OS=Mus musculus GN=Actg2 PE=1 SV=1	2	31	17	3	28	28	28	27	29	28	30	29	30	30	24	23	27	26	23	25	25	25	29	30	29	29	31	30	28	31	23	23	23	24	21	23	24	24	16	16	15	14
Q60605	Q60605	20	20	19	Myosin light polypeptide 6	Myl6	sp|Q60605|MYL6_MOUSE Myosin light polypeptide 6 OS=Mus musculus GN=Myl6 PE=1 SV=3	1	20	20	19	19	17	15	15	20	19	15	17	13	13	11	11	16	14	15	13	13	12	15	15	12	11	14	13	11	12	11	10	10	10	10	10	9	8	19	17	15	15
Q9WTI7	Q9WTI7	93	92	91	Unconventional myosin-Ic	Myo1c	sp|Q9WTI7|MYO1C_MOUSE Unconventional myosin-Ic OS=Mus musculus GN=Myo1c PE=1 SV=2	1	93	92	91	66	67	71	71	80	82	79	79	85	85	47	52	57	59	58	60	61	62	89	85	84	77	88	91	88	86	64	65	58	55	59	59	59	58	65	66	71	70
Q9WTX6	Q9WTX6	23	23	23	Cullin-1	Cul1	sp|Q9WTX6|CUL1_MOUSE Cullin-1 OS=Mus musculus GN=Cul1 PE=1 SV=1	1	23	23	23	16	18	19	20	14	15	15	16	18	17	3	4	5	5	3	2	4	5	11	12	19	16	14	14	17	18	2	2	5	4	3	4	5	4	16	18	19	20
P27661	P27661	10	10	2	Histone H2AX	H2afx	sp|P27661|H2AX_MOUSE Histone H2AX OS=Mus musculus GN=H2afx PE=1 SV=2	1	10	10	2	9	9	8	8	9	7	8	7	8	7	8	9	8	9	8	8	9	9	9	9	8	10	9	9	8	9	10	10	9	9	7	8	9	9	9	9	8	8
P0DP28;P0DP27;P0DP26;P20801	P0DP28;P0DP27;P0DP26	18;18;18;1	18;18;18;1	12;12;12;1			sp|P0DP28|CALM3_MOUSE Calmodulin-3 OS=Mus musculus GN=Calm3 PE=1 SV=1;sp|P0DP27|CALM2_MOUSE Calmodulin-2 OS=Mus musculus GN=Calm2 PE=1 SV=1;sp|P0DP26|CALM1_MOUSE Calmodulin-1 OS=Mus musculus GN=Calm1 PE=1 SV=1	4	18	18	12	15	16	15	16	18	18	17	16	17	16	13	11	13	14	16	15	14	15	17	17	17	17	18	17	16	18	15	16	14	16	13	16	16	16	15	16	15	16
Q3THE2	Q3THE2	17	17	10	Myosin regulatory light chain 12B	Myl12b	sp|Q3THE2|ML12B_MOUSE Myosin regulatory light chain 12B OS=Mus musculus GN=Myl12b PE=1 SV=2	1	17	17	10	16	16	16	14	16	16	17	16	15	15	14	14	14	14	14	14	14	13	16	14	13	12	15	14	14	11	15	13	12	12	13	14	12	13	16	16	16	14
P10126	P10126	34	34	19	Elongation factor 1-alpha 1	Eef1a1	sp|P10126|EF1A1_MOUSE Elongation factor 1-alpha 1 OS=Mus musculus GN=Eef1a1 PE=1 SV=3	1	34	34	19	32	31	29	29	34	33	29	30	30	29	25	25	26	26	22	25	25	27	32	31	31	29	30	30	30	31	23	23	22	23	23	21	21	21	32	31	29	29
P68372	P68372	31	31	3	Tubulin beta-4B chain	Tubb4b	sp|P68372|TBB4B_MOUSE Tubulin beta-4B chain OS=Mus musculus GN=Tubb4b PE=1 SV=1	1	31	31	3	25	25	24	24	26	26	23	24	28	26	23	21	23	20	22	21	22	23	27	28	24	25	30	30	31	29	21	22	21	21	21	21	20	21	25	25	24	24
P68369	P68369	35	35	0	Tubulin alpha-1A chain	Tuba1a	sp|P68369|TBA1A_MOUSE Tubulin alpha-1A chain OS=Mus musculus GN=Tuba1a PE=1 SV=1	1	35	35	0	33	33	34	34	34	33	33	32	32	34	24	24	27	21	24	23	26	26	35	35	34	33	35	35	35	35	23	25	25	27	24	24	23	20	33	33	34	34
P84228	P84228	11	11	3	Histone H3.2	Hist1h3b	sp|P84228|H32_MOUSE Histone H3.2 OS=Mus musculus GN=Hist1h3b PE=1 SV=2	1	11	11	3	10	9	9	11	10	9	9	10	9	7	9	8	8	6	7	8	7	10	10	10	10	9	11	10	9	10	11	9	9	9	10	11	8	9	10	9	9	11
Q920B9	Q920B9	82	82	82	FACT complex subunit SPT16	Supt16h	sp|Q920B9|SP16H_MOUSE FACT complex subunit SPT16 OS=Mus musculus GN=Supt16h PE=1 SV=2	1	82	82	82	55	55	50	52	61	63	58	57	64	58	69	70	69	66	77	75	75	77	58	58	62	57	61	62	60	69	72	68	66	69	69	65	71	70	55	55	50	52
P11499;REV__Q8BL66	P11499	57;1	57;1	41;0	Heat shock protein HSP 90-beta	Hsp90ab1	sp|P11499|HS90B_MOUSE Heat shock protein HSP 90-beta OS=Mus musculus GN=Hsp90ab1 PE=1 SV=3	2	57	57	41	52	51	48	51	54	54	51	52	53	50	37	37	40	39	35	35	36	39	52	54	53	53	53	54	49	52	37	36	38	37	34	34	35	37	52	51	48	51
Q8BTM8	Q8BTM8	159	159	145	Filamin-A	Flna	sp|Q8BTM8|FLNA_MOUSE Filamin-A OS=Mus musculus GN=Flna PE=1 SV=5	1	159	159	145	146	143	135	144	145	147	140	139	147	140	92	96	99	102	96	103	104	100	143	147	148	149	146	147	139	148	104	99	96	92	100	104	104	106	146	143	135	144
Q7TPR4	Q7TPR4	73	73	44	Alpha-actinin-1	Actn1	sp|Q7TPR4|ACTN1_MOUSE Alpha-actinin-1 OS=Mus musculus GN=Actn1 PE=1 SV=1	1	73	73	44	63	65	64	65	68	67	65	66	68	68	38	42	43	39	46	45	42	49	72	71	66	65	69	67	68	69	44	46	45	42	45	36	40	43	63	65	64	65
P63017	P63017	46	44	33	Heat shock cognate 71 kDa protein	Hspa8	sp|P63017|HSP7C_MOUSE Heat shock cognate 71 kDa protein OS=Mus musculus GN=Hspa8 PE=1 SV=1	1	46	44	33	43	41	37	39	40	42	37	37	40	38	24	28	31	30	28	28	28	29	39	41	37	38	42	38	39	38	28	28	28	28	26	27	28	29	41	39	35	37
P58771	P58771	36	36	18	Tropomyosin alpha-1 chain	Tpm1	sp|P58771|TPM1_MOUSE Tropomyosin alpha-1 chain OS=Mus musculus GN=Tpm1 PE=1 SV=1	1	36	36	18	33	34	33	32	35	35	31	31	32	30	22	22	29	28	25	25	26	26	33	33	31	29	31	33	28	29	19	22	16	17	15	19	18	17	33	34	33	32
C0HKE9;C0HKE8;C0HKE7;C0HKE6;C0HKE5;C0HKE4;C0HKE3;C0HKE2;C0HKE1;Q8CGP6;Q8R1M2;Q8CGP7;Q8CGP5;Q8BFU2	C0HKE9;C0HKE8;C0HKE7;C0HKE6;C0HKE5;C0HKE4;C0HKE3;C0HKE2;C0HKE1;Q8CGP6;Q8R1M2;Q8CGP7;Q8CGP5;Q8BFU2	10;10;10;10;10;10;10;10;10;10;10;10;10;10	5;5;5;5;5;5;5;5;5;5;5;5;5;5	3;3;3;3;3;3;3;3;3;3;3;3;3;3	Histone H2A type 1-H;Histone H2A.J;Histone H2A type 1-K;Histone H2A type 1-F;Histone H2A type 3	Hist1h2ah;H2afj;Hist1h2ak;Hist1h2af;Hist3h2a	sp|C0HKE9|H2A1P_MOUSE Histone H2A type 1-P OS=Mus musculus GN=Hist1h2ap PE=1 SV=1;sp|C0HKE8|H2A1O_MOUSE Histone H2A type 1-O OS=Mus musculus GN=Hist1h2ao PE=1 SV=1;sp|C0HKE7|H2A1N_MOUSE Histone H2A type 1-N OS=Mus musculus GN=Hist1h2an PE=1 SV=1;sp|C0HKE6|	14	10	5	3	7	6	7	8	5	6	5	6	6	6	9	9	8	9	8	7	9	9	10	9	8	9	8	8	8	8	9	9	9	9	7	7	9	9	3	2	3	4
P35441	P35441	87	87	43	Thrombospondin-1	Thbs1	sp|P35441|TSP1_MOUSE Thrombospondin-1 OS=Mus musculus GN=Thbs1 PE=1 SV=1	1	87	87	43	79	79	75	83	83	82	81	78	82	77	60	59	59	60	64	61	66	60	72	72	68	63	71	70	71	73	56	55	54	56	50	48	53	50	79	79	75	83
P16045	P16045	12	12	12	Galectin-1	Lgals1	sp|P16045|LEG1_MOUSE Galectin-1 OS=Mus musculus GN=Lgals1 PE=1 SV=3	1	12	12	12	12	12	12	12	12	12	12	11	12	12	9	8	9	7	7	9	11	9	12	12	12	12	12	12	12	12	9	10	10	10	10	7	10	10	12	12	12	12
P16858	P16858	29	29	27	Glyceraldehyde-3-phosphate dehydrogenase	Gapdh	sp|P16858|G3P_MOUSE Glyceraldehyde-3-phosphate dehydrogenase OS=Mus musculus GN=Gapdh PE=1 SV=2	1	29	29	27	23	25	22	25	25	24	23	23	25	22	15	19	22	20	17	19	16	18	25	26	26	25	25	26	27	28	16	18	17	17	15	19	20	22	23	25	22	25
P58252	P58252	68	68	67	Elongation factor 2	Eef2	sp|P58252|EF2_MOUSE Elongation factor 2 OS=Mus musculus GN=Eef2 PE=1 SV=2	1	68	68	67	62	61	55	57	62	63	57	57	57	60	36	35	40	34	29	34	35	37	60	64	61	60	64	64	61	63	37	36	40	36	37	34	39	38	62	61	55	57
P20029	P20029	47	47	45	78 kDa glucose-regulated protein	Hspa5	sp|P20029|GRP78_MOUSE 78 kDa glucose-regulated protein OS=Mus musculus GN=Hspa5 PE=1 SV=3	1	47	47	45	44	44	38	40	44	44	43	39	40	40	30	30	33	31	28	29	31	29	42	43	41	41	42	43	42	42	32	31	33	33	33	30	33	35	44	44	38	40
P09405	P09405	40	40	40	Nucleolin	Ncl	sp|P09405|NUCL_MOUSE Nucleolin OS=Mus musculus GN=Ncl PE=1 SV=2	1	40	40	40	34	34	29	33	39	38	34	35	38	35	28	25	26	27	30	32	31	29	36	37	36	35	39	39	36	35	35	36	34	36	31	32	33	32	34	34	29	33
O54962	O54962	13	13	13	Barrier-to-autointegration factor;Barrier-to-autointegration factor, N-terminally processed	Banf1	sp|O54962|BAF_MOUSE Barrier-to-autointegration factor OS=Mus musculus GN=Banf1 PE=1 SV=1	1	13	13	13	11	11	10	10	10	10	10	10	11	12	12	12	13	13	12	12	10	11	11	11	11	12	11	11	12	11	13	12	12	12	12	10	11	9	11	11	10	10
Q68FD5	Q68FD5	111	111	111	Clathrin heavy chain 1	Cltc	sp|Q68FD5|CLH1_MOUSE Clathrin heavy chain 1 OS=Mus musculus GN=Cltc PE=1 SV=3	1	111	111	111	92	89	89	88	96	95	93	96	98	103	46	44	52	43	45	39	43	47	98	93	97	93	103	104	100	102	42	40	41	39	47	43	44	37	92	89	89	88
P19324	P19324	32	32	32	Serpin H1	Serpinh1	sp|P19324|SERPH_MOUSE Serpin H1 OS=Mus musculus GN=Serpinh1 PE=1 SV=3	1	32	32	32	25	27	28	28	27	27	29	25	26	29	19	21	21	20	20	20	21	17	31	30	28	31	27	29	29	30	21	20	19	21	14	18	19	17	25	27	28	28
Q08943	Q08943	42	42	42	FACT complex subunit SSRP1	Ssrp1	sp|Q08943|SSRP1_MOUSE FACT complex subunit SSRP1 OS=Mus musculus GN=Ssrp1 PE=1 SV=2	1	42	42	42	32	31	31	29	37	37	36	34	35	36	38	37	37	36	39	38	39	41	35	35	33	34	36	32	37	37	34	34	36	34	37	37	38	36	32	31	31	29
P08113	P08113	52	50	50	Endoplasmin	Hsp90b1	sp|P08113|ENPL_MOUSE Endoplasmin OS=Mus musculus GN=Hsp90b1 PE=1 SV=2	1	52	50	50	50	49	47	48	49	48	47	48	48	48	37	39	44	41	36	36	36	35	46	48	49	48	48	46	47	47	35	35	41	37	34	33	35	36	48	47	45	46
Q99PL5	Q99PL5	97	97	97	Ribosome-binding protein 1	Rrbp1	sp|Q99PL5|RRBP1_MOUSE Ribosome-binding protein 1 OS=Mus musculus GN=Rrbp1 PE=1 SV=2	1	97	97	97	66	71	55	77	73	75	74	73	71	67	51	61	57	60	60	60	62	60	64	80	78	77	87	86	68	89	75	75	64	69	58	76	62	69	66	71	55	77
P27773	P27773	40	39	39	Protein disulfide-isomerase A3	Pdia3	sp|P27773|PDIA3_MOUSE Protein disulfide-isomerase A3 OS=Mus musculus GN=Pdia3 PE=1 SV=2	1	40	39	39	38	38	38	38	38	37	37	37	40	38	31	28	29	30	25	25	26	27	39	38	38	39	39	40	39	39	25	25	24	25	26	22	26	25	37	37	37	37
P10107	P10107	36	36	35	Annexin A1	Anxa1	sp|P10107|ANXA1_MOUSE Annexin A1 OS=Mus musculus GN=Anxa1 PE=1 SV=2	1	36	36	35	33	33	31	30	35	35	33	31	32	31	15	14	13	15	19	21	20	18	35	36	34	32	34	34	35	35	23	20	22	21	21	24	22	22	33	33	31	30
Q01853	Q01853	71	71	71	Transitional endoplasmic reticulum ATPase	Vcp	sp|Q01853|TERA_MOUSE Transitional endoplasmic reticulum ATPase OS=Mus musculus GN=Vcp PE=1 SV=4	1	71	71	71	54	56	56	61	68	68	61	60	70	69	25	17	33	28	27	26	30	28	58	61	59	62	67	68	65	65	19	18	26	27	25	22	31	25	54	56	56	61
P07356	P07356	39	39	38	Annexin A2	Anxa2	sp|P07356|ANXA2_MOUSE Annexin A2 OS=Mus musculus GN=Anxa2 PE=1 SV=2	1	39	39	38	32	37	31	30	37	37	36	36	35	33	17	15	16	19	19	21	19	23	32	34	32	31	33	31	34	30	14	18	16	15	15	19	19	15	32	37	31	30
P17182	P17182	30	30	25	Alpha-enolase	Eno1	sp|P17182|ENOA_MOUSE Alpha-enolase OS=Mus musculus GN=Eno1 PE=1 SV=3	1	30	30	25	23	23	24	27	24	24	25	24	24	25	21	24	21	23	23	21	18	19	27	27	28	27	26	27	27	27	19	19	19	20	21	18	21	20	23	23	24	27
P17742	P17742	14	14	14	Peptidyl-prolyl cis-trans isomerase A;Peptidyl-prolyl cis-trans isomerase A, N-terminally processed	Ppia	sp|P17742|PPIA_MOUSE Peptidyl-prolyl cis-trans isomerase A OS=Mus musculus GN=Ppia PE=1 SV=2	1	14	14	14	12	13	13	13	13	14	13	12	12	12	7	7	10	10	8	9	9	9	10	11	12	12	11	12	14	12	7	7	7	8	7	6	8	7	12	13	13	13
P16546;REV__Q6NZJ6	P16546	172;1	172;1	171;1	Spectrin alpha chain, non-erythrocytic 1	Sptan1	sp|P16546|SPTN1_MOUSE Spectrin alpha chain, non-erythrocytic 1 OS=Mus musculus GN=Sptan1 PE=1 SV=4	2	172	172	171	152	149	151	152	154	157	148	152	158	153	92	85	99	98	97	95	106	109	140	141	141	141	142	146	138	149	68	75	74	74	87	84	90	87	152	149	151	152
P18760	P18760	19	19	17	Cofilin-1	Cfl1	sp|P18760|COF1_MOUSE Cofilin-1 OS=Mus musculus GN=Cfl1 PE=1 SV=3	1	19	19	17	17	17	13	17	18	19	16	17	17	15	12	12	15	13	12	12	12	10	17	17	15	16	17	17	14	16	12	13	12	12	11	13	13	13	17	17	13	17
P52480;P53657	P52480	44;1	44;1	44;1	Pyruvate kinase PKM	Pkm	sp|P52480|KPYM_MOUSE Pyruvate kinase PKM OS=Mus musculus GN=Pkm PE=1 SV=4	2	44	44	44	35	35	36	39	38	38	35	40	38	39	23	22	25	19	22	23	27	25	39	42	39	39	38	38	40	39	22	29	24	22	24	26	24	25	35	35	36	39
P09103	P09103	46	46	46	Protein disulfide-isomerase	P4hb	sp|P09103|PDIA1_MOUSE Protein disulfide-isomerase OS=Mus musculus GN=P4hb PE=1 SV=2	1	46	46	46	41	41	40	38	42	44	42	42	38	39	27	27	24	29	26	24	28	25	42	44	39	40	41	43	36	40	25	25	26	25	27	24	22	26	41	41	40	38
P99024	P99024	28	6	5	Tubulin beta-5 chain	Tubb5	sp|P99024|TBB5_MOUSE Tubulin beta-5 chain OS=Mus musculus GN=Tubb5 PE=1 SV=1	1	28	6	5	25	24	24	24	24	25	24	24	27	25	23	21	22	20	22	21	22	23	26	26	25	25	27	28	28	28	21	22	21	21	22	22	21	21	6	6	6	6
Q61937	Q61937	16	16	16	Nucleophosmin	Npm1	sp|Q61937|NPM_MOUSE Nucleophosmin OS=Mus musculus GN=Npm1 PE=1 SV=1	1	16	16	16	15	14	14	14	15	14	15	15	15	14	11	12	12	11	14	13	12	11	16	16	15	14	15	15	14	15	12	13	13	14	11	13	12	13	15	14	14	14
Q80X90	Q80X90	151	137	137	Filamin-B	Flnb	sp|Q80X90|FLNB_MOUSE Filamin-B OS=Mus musculus GN=Flnb PE=1 SV=3	1	151	137	137	137	139	132	139	142	141	140	139	136	139	88	91	93	89	86	83	92	94	128	129	140	134	135	134	136	136	70	72	72	62	58	65	69	73	123	126	121	125
P63101	P63101	21	21	17	14-3-3 protein zeta/delta	Ywhaz	sp|P63101|1433Z_MOUSE 14-3-3 protein zeta/delta OS=Mus musculus GN=Ywhaz PE=1 SV=1	1	21	21	17	20	19	18	19	21	21	19	19	19	18	14	15	14	15	16	14	15	13	19	19	18	19	18	21	19	20	16	15	16	16	14	12	14	13	20	19	18	19
Q64511	Q64511	102	102	86	DNA topoisomerase 2-beta	Top2b	sp|Q64511|TOP2B_MOUSE DNA topoisomerase 2-beta OS=Mus musculus GN=Top2b PE=1 SV=2	1	102	102	86	77	78	79	82	80	84	87	86	68	71	89	89	87	88	91	91	96	94	87	86	89	83	88	86	86	91	94	94	94	92	91	89	92	94	77	78	79	82
P14211	P14211	36	36	36	Calreticulin	Calr	sp|P14211|CALR_MOUSE Calreticulin OS=Mus musculus GN=Calr PE=1 SV=1	1	36	36	36	33	32	26	32	32	33	31	29	28	28	22	22	24	26	18	17	23	22	31	31	32	34	32	33	25	31	17	17	21	17	19	16	18	17	33	32	26	32
Q05793	Q05793	153	153	153	Basement membrane-specific heparan sulfate proteoglycan core protein;Endorepellin;LG3 peptide	Hspg2	sp|Q05793|PGBM_MOUSE Basement membrane-specific heparan sulfate proteoglycan core protein OS=Mus musculus GN=Hspg2 PE=1 SV=1	1	153	153	153	100	102	97	97	94	98	96	96	104	97	90	89	76	83	81	84	93	92	139	139	129	132	140	140	136	135	133	135	128	132	124	123	122	121	100	102	97	97
P49817;P51637	P49817	14;2	14;2	14;2	Caveolin-1	Cav1	sp|P49817|CAV1_MOUSE Caveolin-1 OS=Mus musculus GN=Cav1 PE=1 SV=1	2	14	14	14	11	11	13	11	13	14	14	13	14	14	5	5	5	6	7	6	9	7	12	12	13	12	13	14	14	13	8	8	6	7	9	8	9	8	11	11	13	11
P57780	P57780	73	48	47	Alpha-actinin-4	Actn4	sp|P57780|ACTN4_MOUSE Alpha-actinin-4 OS=Mus musculus GN=Actn4 PE=1 SV=1	1	73	48	47	63	61	61	63	70	69	66	66	68	68	39	37	41	46	46	42	48	51	67	69	67	68	69	69	70	68	42	41	47	43	46	42	44	44	43	41	40	42
Q9WUM4;Q920M5	Q9WUM4	30;2	30;2	29;2	Coronin-1C	Coro1c	sp|Q9WUM4|COR1C_MOUSE Coronin-1C OS=Mus musculus GN=Coro1c PE=1 SV=2	2	30	30	29	21	22	20	22	26	26	27	26	25	25	15	13	16	14	18	18	18	20	28	28	26	26	29	30	29	28	19	19	21	20	18	16	18	17	21	22	20	22
Q64727	Q64727	80	80	80	Vinculin	Vcl	sp|Q64727|VINC_MOUSE Vinculin OS=Mus musculus GN=Vcl PE=1 SV=4	1	80	80	80	75	72	66	75	78	77	74	76	76	69	24	24	28	27	40	34	34	37	69	76	74	78	75	74	71	74	32	28	39	34	36	35	29	35	75	72	66	75
Q8VHX6	Q8VHX6	156	144	140	Filamin-C	Flnc	sp|Q8VHX6|FLNC_MOUSE Filamin-C OS=Mus musculus GN=Flnc PE=1 SV=3	1	156	144	140	133	136	119	136	139	142	134	128	123	122	87	90	91	94	83	75	83	85	139	140	134	139	136	143	136	141	101	87	92	89	85	90	89	87	121	125	109	124
Q01320	Q01320	102	86	86	DNA topoisomerase 2-alpha	Top2a	sp|Q01320|TOP2A_MOUSE DNA topoisomerase 2-alpha OS=Mus musculus GN=Top2a PE=1 SV=2	1	102	86	86	76	74	72	74	80	81	83	81	52	49	80	80	74	74	81	83	88	86	85	84	88	86	91	94	89	90	87	82	87	87	88	86	82	84	61	59	57	59
Q62261;P15508	Q62261	159;5	159;5	159;5	Spectrin beta chain, non-erythrocytic 1	Sptbn1	sp|Q62261|SPTB2_MOUSE Spectrin beta chain, non-erythrocytic 1 OS=Mus musculus GN=Sptbn1 PE=1 SV=2	2	159	159	159	127	129	130	137	135	138	137	132	147	143	75	72	88	89	97	87	104	97	132	128	134	136	132	135	143	137	67	69	74	64	85	77	76	76	127	129	130	137
P51881	P51881	26	26	15	ADP/ATP translocase 2;ADP/ATP translocase 2, N-terminally processed	Slc25a5	sp|P51881|ADT2_MOUSE ADP/ATP translocase 2 OS=Mus musculus GN=Slc25a5 PE=1 SV=3	1	26	26	15	24	24	22	22	22	22	23	24	22	18	15	18	16	15	15	15	15	17	23	24	24	21	23	23	21	22	16	18	16	15	14	17	13	17	24	24	22	22
Q9ERK4	Q9ERK4	35	35	35	Exportin-2	Cse1l	sp|Q9ERK4|XPO2_MOUSE Exportin-2 OS=Mus musculus GN=Cse1l PE=1 SV=1	1	35	35	35	27	26	27	27	27	28	23	24	21	24	9	8	8	10	5	6	5	4	28	28	28	31	29	28	24	25	8	10	7	6	9	7	7	6	27	26	27	27
P26040	P26040	48	48	37	Ezrin	Ezr	sp|P26040|EZRI_MOUSE Ezrin OS=Mus musculus GN=Ezr PE=1 SV=3	1	48	48	37	26	27	27	27	34	32	26	26	30	29	7	7	8	7	7	10	12	7	44	44	43	44	45	45	44	47	36	35	35	34	33	34	31	33	26	27	27	27
Q60932	Q60932	24	24	24	Voltage-dependent anion-selective channel protein 1	Vdac1	sp|Q60932|VDAC1_MOUSE Voltage-dependent anion-selective channel protein 1 OS=Mus musculus GN=Vdac1 PE=1 SV=3	1	24	24	24	15	14	18	21	17	19	18	18	21	22	8	7	9	9	10	8	10	11	19	19	21	18	24	23	24	24	13	12	12	13	14	14	16	14	15	14	18	21
P26039	P26039	140	140	124	Talin-1	Tln1	sp|P26039|TLN1_MOUSE Talin-1 OS=Mus musculus GN=Tln1 PE=1 SV=2	1	140	140	124	122	121	106	120	129	126	129	126	126	118	69	70	81	68	66	64	80	81	116	120	121	120	120	124	113	125	56	62	60	62	60	61	65	72	122	121	106	120
Q9D0E1;Q91VC4	Q9D0E1	49;1	49;1	49;1	Heterogeneous nuclear ribonucleoprotein M	Hnrnpm	sp|Q9D0E1|HNRPM_MOUSE Heterogeneous nuclear ribonucleoprotein M OS=Mus musculus GN=Hnrnpm PE=1 SV=3	2	49	49	49	43	46	41	49	48	45	47	45	48	45	31	35	32	35	33	32	37	37	43	40	47	43	48	45	46	47	38	33	35	35	30	26	30	36	43	46	41	49
Q8BMK4	Q8BMK4	47	47	47	Cytoskeleton-associated protein 4	Ckap4	sp|Q8BMK4|CKAP4_MOUSE Cytoskeleton-associated protein 4 OS=Mus musculus GN=Ckap4 PE=1 SV=2	1	47	47	47	42	43	38	38	42	44	42	41	45	43	28	34	35	34	36	36	34	33	40	41	41	37	43	42	40	43	34	33	34	38	32	36	38	37	42	43	38	38
P56480	P56480	28	28	28	ATP synthase subunit beta, mitochondrial	Atp5b	sp|P56480|ATPB_MOUSE ATP synthase subunit beta, mitochondrial OS=Mus musculus GN=Atp5b PE=1 SV=2	1	28	28	28	27	27	27	27	27	27	27	26	26	26	21	18	20	20	22	22	22	23	27	27	26	27	27	27	27	26	19	21	20	20	22	19	20	22	27	27	27	27
P46735	P46735	64	63	57	Unconventional myosin-Ib	Myo1b	sp|P46735|MYO1B_MOUSE Unconventional myosin-Ib OS=Mus musculus GN=Myo1b PE=1 SV=3	1	64	63	57	53	54	47	51	56	60	57	55	58	59	40	37	45	45	45	46	50	47	58	59	53	51	53	53	54	55	47	44	46	42	40	41	33	35	52	53	47	50
Q9JHU4	Q9JHU4	241	241	241	Cytoplasmic dynein 1 heavy chain 1	Dync1h1	sp|Q9JHU4|DYHC1_MOUSE Cytoplasmic dynein 1 heavy chain 1 OS=Mus musculus GN=Dync1h1 PE=1 SV=2	1	241	241	241	201	188	201	201	185	193	198	198	206	209	99	105	113	119	67	74	92	100	195	199	202	190	207	208	206	210	97	93	90	87	101	101	106	107	201	188	201	201
Q9ERG0	Q9ERG0	52	52	50	LIM domain and actin-binding protein 1	Lima1	sp|Q9ERG0|LIMA1_MOUSE LIM domain and actin-binding protein 1 OS=Mus musculus GN=Lima1 PE=1 SV=3	1	52	52	50	50	46	36	46	47	46	48	47	45	44	30	27	31	30	32	36	32	34	39	44	42	42	43	45	40	44	34	33	32	35	25	26	27	32	50	46	36	46
P62702	P62702	24	24	24	40S ribosomal protein S4, X isoform	Rps4x	sp|P62702|RS4X_MOUSE 40S ribosomal protein S4, X isoform OS=Mus musculus GN=Rps4x PE=1 SV=2	1	24	24	24	21	22	21	21	22	23	21	21	21	23	19	18	18	17	18	16	17	18	24	24	21	22	23	23	24	22	15	17	19	18	17	18	18	18	21	22	21	21
P48678	P48678	61	61	60	Prelamin-A/C;Lamin-A/C	Lmna	sp|P48678|LMNA_MOUSE Prelamin-A/C OS=Mus musculus GN=Lmna PE=1 SV=2	1	61	61	60	52	49	56	53	53	54	52	55	58	54	37	42	42	38	37	39	37	35	55	54	54	53	55	56	48	53	32	31	36	35	25	28	30	30	52	49	56	53
P25444	P25444	17	17	17	40S ribosomal protein S2	Rps2	sp|P25444|RS2_MOUSE 40S ribosomal protein S2 OS=Mus musculus GN=Rps2 PE=1 SV=3	1	17	17	17	16	16	17	16	17	17	14	17	16	17	12	14	13	13	12	13	14	14	17	17	17	15	16	16	15	16	14	14	13	14	14	12	14	13	16	16	17	16
P62270	P62270	13	13	13	40S ribosomal protein S18	Rps18	sp|P62270|RS18_MOUSE 40S ribosomal protein S18 OS=Mus musculus GN=Rps18 PE=1 SV=3	1	13	13	13	12	12	12	11	11	11	12	12	12	11	11	10	10	10	10	11	10	11	13	11	12	11	13	12	13	13	11	12	11	11	11	10	11	9	12	12	12	11
P27659	P27659	27	27	27	60S ribosomal protein L3	Rpl3	sp|P27659|RL3_MOUSE 60S ribosomal protein L3 OS=Mus musculus GN=Rpl3 PE=1 SV=3	1	27	27	27	23	23	20	25	24	24	24	23	21	21	22	22	18	21	19	19	22	20	25	27	25	24	25	25	21	27	21	20	20	18	20	16	17	17	23	23	20	25
Q03265	Q03265	39	39	39	ATP synthase subunit alpha, mitochondrial	Atp5a1	sp|Q03265|ATPA_MOUSE ATP synthase subunit alpha, mitochondrial OS=Mus musculus GN=Atp5a1 PE=1 SV=1	1	39	39	39	35	38	32	33	33	34	36	33	34	30	23	22	22	21	24	23	23	23	36	34	32	29	35	32	34	35	22	22	21	23	19	21	22	20	35	38	32	33
P97351	P97351	22	22	22	40S ribosomal protein S3a	Rps3a	sp|P97351|RS3A_MOUSE 40S ribosomal protein S3a OS=Mus musculus GN=Rps3a PE=1 SV=3	1	22	22	22	20	20	20	20	21	21	21	20	21	21	17	17	18	17	18	19	19	19	20	21	20	21	20	22	22	21	17	18	18	19	18	19	17	17	20	20	20	20
P62983;P62984;P0CG49;P0CG50	P62983;P62984;P0CG49;P0CG50	10;6;6;6	10;6;6;6	10;6;6;6	Ubiquitin-40S ribosomal protein S27a;Ubiquitin;40S ribosomal protein S27a;Ubiquitin-60S ribosomal protein L40;Ubiquitin;60S ribosomal protein L40;Polyubiquitin-B;Ubiquitin;Polyubiquitin-C;Ubiquitin;Ubiquitin-related 1;Ubiquitin-related 2	Rps27a;Uba52;Ubb;Ubc	sp|P62983|RS27A_MOUSE Ubiquitin-40S ribosomal protein S27a OS=Mus musculus GN=Rps27a PE=1 SV=2;sp|P62984|RL40_MOUSE Ubiquitin-60S ribosomal protein L40 OS=Mus musculus GN=Uba52 PE=1 SV=2;sp|P0CG49|UBB_MOUSE Polyubiquitin-B OS=Mus musculus GN=Ubb PE=2 SV=1;	4	10	10	10	9	8	9	9	8	8	8	8	10	8	8	8	6	7	7	7	7	9	9	10	8	8	9	10	9	10	8	8	8	7	8	7	7	8	9	8	9	9
P29341	P29341	37	37	37	Polyadenylate-binding protein 1	Pabpc1	sp|P29341|PABP1_MOUSE Polyadenylate-binding protein 1 OS=Mus musculus GN=Pabpc1 PE=1 SV=2	1	37	37	37	29	30	28	28	36	36	32	34	33	32	22	25	23	23	28	26	27	27	31	33	32	33	35	34	31	35	29	25	26	28	26	25	25	27	29	30	28	28
P14069	P14069	5	5	5	Protein S100-A6	S100a6	sp|P14069|S10A6_MOUSE Protein S100-A6 OS=Mus musculus GN=S100a6 PE=1 SV=3	1	5	5	5	5	5	5	4	5	5	5	5	5	5	4	4	4	3	3	3	3	4	5	5	5	4	5	5	5	5	4	5	3	3	3	3	3	3	5	5	5	4
E9Q634;P70248	E9Q634	61;7	61;7	60;6	Unconventional myosin-Ie	Myo1e	sp|E9Q634|MYO1E_MOUSE Unconventional myosin-Ie OS=Mus musculus GN=Myo1e PE=1 SV=1	2	61	61	60	49	46	52	50	52	55	51	54	55	56	29	32	39	39	41	41	46	42	49	50	52	50	50	49	41	42	37	36	39	37	38	36	36	32	49	46	52	50
Q8CAQ8	Q8CAQ8	63	63	63	MICOS complex subunit Mic60	Immt	sp|Q8CAQ8|MIC60_MOUSE MICOS complex subunit Mic60 OS=Mus musculus GN=Immt PE=1 SV=1	1	63	63	63	53	57	53	56	50	54	51	52	51	52	42	40	41	41	37	42	44	42	49	52	49	50	56	57	56	55	40	40	38	39	35	37	40	40	53	57	53	56
P14148	P14148	19	19	19	60S ribosomal protein L7	Rpl7	sp|P14148|RL7_MOUSE 60S ribosomal protein L7 OS=Mus musculus GN=Rpl7 PE=1 SV=2	1	19	19	19	16	16	18	17	18	18	16	17	18	18	13	12	9	11	12	12	11	12	18	16	14	16	18	19	19	19	15	16	13	14	13	13	12	13	16	16	18	17
Q99104	Q99104	119	118	107	Unconventional myosin-Va	Myo5a	sp|Q99104|MYO5A_MOUSE Unconventional myosin-Va OS=Mus musculus GN=Myo5a PE=1 SV=2	1	119	118	107	87	89	73	84	96	93	95	92	96	93	52	41	59	61	62	63	75	75	106	104	98	96	101	101	95	104	74	68	72	72	55	54	49	48	86	88	73	83
P37804	P37804	20	20	19	Transgelin	Tagln	sp|P37804|TAGL_MOUSE Transgelin OS=Mus musculus GN=Tagln PE=1 SV=3	1	20	20	19	16	16	16	17	18	18	18	18	17	17	13	13	11	9	10	10	13	10	20	20	19	18	20	19	18	19	15	13	12	11	12	10	12	12	16	16	16	17
Q9QXS6	Q9QXS6	37	37	37	Drebrin	Dbn1	sp|Q9QXS6|DREB_MOUSE Drebrin OS=Mus musculus GN=Dbn1 PE=1 SV=4	1	37	37	37	31	29	29	30	33	35	34	34	32	32	14	15	18	20	16	14	16	18	32	33	34	33	35	36	33	33	13	12	10	13	14	14	12	13	31	29	29	30
P63038	P63038	43	43	43	60 kDa heat shock protein, mitochondrial	Hspd1	sp|P63038|CH60_MOUSE 60 kDa heat shock protein, mitochondrial OS=Mus musculus GN=Hspd1 PE=1 SV=1	1	43	43	43	41	39	40	38	41	42	41	40	37	35	26	27	26	25	23	26	21	24	38	39	38	38	36	38	38	38	21	20	19	19	20	21	20	22	41	39	40	38
Q60930	Q60930	20	20	20	Voltage-dependent anion-selective channel protein 2	Vdac2	sp|Q60930|VDAC2_MOUSE Voltage-dependent anion-selective channel protein 2 OS=Mus musculus GN=Vdac2 PE=1 SV=2	1	20	20	20	14	13	13	13	15	15	16	14	17	18	7	7	6	8	10	7	10	9	14	13	14	14	20	20	19	20	8	7	8	11	7	10	9	10	14	13	13	13
P11087;CON__Q862S4	P11087	82;2	82;2	79;2	Collagen alpha-1(I) chain	Col1a1	sp|P11087|CO1A1_MOUSE Collagen alpha-1(I) chain OS=Mus musculus GN=Col1a1 PE=1 SV=4	2	82	82	79	62	63	51	60	75	72	73	70	76	68	28	30	40	40	55	51	48	54	67	72	71	70	72	73	65	73	42	43	43	44	49	49	52	48	62	63	51	60
Q9WU84	Q9WU84	7	7	7	Copper chaperone for superoxide dismutase	Ccs	sp|Q9WU84|CCS_MOUSE Copper chaperone for superoxide dismutase OS=Mus musculus GN=Ccs PE=1 SV=1	1	7	7	7	6	6	7	7	7	6	6	7	7	5	1	2	3	3	1	1	2	2	6	5	7	7	6	7	7	7	1	0	1	1	1	2	1	1	6	6	7	7
P47911	P47911	22	22	22	60S ribosomal protein L6	Rpl6	sp|P47911|RL6_MOUSE 60S ribosomal protein L6 OS=Mus musculus GN=Rpl6 PE=1 SV=3	1	22	22	22	22	19	18	18	20	21	20	20	20	18	13	12	13	12	12	15	16	14	19	21	21	20	22	21	18	20	17	17	15	18	11	13	13	12	22	19	18	18
P38647	P38647	39	39	39	Stress-70 protein, mitochondrial	Hspa9	sp|P38647|GRP75_MOUSE Stress-70 protein, mitochondrial OS=Mus musculus GN=Hspa9 PE=1 SV=3	1	39	39	39	37	39	33	36	39	36	36	35	33	35	31	29	27	30	29	27	29	27	36	37	33	34	35	36	34	36	21	23	26	24	23	22	25	25	37	39	33	36
Q9D8E6	Q9D8E6	25	25	25	60S ribosomal protein L4	Rpl4	sp|Q9D8E6|RL4_MOUSE 60S ribosomal protein L4 OS=Mus musculus GN=Rpl4 PE=1 SV=3	1	25	25	25	20	21	20	20	22	21	21	21	21	22	16	14	17	19	17	17	17	19	22	23	24	23	23	24	22	23	17	19	19	17	17	16	16	15	20	21	20	20
O35887	O35887	22	22	22	Calumenin	Calu	sp|O35887|CALU_MOUSE Calumenin OS=Mus musculus GN=Calu PE=1 SV=1	1	22	22	22	21	20	21	20	19	21	20	20	19	20	13	14	17	18	17	16	13	14	21	20	18	20	18	19	19	19	17	19	16	15	15	16	16	15	21	20	21	20
P17751	P17751	23	23	23	Triosephosphate isomerase	Tpi1	sp|P17751|TPIS_MOUSE Triosephosphate isomerase OS=Mus musculus GN=Tpi1 PE=1 SV=4	1	23	23	23	17	18	17	17	17	19	19	16	21	19	14	14	13	15	12	15	14	14	21	18	20	19	19	20	19	20	16	14	14	14	13	12	15	15	17	18	17	17
P13020	P13020	32	32	15	Gelsolin	Gsn	sp|P13020|GELS_MOUSE Gelsolin OS=Mus musculus GN=Gsn PE=1 SV=3	1	32	32	15	28	30	26	29	30	31	31	30	29	30	18	18	22	22	19	20	20	20	29	29	31	30	28	29	30	30	17	20	19	20	18	17	17	18	28	30	26	29
P62962	P62962	13	13	5	Profilin-1	Pfn1	sp|P62962|PROF1_MOUSE Profilin-1 OS=Mus musculus GN=Pfn1 PE=1 SV=2	1	13	13	5	11	11	11	11	11	11	11	10	11	11	8	10	8	9	8	10	7	9	12	11	12	11	12	12	13	12	10	8	9	8	8	8	9	9	11	11	11	11
P07901	P07901	50	36	36	Heat shock protein HSP 90-alpha	Hsp90aa1	sp|P07901|HS90A_MOUSE Heat shock protein HSP 90-alpha OS=Mus musculus GN=Hsp90aa1 PE=1 SV=4	1	50	36	36	45	47	46	46	46	45	45	46	45	45	32	32	34	37	28	25	30	33	47	46	48	46	46	47	47	46	32	34	34	30	31	26	32	31	32	34	34	33
P14869	P14869	18	18	18	60S acidic ribosomal protein P0	Rplp0	sp|P14869|RLA0_MOUSE 60S acidic ribosomal protein P0 OS=Mus musculus GN=Rplp0 PE=1 SV=3	1	18	18	18	17	17	17	17	17	18	18	18	18	17	15	13	16	15	14	14	16	16	15	15	16	16	17	17	17	17	14	14	15	16	15	15	15	14	17	17	17	17
Q8BP92	Q8BP92	19	19	19	Reticulocalbin-2	Rcn2	sp|Q8BP92|RCN2_MOUSE Reticulocalbin-2 OS=Mus musculus GN=Rcn2 PE=1 SV=1	1	19	19	19	19	19	17	17	18	19	19	19	18	18	18	16	17	19	14	18	18	19	18	19	18	18	19	19	18	19	18	18	19	17	19	18	17	18	19	19	17	17
P62830	P62830	9	9	9	60S ribosomal protein L23	Rpl23	sp|P62830|RL23_MOUSE 60S ribosomal protein L23 OS=Mus musculus GN=Rpl23 PE=1 SV=1	1	9	9	9	8	8	9	9	9	9	9	8	8	8	8	8	8	7	8	8	8	8	9	9	8	8	8	8	8	8	7	9	8	8	8	8	8	8	8	8	9	9
P05064;P05063;Q91Y97	P05064	29;8;1	29;8;1	29;8;1	Fructose-bisphosphate aldolase A	Aldoa	sp|P05064|ALDOA_MOUSE Fructose-bisphosphate aldolase A OS=Mus musculus GN=Aldoa PE=1 SV=2	3	29	29	29	25	27	25	28	28	29	26	26	26	28	8	9	12	10	10	12	15	15	28	28	29	29	29	29	29	28	15	18	15	17	13	12	18	17	25	27	25	28
P35979	P35979	9	9	9	60S ribosomal protein L12	Rpl12	sp|P35979|RL12_MOUSE 60S ribosomal protein L12 OS=Mus musculus GN=Rpl12 PE=1 SV=2	1	9	9	9	9	9	9	9	9	9	9	9	8	8	7	7	8	6	8	6	8	9	9	9	9	9	9	9	9	9	8	7	8	7	8	6	7	6	9	9	9	9
P14824	P14824	46	46	45	Annexin A6	Anxa6	sp|P14824|ANXA6_MOUSE Annexin A6 OS=Mus musculus GN=Anxa6 PE=1 SV=3	1	46	46	45	44	44	40	44	44	46	41	42	40	40	27	26	27	30	24	24	26	22	41	43	44	43	40	42	41	39	18	17	22	19	14	16	16	17	44	44	40	44
P09411	P09411	24	24	19	Phosphoglycerate kinase 1	Pgk1	sp|P09411|PGK1_MOUSE Phosphoglycerate kinase 1 OS=Mus musculus GN=Pgk1 PE=1 SV=4	1	24	24	19	21	21	20	24	24	22	22	23	23	23	16	15	16	18	16	15	16	15	23	24	23	23	23	24	22	24	17	16	17	15	17	14	15	17	21	21	20	24
P62880	P62880	21	20	10	Guanine nucleotide-binding protein G(I)/G(S)/G(T) subunit beta-2	Gnb2	sp|P62880|GBB2_MOUSE Guanine nucleotide-binding protein G(I)/G(S)/G(T) subunit beta-2 OS=Mus musculus GN=Gnb2 PE=1 SV=3	1	21	20	10	16	16	16	19	18	17	18	19	20	19	12	12	12	12	14	15	13	15	15	18	16	16	20	18	19	18	13	15	12	11	10	13	12	11	16	16	16	19
O88569	O88569	28	28	27	Heterogeneous nuclear ribonucleoproteins A2/B1	Hnrnpa2b1	sp|O88569|ROA2_MOUSE Heterogeneous nuclear ribonucleoproteins A2/B1 OS=Mus musculus GN=Hnrnpa2b1 PE=1 SV=2	1	28	28	27	24	24	23	26	26	26	26	24	24	24	18	19	18	16	16	15	16	15	25	28	26	27	26	28	24	26	13	13	17	13	13	10	15	13	24	24	23	26
Q9CPR4	Q9CPR4	11	11	11	60S ribosomal protein L17	Rpl17	sp|Q9CPR4|RL17_MOUSE 60S ribosomal protein L17 OS=Mus musculus GN=Rpl17 PE=1 SV=3	1	11	11	11	9	9	7	8	10	10	9	8	10	9	8	8	7	8	8	8	9	9	10	10	9	10	11	9	10	10	9	8	9	8	8	9	7	9	9	9	7	8
Q61553	Q61553	40	40	40	Fascin	Fscn1	sp|Q61553|FSCN1_MOUSE Fascin OS=Mus musculus GN=Fscn1 PE=1 SV=4	1	40	40	40	32	32	33	33	33	35	34	34	36	30	16	12	19	16	17	18	14	16	35	37	33	36	35	37	36	36	15	13	12	14	20	18	15	15	32	32	33	33
Q01768	Q01768	14	14	9	Nucleoside diphosphate kinase B	Nme2	sp|Q01768|NDKB_MOUSE Nucleoside diphosphate kinase B OS=Mus musculus GN=Nme2 PE=1 SV=1	1	14	14	9	12	12	14	13	14	14	13	12	14	13	9	8	8	7	8	6	7	9	12	14	12	13	12	14	13	14	7	7	9	8	6	6	7	8	12	12	14	13
Q6ZWY9;Q64478	Q6ZWY9;Q64478	18;18	2;2	0;0	Histone H2B type 1-C/E/G;Histone H2B type 1-H	Hist1h2bc;Hist1h2bh	sp|Q6ZWY9|H2B1C_MOUSE Histone H2B type 1-C/E/G OS=Mus musculus GN=Hist1h2bc PE=1 SV=3;sp|Q64478|H2B1H_MOUSE Histone H2B type 1-H OS=Mus musculus GN=Hist1h2bh PE=1 SV=3	2	18	2	0	17	16	15	15	16	16	15	15	14	12	17	16	14	15	16	17	17	17	18	18	17	18	16	16	15	16	15	16	17	17	17	16	18	18	2	2	2	2
Q61687	Q61687	111	111	111	Transcriptional regulator ATRX	Atrx	sp|Q61687|ATRX_MOUSE Transcriptional regulator ATRX OS=Mus musculus GN=Atrx PE=1 SV=3	1	111	111	111	66	70	57	68	79	75	84	81	82	77	82	84	83	82	100	99	97	102	77	82	81	85	88	86	74	84	84	88	93	94	90	92	96	95	66	70	57	68
O54724	O54724	22	22	22	Polymerase I and transcript release factor	Ptrf	sp|O54724|CAVN1_MOUSE Caveolae-associated protein 1 OS=Mus musculus GN=Cavin1 PE=1 SV=1	1	22	22	22	19	18	17	18	18	19	19	20	21	21	16	15	15	14	18	16	19	17	17	16	17	19	18	19	19	17	16	17	16	17	18	17	12	16	19	18	17	18
P29268	P29268	27	27	27	Connective tissue growth factor	Ctgf	sp|P29268|CTGF_MOUSE Connective tissue growth factor OS=Mus musculus GN=Ctgf PE=2 SV=3	1	27	27	27	23	23	20	22	23	22	24	25	25	23	16	16	19	20	19	22	19	22	24	26	23	22	26	26	26	26	19	19	19	20	18	18	20	19	23	23	20	22
P06151;P00342	P06151	21;2	21;2	20;1	L-lactate dehydrogenase A chain	Ldha	sp|P06151|LDHA_MOUSE L-lactate dehydrogenase A chain OS=Mus musculus GN=Ldha PE=1 SV=3	2	21	21	20	18	18	17	16	17	18	14	16	17	16	8	6	10	8	12	12	11	8	19	20	15	15	17	17	17	19	9	10	9	8	8	10	9	10	18	18	17	16
Q60715	Q60715	34	34	34	Prolyl 4-hydroxylase subunit alpha-1	P4ha1	sp|Q60715|P4HA1_MOUSE Prolyl 4-hydroxylase subunit alpha-1 OS=Mus musculus GN=P4ha1 PE=1 SV=2	1	34	34	34	29	30	30	32	31	32	32	29	27	28	23	25	27	24	20	23	20	22	31	32	33	32	34	31	32	33	25	28	27	25	26	25	23	23	29	30	30	32
Q5SYD0;Q5SUA5	Q5SYD0	66;2	65;2	65;2	Unconventional myosin-Id	Myo1d	sp|Q5SYD0|MYO1D_MOUSE Unconventional myosin-Id OS=Mus musculus GN=Myo1d PE=1 SV=1	2	66	65	65	44	45	45	46	52	52	48	50	57	55	25	26	33	37	33	36	43	39	57	57	60	56	58	58	54	56	46	52	46	48	38	41	41	40	43	44	45	45
Q69ZN7;REV__Q8QZT1	Q69ZN7	118;1	118;1	115;1	Myoferlin	Myof	sp|Q69ZN7|MYOF_MOUSE Myoferlin OS=Mus musculus GN=Myof PE=1 SV=2	2	118	118	115	93	88	96	101	107	103	99	98	105	105	23	26	44	39	26	19	39	35	90	84	93	91	97	98	98	103	16	22	23	20	22	18	24	19	93	88	96	101
O88342	O88342	38	38	38	WD repeat-containing protein 1	Wdr1	sp|O88342|WDR1_MOUSE WD repeat-containing protein 1 OS=Mus musculus GN=Wdr1 PE=1 SV=3	1	38	38	38	35	33	30	32	35	34	34	34	34	33	18	17	24	21	21	19	24	22	32	33	33	31	34	35	34	34	18	23	20	21	17	20	21	19	35	33	30	32
P46935	P46935	50	50	45	E3 ubiquitin-protein ligase NEDD4	Nedd4	sp|P46935|NEDD4_MOUSE E3 ubiquitin-protein ligase NEDD4 OS=Mus musculus GN=Nedd4 PE=1 SV=3	1	50	50	45	44	45	41	44	42	40	45	39	46	46	26	26	30	26	23	25	26	29	39	38	40	38	41	38	40	37	21	23	22	20	20	18	23	20	44	45	41	44
P62281	P62281	12	12	12	40S ribosomal protein S11	Rps11	sp|P62281|RS11_MOUSE 40S ribosomal protein S11 OS=Mus musculus GN=Rps11 PE=1 SV=3	1	12	12	12	10	10	11	11	11	11	10	10	11	11	9	7	8	8	8	8	7	8	11	10	11	11	10	11	11	11	9	8	8	9	8	7	7	7	10	10	11	11
P08249	P08249	21	21	21	Malate dehydrogenase, mitochondrial	Mdh2	sp|P08249|MDHM_MOUSE Malate dehydrogenase, mitochondrial OS=Mus musculus GN=Mdh2 PE=1 SV=3	1	21	21	21	19	19	20	19	20	17	19	17	19	19	12	11	15	15	14	12	11	12	19	19	19	19	16	19	19	20	10	10	10	8	10	9	10	8	19	19	20	19
Q6IRU2	Q6IRU2	27	24	23	Tropomyosin alpha-4 chain	Tpm4	sp|Q6IRU2|TPM4_MOUSE Tropomyosin alpha-4 chain OS=Mus musculus GN=Tpm4 PE=1 SV=3	1	27	24	23	23	24	21	23	26	25	24	25	24	23	11	12	20	20	21	18	20	18	23	25	22	22	24	25	24	24	15	13	10	12	10	10	14	12	20	21	18	20
P62908	P62908	25	25	25	40S ribosomal protein S3	Rps3	sp|P62908|RS3_MOUSE 40S ribosomal protein S3 OS=Mus musculus GN=Rps3 PE=1 SV=1	1	25	25	25	22	20	20	21	23	20	22	22	24	24	17	18	17	17	17	18	17	20	25	22	23	21	22	24	25	25	21	21	18	19	17	18	19	19	22	20	20	21
P12970	P12970	18	18	18	60S ribosomal protein L7a	Rpl7a	sp|P12970|RL7A_MOUSE 60S ribosomal protein L7a OS=Mus musculus GN=Rpl7a PE=1 SV=2	1	18	18	18	16	17	16	16	17	17	17	16	16	16	13	13	13	14	13	15	13	13	17	17	16	16	15	16	16	17	13	15	12	12	9	10	11	11	16	17	16	16
P08752	P08752	25	25	17	Guanine nucleotide-binding protein G(i) subunit alpha-2	Gnai2	sp|P08752|GNAI2_MOUSE Guanine nucleotide-binding protein G(i) subunit alpha-2 OS=Mus musculus GN=Gnai2 PE=1 SV=5	1	25	25	17	21	21	22	21	24	23	23	21	25	25	16	15	16	15	19	19	19	19	20	22	20	20	25	23	24	24	15	17	19	16	17	16	19	19	21	21	22	21
P99027	P99027	7	7	7	60S acidic ribosomal protein P2	Rplp2	sp|P99027|RLA2_MOUSE 60S acidic ribosomal protein P2 OS=Mus musculus GN=Rplp2 PE=1 SV=3	1	7	7	7	7	6	7	7	7	7	7	7	7	7	6	6	6	6	6	6	6	6	7	7	7	7	7	7	7	6	6	7	7	7	6	6	6	6	7	6	7	7
P19096	P19096	110	110	110	Fatty acid synthase;[Acyl-carrier-protein] S-acetyltransferase;[Acyl-carrier-protein] S-malonyltransferase;3-oxoacyl-[acyl-carrier-protein] synthase;3-oxoacyl-[acyl-carrier-protein] reductase;3-hydroxyacyl-[acyl-carrier-protein] dehydratase;Enoyl-[acyl-carrier-protein] reductase;Oleoyl-[acyl-carrier-protein] hydrolase	Fasn	sp|P19096|FAS_MOUSE Fatty acid synthase OS=Mus musculus GN=Fasn PE=1 SV=2	1	110	110	110	95	95	96	99	97	90	90	95	98	99	38	47	58	58	39	41	47	49	89	87	91	90	91	90	91	95	25	33	28	29	28	26	33	31	95	95	96	99
Q8BMS1	Q8BMS1	44	44	44	Trifunctional enzyme subunit alpha, mitochondrial;Long-chain enoyl-CoA hydratase;Long chain 3-hydroxyacyl-CoA dehydrogenase	Hadha	sp|Q8BMS1|ECHA_MOUSE Trifunctional enzyme subunit alpha, mitochondrial OS=Mus musculus GN=Hadha PE=1 SV=1	1	44	44	44	36	40	37	38	40	38	37	38	36	39	28	26	30	31	26	26	26	29	32	32	32	35	36	36	38	35	24	24	24	24	20	21	24	22	36	40	37	38
Q9WV32	Q9WV32	23	23	21	Actin-related protein 2/3 complex subunit 1B	Arpc1b	sp|Q9WV32|ARC1B_MOUSE Actin-related protein 2/3 complex subunit 1B OS=Mus musculus GN=Arpc1b PE=1 SV=4	1	23	23	21	17	17	19	21	20	20	18	21	18	19	9	13	15	12	17	16	16	18	21	22	22	20	20	22	22	21	12	15	15	13	13	12	10	10	17	17	19	21
P62264	P62264	11	11	11	40S ribosomal protein S14	Rps14	sp|P62264|RS14_MOUSE 40S ribosomal protein S14 OS=Mus musculus GN=Rps14 PE=1 SV=3	1	11	11	11	8	9	9	8	10	11	10	11	9	8	8	8	8	8	9	9	9	8	10	9	10	10	10	9	9	8	9	9	10	9	9	10	9	9	8	9	9	8
P15864;Q07133	P15864	12;2	12;2	4;0	Histone H1.2	Hist1h1c	sp|P15864|H12_MOUSE Histone H1.2 OS=Mus musculus GN=Hist1h1c PE=1 SV=2	2	12	12	4	10	11	9	11	10	10	9	10	7	7	9	10	9	10	10	11	10	11	9	11	11	12	11	11	7	11	10	9	11	9	9	10	10	10	10	11	9	11
Q9DBJ1	Q9DBJ1	18	18	15	Phosphoglycerate mutase 1	Pgam1	sp|Q9DBJ1|PGAM1_MOUSE Phosphoglycerate mutase 1 OS=Mus musculus GN=Pgam1 PE=1 SV=3	1	18	18	15	13	15	15	15	16	15	14	13	17	15	9	11	11	10	8	9	8	9	15	13	15	14	15	16	16	17	10	11	10	10	9	9	9	10	13	15	15	15
P48036	P48036	28	28	28	Annexin A5	Anxa5	sp|P48036|ANXA5_MOUSE Annexin A5 OS=Mus musculus GN=Anxa5 PE=1 SV=1	1	28	28	28	21	21	25	25	27	28	26	27	25	27	16	15	18	15	18	13	15	14	22	22	24	23	25	26	25	25	11	10	9	7	9	8	12	12	21	21	25	25
P61979	P61979	32	32	32	Heterogeneous nuclear ribonucleoprotein K	Hnrnpk	sp|P61979|HNRPK_MOUSE Heterogeneous nuclear ribonucleoprotein K OS=Mus musculus GN=Hnrnpk PE=1 SV=1	1	32	32	32	28	30	29	29	31	31	30	29	28	28	21	19	20	21	19	20	21	22	32	30	28	29	31	28	30	29	19	14	19	19	16	16	17	16	28	30	29	29
P21981;Q9D7I9	P21981	48;1	48;1	48;1	Protein-glutamine gamma-glutamyltransferase 2	Tgm2	sp|P21981|TGM2_MOUSE Protein-glutamine gamma-glutamyltransferase 2 OS=Mus musculus GN=Tgm2 PE=1 SV=4	2	48	48	48	22	22	19	20	22	25	23	23	19	19	12	11	10	12	17	17	16	18	44	44	41	38	39	40	38	37	35	38	36	37	32	36	37	36	22	22	19	20
P48962;Q3V132	P48962	22;4	11;0	11;0	ADP/ATP translocase 1	Slc25a4	sp|P48962|ADT1_MOUSE ADP/ATP translocase 1 OS=Mus musculus GN=Slc25a4 PE=1 SV=4	2	22	11	11	21	22	20	20	22	21	22	21	21	19	16	16	17	16	15	14	16	15	20	22	21	20	21	21	20	20	18	15	15	14	13	15	15	15	10	11	10	10
P62900	P62900	9	9	9	60S ribosomal protein L31	Rpl31	sp|P62900|RL31_MOUSE 60S ribosomal protein L31 OS=Mus musculus GN=Rpl31 PE=1 SV=1	1	9	9	9	9	9	6	8	9	8	9	9	8	7	5	7	5	5	5	6	7	6	6	9	9	8	9	9	6	9	7	6	6	7	5	5	5	6	9	9	6	8
P35700	P35700	17	17	15	Peroxiredoxin-1	Prdx1	sp|P35700|PRDX1_MOUSE Peroxiredoxin-1 OS=Mus musculus GN=Prdx1 PE=1 SV=1	1	17	17	15	15	14	16	15	15	15	14	16	15	15	7	8	9	10	9	9	10	10	16	16	16	16	15	16	15	16	10	9	10	9	9	10	10	10	15	14	16	15
Q99JY9;Q641P0	Q99JY9	27;5	27;5	27;5	Actin-related protein 3	Actr3	sp|Q99JY9|ARP3_MOUSE Actin-related protein 3 OS=Mus musculus GN=Actr3 PE=1 SV=3	2	27	27	27	23	25	25	25	25	25	24	24	25	26	16	15	20	20	22	21	20	23	24	25	26	24	25	26	24	26	19	21	20	21	18	17	17	17	23	25	25	25
P62259	P62259	19	16	16	14-3-3 protein epsilon	Ywhae	sp|P62259|1433E_MOUSE 14-3-3 protein epsilon OS=Mus musculus GN=Ywhae PE=1 SV=1	1	19	16	16	18	17	18	18	19	19	19	19	18	16	13	13	14	12	15	14	13	13	18	17	19	19	18	16	18	19	12	13	15	13	14	11	12	11	15	14	16	15
P21956	P21956	28	28	28	Lactadherin	Mfge8	sp|P21956|MFGM_MOUSE Lactadherin OS=Mus musculus GN=Mfge8 PE=1 SV=3	1	28	28	28	17	21	21	22	24	22	22	22	24	25	17	17	17	18	17	17	19	18	24	24	25	25	26	26	27	27	19	18	18	17	17	19	16	18	17	21	21	22
P60843	P60843	29	29	17	Eukaryotic initiation factor 4A-I	Eif4a1	sp|P60843|IF4A1_MOUSE Eukaryotic initiation factor 4A-I OS=Mus musculus GN=Eif4a1 PE=1 SV=1	1	29	29	17	25	24	22	26	25	26	26	25	25	23	16	17	19	19	18	17	18	20	27	25	24	24	26	26	25	24	16	16	17	15	15	16	17	14	25	24	22	26
Q60598	Q60598	32	32	32	Src substrate cortactin	Cttn	sp|Q60598|SRC8_MOUSE Src substrate cortactin OS=Mus musculus GN=Cttn PE=1 SV=2	1	32	32	32	27	28	26	28	28	28	28	29	28	30	5	9	20	17	20	23	23	23	26	25	26	26	27	27	25	27	18	15	13	14	12	10	13	16	27	28	26	28
Q9D8N0	Q9D8N0	28	28	28	Elongation factor 1-gamma	Eef1g	sp|Q9D8N0|EF1G_MOUSE Elongation factor 1-gamma OS=Mus musculus GN=Eef1g PE=1 SV=3	1	28	28	28	24	23	25	26	26	24	26	24	25	23	14	11	14	14	13	12	12	12	25	26	25	26	24	24	27	26	15	14	12	12	14	12	16	12	24	23	25	26
P57776	P57776	19	19	17	Elongation factor 1-delta	Eef1d	sp|P57776|EF1D_MOUSE Elongation factor 1-delta OS=Mus musculus GN=Eef1d PE=1 SV=3	1	19	19	17	16	17	17	17	18	18	18	18	18	17	10	9	11	10	10	9	10	12	16	18	17	17	18	18	17	17	7	8	9	8	7	9	9	9	16	17	17	17
O88441	O88441	9	9	9	Metaxin-2	Mtx2	sp|O88441|MTX2_MOUSE Metaxin-2 OS=Mus musculus GN=Mtx2 PE=1 SV=1	1	9	9	9	9	8	8	9	9	9	8	9	9	9	7	8	6	7	5	4	6	7	7	8	8	7	9	9	8	9	6	5	7	5	5	7	6	6	9	8	8	9
Q9CZX8	Q9CZX8	12	12	12	40S ribosomal protein S19	Rps19	sp|Q9CZX8|RS19_MOUSE 40S ribosomal protein S19 OS=Mus musculus GN=Rps19 PE=1 SV=3	1	12	12	12	9	10	10	10	11	11	10	10	10	9	9	9	7	7	10	10	10	10	11	11	11	11	10	10	10	11	11	10	11	11	8	9	8	9	9	10	10	10
Q9Z0J0	Q9Z0J0	6	6	6	Epididymal secretory protein E1	Npc2	sp|Q9Z0J0|NPC2_MOUSE Epididymal secretory protein E1 OS=Mus musculus GN=Npc2 PE=1 SV=1	1	6	6	6	3	4	4	4	5	5	5	4	5	4	1	1	1	1	3	0	0	0	5	4	5	5	5	3	5	5	1	0	1	0	0	0	2	1	3	4	4	4
P07091	P07091	7	7	7	Protein S100-A4	S100a4	sp|P07091|S10A4_MOUSE Protein S100-A4 OS=Mus musculus GN=S100a4 PE=1 SV=1	1	7	7	7	5	4	5	6	7	7	6	6	6	6	2	2	3	3	4	4	5	2	6	5	5	6	6	5	6	5	1	3	2	3	3	3	3	2	5	4	5	6
P28301	P28301	23	23	23	Protein-lysine 6-oxidase	Lox	sp|P28301|LYOX_MOUSE Protein-lysine 6-oxidase OS=Mus musculus GN=Lox PE=1 SV=1	1	23	23	23	21	19	19	19	21	19	20	19	23	21	15	14	11	12	12	14	13	15	17	19	21	19	19	20	22	22	15	14	15	16	18	16	14	13	21	19	19	19
E9PVX6	E9PVX6	166	166	166		Mki67	sp|E9PVX6|KI67_MOUSE Proliferation marker protein Ki-67 OS=Mus musculus GN=Mki67 PE=1 SV=1	1	166	166	166	124	125	92	102	98	91	108	109	33	34	148	140	141	146	143	144	152	150	139	139	129	127	123	130	123	133	152	155	149	150	144	141	144	143	124	125	92	102
P14206	P14206	16	16	16	40S ribosomal protein SA	Rpsa	sp|P14206|RSSA_MOUSE 40S ribosomal protein SA OS=Mus musculus GN=Rpsa PE=1 SV=4	1	16	16	16	12	13	10	11	12	10	11	11	11	10	10	10	7	8	8	9	9	11	12	13	11	11	12	13	13	13	8	9	9	10	7	8	7	6	12	13	10	11
P62754	P62754	13	13	13	40S ribosomal protein S6	Rps6	sp|P62754|RS6_MOUSE 40S ribosomal protein S6 OS=Mus musculus GN=Rps6 PE=1 SV=1	1	13	13	13	10	11	11	11	13	12	10	11	13	13	10	9	8	6	7	8	8	11	11	10	10	11	12	12	13	13	7	10	9	7	8	8	6	6	10	11	11	11
O35639	O35639	24	24	24	Annexin A3	Anxa3	sp|O35639|ANXA3_MOUSE Annexin A3 OS=Mus musculus GN=Anxa3 PE=1 SV=4	1	24	24	24	20	22	21	21	22	22	22	22	22	22	7	7	4	7	8	12	8	11	23	22	22	23	23	24	23	23	10	12	11	10	15	14	12	12	20	22	21	21
P02468	P02468	75	75	74	Laminin subunit gamma-1	Lamc1	sp|P02468|LAMC1_MOUSE Laminin subunit gamma-1 OS=Mus musculus GN=Lamc1 PE=1 SV=2	1	75	75	74	37	32	35	36	38	38	31	30	35	33	14	17	11	16	9	7	7	9	67	72	69	70	68	70	58	67	65	63	61	60	56	57	58	55	37	32	35	36
P14131	P14131	14	14	14	40S ribosomal protein S16	Rps16	sp|P14131|RS16_MOUSE 40S ribosomal protein S16 OS=Mus musculus GN=Rps16 PE=1 SV=4	1	14	14	14	13	12	12	14	14	13	14	13	12	12	10	9	11	10	9	8	10	11	12	12	13	13	12	13	12	13	6	9	8	8	8	10	8	8	13	12	12	14
E9PZM4	E9PZM4	22	14	14	Chromodomain-helicase-DNA-binding protein 2	Chd2	sp|E9PZM4|CHD2_MOUSE Chromodomain-helicase-DNA-binding protein 2 OS=Mus musculus GN=Chd2 PE=1 SV=1	1	22	14	14	5	7	9	9	7	4	7	7	8	6	2	4	3	2	5	5	9	9	18	21	18	18	17	18	16	19	17	18	19	16	10	9	11	13	3	3	3	4
Q91XV3	Q91XV3	16	16	16	Brain acid soluble protein 1	Basp1	sp|Q91XV3|BASP1_MOUSE Brain acid soluble protein 1 OS=Mus musculus GN=Basp1 PE=1 SV=3	1	16	16	16	11	12	8	13	13	14	13	13	14	14	1	0	9	7	7	8	10	8	13	14	14	14	15	15	16	16	12	10	11	11	12	14	13	13	11	12	8	13
P26041	P26041	46	36	34	Moesin	Msn	sp|P26041|MOES_MOUSE Moesin OS=Mus musculus GN=Msn PE=1 SV=3	1	46	36	34	37	40	38	39	43	42	38	38	40	39	19	19	20	21	23	21	22	21	42	42	41	42	44	44	41	44	28	27	27	27	25	27	25	24	27	30	28	29
P35564	P35564	42	42	42	Calnexin	Canx	sp|P35564|CALX_MOUSE Calnexin OS=Mus musculus GN=Canx PE=1 SV=1	1	42	42	42	38	37	32	34	37	35	30	34	35	34	23	24	28	31	24	25	24	25	32	36	33	33	31	35	30	34	20	19	19	20	17	17	17	18	38	37	32	34
P62242	P62242	14	14	14	40S ribosomal protein S8	Rps8	sp|P62242|RS8_MOUSE 40S ribosomal protein S8 OS=Mus musculus GN=Rps8 PE=1 SV=2	1	14	14	14	13	12	13	13	13	13	13	13	13	13	9	10	10	9	11	12	11	10	13	13	14	13	14	14	14	14	11	9	10	10	11	10	10	10	13	12	13	13
Q7TPV4	Q7TPV4	67	67	67	Myb-binding protein 1A	Mybbp1a	sp|Q7TPV4|MBB1A_MOUSE Myb-binding protein 1A OS=Mus musculus GN=Mybbp1a PE=1 SV=2	1	67	67	67	54	55	52	59	51	52	55	48	55	54	40	34	32	32	34	31	39	37	56	56	52	45	53	49	50	57	38	40	34	34	34	32	31	30	54	55	52	59
Q91VR5	Q91VR5	43	43	43	ATP-dependent RNA helicase DDX1	Ddx1	sp|Q91VR5|DDX1_MOUSE ATP-dependent RNA helicase DDX1 OS=Mus musculus GN=Ddx1 PE=1 SV=1	1	43	43	43	34	33	32	33	33	36	32	33	34	37	23	16	23	21	24	21	23	26	37	37	37	36	40	39	39	39	28	29	26	28	28	29	29	27	34	33	32	33
P47962	P47962	14	14	14	60S ribosomal protein L5	Rpl5	sp|P47962|RL5_MOUSE 60S ribosomal protein L5 OS=Mus musculus GN=Rpl5 PE=1 SV=3	1	14	14	14	12	13	13	13	13	14	12	13	13	12	10	9	10	7	10	9	10	10	13	12	14	13	13	13	14	13	11	10	10	11	9	9	11	10	12	13	13	13
Q9CZM2	Q9CZM2	15	15	15	60S ribosomal protein L15	Rpl15	sp|Q9CZM2|RL15_MOUSE 60S ribosomal protein L15 OS=Mus musculus GN=Rpl15 PE=2 SV=4	1	15	15	15	10	11	14	11	14	13	13	13	14	14	8	8	7	7	10	8	11	9	13	13	14	13	14	13	15	14	9	12	8	8	9	8	8	9	10	11	14	11
P97434	P97434	70	70	69	Myosin phosphatase Rho-interacting protein	Mprip	sp|P97434|MPRIP_MOUSE Myosin phosphatase Rho-interacting protein OS=Mus musculus GN=Mprip PE=1 SV=2	1	70	70	69	51	56	62	59	65	62	62	62	62	65	37	33	48	43	55	51	55	55	62	59	55	60	61	57	56	59	48	44	48	45	38	38	40	46	51	56	62	59
P53026	P53026	13	13	13	60S ribosomal protein L10a	Rpl10a	sp|P53026|RL10A_MOUSE 60S ribosomal protein L10a OS=Mus musculus GN=Rpl10a PE=1 SV=3	1	13	13	13	11	11	12	11	10	11	11	11	13	12	10	10	10	10	10	10	10	8	12	11	11	12	13	12	13	12	10	10	7	11	11	9	10	9	11	11	12	11
O70133	O70133	55	55	55	ATP-dependent RNA helicase A	Dhx9	sp|O70133|DHX9_MOUSE ATP-dependent RNA helicase A OS=Mus musculus GN=Dhx9 PE=1 SV=2	1	55	55	55	48	46	48	49	45	43	49	45	47	43	24	26	31	27	24	16	23	26	49	48	48	49	48	46	49	49	30	32	31	25	24	26	26	29	48	46	48	49
Q6ZWV3;P86048	Q6ZWV3;P86048	13;10	13;10	13;10	60S ribosomal protein L10;60S ribosomal protein L10-like	Rpl10;Rpl10l	sp|Q6ZWV3|RL10_MOUSE 60S ribosomal protein L10 OS=Mus musculus GN=Rpl10 PE=1 SV=3;sp|P86048|RL10L_MOUSE 60S ribosomal protein L10-like OS=Mus musculus GN=Rpl10l PE=2 SV=1	2	13	13	13	11	11	11	12	12	11	8	10	13	12	7	8	8	7	7	7	8	7	12	13	11	11	12	11	11	13	7	8	7	8	6	6	6	6	11	11	11	12
P62082	P62082	14	14	14	40S ribosomal protein S7	Rps7	sp|P62082|RS7_MOUSE 40S ribosomal protein S7 OS=Mus musculus GN=Rps7 PE=2 SV=1	1	14	14	14	12	12	11	13	13	13	13	12	13	14	11	12	11	10	10	10	12	11	12	13	13	13	12	13	13	13	13	13	12	13	12	13	10	12	12	12	11	13
Q60973	Q60973	22	22	15	Histone-binding protein RBBP7	Rbbp7	sp|Q60973|RBBP7_MOUSE Histone-binding protein RBBP7 OS=Mus musculus GN=Rbbp7 PE=1 SV=1	1	22	22	15	19	20	18	21	21	20	19	20	21	22	18	17	15	17	19	19	19	21	20	20	20	21	21	20	21	21	18	19	20	20	19	20	21	18	19	20	18	21
Q8BG05	Q8BG05	21	21	20	Heterogeneous nuclear ribonucleoprotein A3	Hnrnpa3	sp|Q8BG05|ROA3_MOUSE Heterogeneous nuclear ribonucleoprotein A3 OS=Mus musculus GN=Hnrnpa3 PE=1 SV=1	1	21	21	20	14	17	15	19	18	19	17	17	17	15	9	8	9	9	7	7	9	8	18	20	21	19	19	21	17	19	8	12	9	9	10	6	10	8	14	17	15	19
Q80YF6	Q80YF6	15	15	15	Uroplakin-3b	Upk3b	sp|Q80YF6|UPK3B_MOUSE Uroplakin-3b OS=Mus musculus GN=Upk3b PE=1 SV=1	1	15	15	15	1	1	1	1	0	1	1	2	0	1	0	0	1	0	2	0	1	0	13	13	12	13	13	15	13	13	11	11	10	11	10	11	11	11	1	1	1	1
Q8BP67	Q8BP67	10	10	10	60S ribosomal protein L24	Rpl24	sp|Q8BP67|RL24_MOUSE 60S ribosomal protein L24 OS=Mus musculus GN=Rpl24 PE=1 SV=2	1	10	10	10	9	10	6	10	10	10	10	10	10	7	8	8	9	9	8	9	8	10	9	10	10	10	10	10	7	10	9	8	8	7	9	8	7	8	9	10	6	10
P68433	P68433	11	3	3	Histone H3.1	Hist1h3a	sp|P68433|H31_MOUSE Histone H3.1 OS=Mus musculus GN=Hist1h3a PE=1 SV=2	1	11	3	3	9	8	8	10	9	8	9	10	8	7	8	9	8	7	7	8	8	9	10	10	9	8	11	10	10	9	10	8	8	9	8	10	9	9	2	2	2	2
Q8BK64	Q8BK64	20	20	20	Activator of 90 kDa heat shock protein ATPase homolog 1	Ahsa1	sp|Q8BK64|AHSA1_MOUSE Activator of 90 kDa heat shock protein ATPase homolog 1 OS=Mus musculus GN=Ahsa1 PE=1 SV=2	1	20	20	20	16	13	15	17	12	13	16	16	15	17	11	10	10	8	6	7	6	9	16	16	17	14	15	13	14	14	7	6	3	6	6	2	7	4	16	13	15	17
Q3THW5;P0C0S6	Q3THW5;P0C0S6	7;7	5;5	5;5	Histone H2A.V;Histone H2A.Z	H2afv;H2afz	sp|Q3THW5|H2AV_MOUSE Histone H2A.V OS=Mus musculus GN=H2afv PE=1 SV=3;sp|P0C0S6|H2AZ_MOUSE Histone H2A.Z OS=Mus musculus GN=H2afz PE=1 SV=2	2	7	5	5	6	6	6	6	5	5	5	6	5	6	5	5	5	5	5	5	5	5	6	6	6	6	6	6	5	5	5	5	5	5	5	5	5	5	4	4	4	4
P63242;Q8BGY2	P63242	15;6	15;6	15;6	Eukaryotic translation initiation factor 5A-1	Eif5a	sp|P63242|IF5A1_MOUSE Eukaryotic translation initiation factor 5A-1 OS=Mus musculus GN=Eif5a PE=1 SV=2	2	15	15	15	14	14	13	14	14	15	14	12	14	13	9	9	11	10	6	7	10	9	14	14	13	14	13	14	14	14	8	8	7	8	8	8	8	7	14	14	13	14
Q02053;P31254	Q02053	59;12	59;12	59;12	Ubiquitin-like modifier-activating enzyme 1	Uba1	sp|Q02053|UBA1_MOUSE Ubiquitin-like modifier-activating enzyme 1 OS=Mus musculus GN=Uba1 PE=1 SV=1	2	59	59	59	45	48	43	45	44	47	48	46	46	49	26	22	28	25	17	17	19	20	48	49	48	47	48	46	47	46	18	20	19	20	17	12	20	19	45	48	43	45
P25976	P25976	33	33	33	Nucleolar transcription factor 1	Ubtf	sp|P25976|UBF1_MOUSE Nucleolar transcription factor 1 OS=Mus musculus GN=Ubtf PE=1 SV=1	1	33	33	33	24	26	22	27	24	25	26	25	27	26	26	27	24	28	30	31	31	32	27	28	26	28	29	29	25	29	29	28	29	29	30	31	29	30	24	26	22	27
P62301	P62301	10	10	10	40S ribosomal protein S13	Rps13	sp|P62301|RS13_MOUSE 40S ribosomal protein S13 OS=Mus musculus GN=Rps13 PE=1 SV=2	1	10	10	10	9	10	9	10	10	10	9	10	10	10	7	8	8	7	7	8	6	7	9	9	8	10	9	10	7	10	8	6	6	6	5	6	7	7	9	10	9	10
Q6ZWN5	Q6ZWN5	12	12	12	40S ribosomal protein S9	Rps9	sp|Q6ZWN5|RS9_MOUSE 40S ribosomal protein S9 OS=Mus musculus GN=Rps9 PE=1 SV=3	1	12	12	12	12	12	10	12	12	11	11	11	10	10	9	8	8	9	9	9	9	9	10	12	12	12	12	12	10	12	8	8	10	10	8	10	8	8	12	12	10	12
O70251	O70251	16	14	14	Elongation factor 1-beta	Eef1b	sp|O70251|EF1B_MOUSE Elongation factor 1-beta OS=Mus musculus GN=Eef1b PE=1 SV=5	1	16	14	14	15	14	11	12	16	15	14	14	13	11	7	8	8	9	6	6	7	8	13	12	11	11	13	12	13	11	6	5	7	7	6	4	6	6	13	12	9	10
Q61656	Q61656	38	38	29	Probable ATP-dependent RNA helicase DDX5	Ddx5	sp|Q61656|DDX5_MOUSE Probable ATP-dependent RNA helicase DDX5 OS=Mus musculus GN=Ddx5 PE=1 SV=2	1	38	38	29	31	30	28	30	33	35	30	33	32	32	16	16	17	20	16	20	22	19	31	33	31	33	37	33	36	35	27	26	22	26	25	22	25	25	31	30	28	30
Q91ZX7;Q9JI18	Q91ZX7	141;2	141;2	140;2	Prolow-density lipoprotein receptor-related protein 1;Low-density lipoprotein receptor-related protein 1 85 kDa subunit;Low-density lipoprotein receptor-related protein 1 515 kDa subunit;Low-density lipoprotein receptor-related protein 1 intracellular domain	Lrp1	sp|Q91ZX7|LRP1_MOUSE Prolow-density lipoprotein receptor-related protein 1 OS=Mus musculus GN=Lrp1 PE=1 SV=1	2	141	141	140	124	122	120	126	111	108	111	117	115	115	45	46	59	57	36	36	42	51	103	105	112	109	113	107	97	107	30	31	30	25	20	17	26	20	124	122	120	126
O88322	O88322	67	67	66	Nidogen-2	Nid2	sp|O88322|NID2_MOUSE Nidogen-2 OS=Mus musculus GN=Nid2 PE=1 SV=2	1	67	67	66	42	41	39	40	38	41	43	43	40	45	37	34	27	30	32	31	41	33	59	57	52	53	54	57	52	57	55	59	57	55	56	50	54	52	42	41	39	40
Q8VEK3	Q8VEK3	31	31	31	Heterogeneous nuclear ribonucleoprotein U	Hnrnpu	sp|Q8VEK3|HNRPU_MOUSE Heterogeneous nuclear ribonucleoprotein U OS=Mus musculus GN=Hnrnpu PE=1 SV=1	1	31	31	31	21	23	21	24	24	26	20	23	22	24	16	16	14	13	16	12	14	17	25	26	25	25	28	29	24	23	21	20	22	21	18	16	14	13	21	23	21	24
O08553;O35098	O08553	34;1	34;1	28;0	Dihydropyrimidinase-related protein 2	Dpysl2	sp|O08553|DPYL2_MOUSE Dihydropyrimidinase-related protein 2 OS=Mus musculus GN=Dpysl2 PE=1 SV=2	2	34	34	28	31	31	30	31	32	31	32	32	31	30	15	12	13	17	15	18	14	16	30	33	30	30	31	29	29	31	11	10	11	13	14	10	10	7	31	31	30	31
Q8K1N2	Q8K1N2	77	77	76	Pleckstrin homology-like domain family B member 2	Phldb2	sp|Q8K1N2|PHLB2_MOUSE Pleckstrin homology-like domain family B member 2 OS=Mus musculus GN=Phldb2 PE=1 SV=2	1	77	77	76	55	59	58	62	68	69	69	64	72	71	24	25	33	32	45	48	48	55	57	57	57	55	66	62	63	67	34	32	33	34	38	30	40	34	55	59	58	62
Q9EP71	Q9EP71	58	58	57	Ankycorbin	Rai14	sp|Q9EP71|RAI14_MOUSE Ankycorbin OS=Mus musculus GN=Rai14 PE=1 SV=1	1	58	58	57	48	49	48	54	55	54	50	52	52	51	40	37	44	43	45	48	47	45	48	50	48	47	53	51	50	48	40	40	42	43	35	35	33	34	48	49	48	54
P80314	P80314	37	37	37	T-complex protein 1 subunit beta	Cct2	sp|P80314|TCPB_MOUSE T-complex protein 1 subunit beta OS=Mus musculus GN=Cct2 PE=1 SV=4	1	37	37	37	32	31	30	32	33	34	30	32	32	32	19	19	23	19	19	19	21	20	35	33	32	32	34	33	34	29	18	19	17	16	22	18	20	17	32	31	30	32
F8VPU2	F8VPU2	53	53	52	FERM, RhoGEF and pleckstrin domain-containing protein 1	Farp1	sp|F8VPU2|FARP1_MOUSE FERM, ARHGEF and pleckstrin domain-containing protein 1 OS=Mus musculus GN=Farp1 PE=1 SV=1	1	53	53	52	40	37	39	42	43	42	42	42	45	47	22	21	24	26	28	25	28	31	38	39	43	40	45	46	47	44	26	30	26	23	27	26	25	26	40	37	39	42
P28656	P28656	15	15	13	Nucleosome assembly protein 1-like 1	Nap1l1	sp|P28656|NP1L1_MOUSE Nucleosome assembly protein 1-like 1 OS=Mus musculus GN=Nap1l1 PE=1 SV=2	1	15	15	13	14	14	13	13	14	13	15	15	12	13	7	5	9	9	6	7	9	8	15	14	14	14	15	14	14	14	9	7	11	9	7	8	10	9	14	14	13	13
Q9Z204;Q8BTF8	Q9Z204	24;1	24;1	24;1	Heterogeneous nuclear ribonucleoproteins C1/C2	Hnrnpc	sp|Q9Z204|HNRPC_MOUSE Heterogeneous nuclear ribonucleoproteins C1/C2 OS=Mus musculus GN=Hnrnpc PE=1 SV=1	2	24	24	24	23	23	20	22	20	17	18	20	20	17	13	12	13	15	11	11	12	12	21	23	20	22	20	22	17	21	13	10	13	11	7	7	13	11	23	23	20	22
P08003	P08003	43	43	42	Protein disulfide-isomerase A4	Pdia4	sp|P08003|PDIA4_MOUSE Protein disulfide-isomerase A4 OS=Mus musculus GN=Pdia4 PE=1 SV=3	1	43	43	42	37	37	39	36	38	38	39	35	36	36	22	21	24	24	18	18	22	18	36	35	35	39	36	36	36	37	15	13	18	13	9	15	12	13	37	37	39	36
P49312	P49312	21	19	19	Heterogeneous nuclear ribonucleoprotein A1;Heterogeneous nuclear ribonucleoprotein A1, N-terminally processed	Hnrnpa1	sp|P49312|ROA1_MOUSE Heterogeneous nuclear ribonucleoprotein A1 OS=Mus musculus GN=Hnrnpa1 PE=1 SV=2	1	21	19	19	15	18	18	17	20	19	17	20	17	18	13	11	10	13	10	11	11	12	20	20	17	18	21	21	20	20	15	13	11	11	10	10	13	13	13	16	16	15
P47963	P47963	13	13	13	60S ribosomal protein L13	Rpl13	sp|P47963|RL13_MOUSE 60S ribosomal protein L13 OS=Mus musculus GN=Rpl13 PE=1 SV=3	1	13	13	13	12	11	9	10	12	11	11	12	13	11	9	8	8	9	10	9	9	10	12	10	10	10	12	12	11	12	11	9	7	8	6	7	8	6	12	11	9	10
Q99KI0	Q99KI0	44	44	44	Aconitate hydratase, mitochondrial	Aco2	sp|Q99KI0|ACON_MOUSE Aconitate hydratase, mitochondrial OS=Mus musculus GN=Aco2 PE=1 SV=1	1	44	44	44	39	37	35	41	40	39	38	37	39	38	25	21	26	25	20	26	25	23	39	35	38	39	36	40	38	42	16	15	14	16	17	16	13	17	39	37	35	41
Q61598	Q61598	33	33	26	Rab GDP dissociation inhibitor beta	Gdi2	sp|Q61598|GDIB_MOUSE Rab GDP dissociation inhibitor beta OS=Mus musculus GN=Gdi2 PE=1 SV=1	1	33	33	26	31	31	28	27	32	31	28	28	29	28	8	6	11	11	9	8	9	6	30	28	31	29	30	31	29	31	8	8	6	10	8	11	10	11	31	31	28	27
Q61468	Q61468	17	17	17	Mesothelin;Megakaryocyte-potentiating factor;Mesothelin, cleaved form	Msln	sp|Q61468|MSLN_MOUSE Mesothelin OS=Mus musculus GN=Msln PE=1 SV=1	1	17	17	17	1	1	1	1	1	0	2	1	1	1	0	0	0	0	1	2	1	0	14	15	15	15	16	16	16	15	13	13	13	13	14	14	12	14	1	1	1	1
P62751	P62751	10	10	10	60S ribosomal protein L23a	Rpl23a	sp|P62751|RL23A_MOUSE 60S ribosomal protein L23a OS=Mus musculus GN=Rpl23a PE=1 SV=1	1	10	10	10	9	8	8	8	9	9	8	8	9	9	8	7	6	7	6	7	6	7	8	8	8	8	9	9	8	9	7	7	7	7	6	7	7	6	9	8	8	8
Q9WVA4	Q9WVA4	20	20	18	Transgelin-2	Tagln2	sp|Q9WVA4|TAGL2_MOUSE Transgelin-2 OS=Mus musculus GN=Tagln2 PE=1 SV=4	1	20	20	18	13	12	15	14	18	19	17	16	17	14	5	5	6	6	7	7	6	7	17	18	19	18	19	20	18	20	12	11	11	9	8	9	9	11	13	12	15	14
P28653	P28653	18	18	17	Biglycan	Bgn	sp|P28653|PGS1_MOUSE Biglycan OS=Mus musculus GN=Bgn PE=1 SV=1	1	18	18	17	15	16	18	18	16	15	17	15	17	16	12	11	11	12	10	9	10	11	15	13	13	14	16	15	15	14	10	10	10	11	7	8	9	9	15	16	18	18
Q7TMK9	Q7TMK9	32	32	32	Heterogeneous nuclear ribonucleoprotein Q	Syncrip	sp|Q7TMK9|HNRPQ_MOUSE Heterogeneous nuclear ribonucleoprotein Q OS=Mus musculus GN=Syncrip PE=1 SV=2	1	32	32	32	29	27	26	28	24	29	26	26	28	27	14	14	16	14	12	14	15	18	31	30	29	27	30	31	28	29	19	20	20	19	19	16	18	18	29	27	26	28
P07214	P07214	15	15	15	SPARC	Sparc	sp|P07214|SPRC_MOUSE SPARC OS=Mus musculus GN=Sparc PE=1 SV=1	1	15	15	15	14	14	13	14	13	13	12	12	13	14	11	11	11	11	8	8	7	9	14	14	14	14	15	14	13	14	12	11	12	12	11	10	12	12	14	14	13	14
Q60634	Q60634	32	32	32	Flotillin-2	Flot2	sp|Q60634|FLOT2_MOUSE Flotillin-2 OS=Mus musculus GN=Flot2 PE=1 SV=2	1	32	32	32	25	25	25	23	25	27	27	25	28	29	20	19	19	20	17	15	22	20	24	26	21	23	25	26	27	27	19	17	16	17	18	16	14	16	25	25	25	23
Q01149	Q01149	69	69	68	Collagen alpha-2(I) chain	Col1a2	sp|Q01149|CO1A2_MOUSE Collagen alpha-2(I) chain OS=Mus musculus GN=Col1a2 PE=1 SV=2	1	69	69	68	54	44	48	49	54	57	54	54	59	55	32	23	25	27	38	40	39	41	51	49	56	53	56	56	55	51	35	36	40	39	39	36	32	38	54	44	48	49
P68040	P68040	21	21	21	Guanine nucleotide-binding protein subunit beta-2-like 1;Guanine nucleotide-binding protein subunit beta-2-like 1, N-terminally processed	Gnb2l1	sp|P68040|RACK1_MOUSE Receptor of activated protein C kinase 1 OS=Mus musculus GN=Rack1 PE=1 SV=3	1	21	21	21	18	19	19	17	19	17	18	18	18	19	8	8	10	14	12	9	13	14	20	18	19	18	19	18	19	19	10	6	7	7	9	9	8	10	18	19	19	17
Q9WTQ5	Q9WTQ5	76	76	76	A-kinase anchor protein 12	Akap12	sp|Q9WTQ5|AKA12_MOUSE A-kinase anchor protein 12 OS=Mus musculus GN=Akap12 PE=1 SV=1	1	76	76	76	66	63	64	66	74	73	70	67	68	65	12	16	23	31	30	29	36	35	65	69	68	67	72	72	66	66	30	29	24	19	27	22	26	18	66	63	64	66
P50543	P50543	9	9	9	Protein S100-A11	S100a11	sp|P50543|S10AB_MOUSE Protein S100-A11 OS=Mus musculus GN=S100a11 PE=1 SV=1	1	9	9	9	8	7	5	7	7	8	5	6	7	5	4	5	5	5	5	5	5	5	7	7	7	8	7	8	7	7	5	5	4	5	4	5	5	5	8	7	5	7
O35737	O35737	18	18	9	Heterogeneous nuclear ribonucleoprotein H;Heterogeneous nuclear ribonucleoprotein H, N-terminally processed	Hnrnph1	sp|O35737|HNRH1_MOUSE Heterogeneous nuclear ribonucleoprotein H OS=Mus musculus GN=Hnrnph1 PE=1 SV=3	1	18	18	9	14	14	16	15	14	14	15	15	15	15	13	11	12	11	11	10	11	10	16	17	16	17	17	16	17	17	13	11	13	10	12	11	14	13	14	14	16	15
Q8K310	Q8K310	41	41	41	Matrin-3	Matr3	sp|Q8K310|MATR3_MOUSE Matrin-3 OS=Mus musculus GN=Matr3 PE=1 SV=1	1	41	41	41	35	34	33	35	35	33	36	34	38	31	18	21	20	21	21	18	18	20	33	38	38	35	40	39	32	36	16	19	15	20	20	19	20	18	35	34	33	35
P62267	P62267	8	8	8	40S ribosomal protein S23	Rps23	sp|P62267|RS23_MOUSE 40S ribosomal protein S23 OS=Mus musculus GN=Rps23 PE=1 SV=3	1	8	8	8	6	6	6	6	6	6	6	6	7	6	5	4	5	5	5	5	5	5	6	6	6	6	6	7	7	5	5	5	5	6	4	5	5	5	6	6	6	6
P61255	P61255	8	8	8	60S ribosomal protein L26	Rpl26	sp|P61255|RL26_MOUSE 60S ribosomal protein L26 OS=Mus musculus GN=Rpl26 PE=1 SV=1	1	8	8	8	7	6	6	7	7	6	6	6	6	7	6	6	6	7	7	6	6	6	7	7	6	7	7	7	6	7	6	7	6	6	6	7	7	7	7	6	6	7
Q60931	Q60931	15	15	15	Voltage-dependent anion-selective channel protein 3	Vdac3	sp|Q60931|VDAC3_MOUSE Voltage-dependent anion-selective channel protein 3 OS=Mus musculus GN=Vdac3 PE=1 SV=1	1	15	15	15	11	11	8	10	11	11	10	11	14	10	3	3	3	2	2	0	4	3	10	11	11	10	13	14	13	15	5	4	3	5	7	6	6	5	11	11	8	10
P01831	P01831	5	5	5	Thy-1 membrane glycoprotein	Thy1	sp|P01831|THY1_MOUSE Thy-1 membrane glycoprotein OS=Mus musculus GN=Thy1 PE=1 SV=1	1	5	5	5	5	5	5	5	5	5	5	5	5	5	4	4	4	4	4	5	4	4	5	5	4	4	5	5	5	5	4	4	4	4	4	4	4	4	5	5	5	5
Q78PY7	Q78PY7	52	52	52	Staphylococcal nuclease domain-containing protein 1	Snd1	sp|Q78PY7|SND1_MOUSE Staphylococcal nuclease domain-containing protein 1 OS=Mus musculus GN=Snd1 PE=1 SV=1	1	52	52	52	46	47	44	46	48	48	46	46	48	45	27	27	30	32	27	26	28	28	45	49	48	47	46	47	46	48	29	28	29	27	30	27	33	32	46	47	44	46
Q61781	Q61781	38	36	10	Keratin, type I cytoskeletal 14	Krt14	sp|Q61781|K1C14_MOUSE Keratin, type I cytoskeletal 14 OS=Mus musculus GN=Krt14 PE=1 SV=2	1	38	36	10	9	10	4	4	6	8	9	10	9	9	19	18	20	18	16	19	18	17	33	33	32	31	32	34	30	34	36	37	32	30	31	30	32	31	7	8	3	3
P08121	P08121	67	66	54	Collagen alpha-1(III) chain	Col3a1	sp|P08121|CO3A1_MOUSE Collagen alpha-1(III) chain OS=Mus musculus GN=Col3a1 PE=1 SV=4	1	67	66	54	27	25	22	34	26	31	35	30	35	33	11	9	12	11	13	18	20	19	49	57	56	54	60	61	55	63	55	52	51	53	50	57	56	52	27	25	22	34
P70168	P70168	40	40	40	Importin subunit beta-1	Kpnb1	sp|P70168|IMB1_MOUSE Importin subunit beta-1 OS=Mus musculus GN=Kpnb1 PE=1 SV=2	1	40	40	40	34	34	32	34	34	36	33	33	34	34	20	21	24	28	21	23	22	23	34	37	33	34	35	32	32	34	16	19	19	20	15	15	21	24	34	34	32	34
P63276	P63276	10	10	10	40S ribosomal protein S17	Rps17	sp|P63276|RS17_MOUSE 40S ribosomal protein S17 OS=Mus musculus GN=Rps17 PE=1 SV=2	1	10	10	10	8	8	9	8	9	9	9	9	9	9	7	8	7	7	7	8	8	8	9	9	8	8	9	8	10	9	8	7	7	8	6	7	7	7	8	8	9	8
Q9JKF1	Q9JKF1	87	87	84	Ras GTPase-activating-like protein IQGAP1	Iqgap1	sp|Q9JKF1|IQGA1_MOUSE Ras GTPase-activating-like protein IQGAP1 OS=Mus musculus GN=Iqgap1 PE=1 SV=2	1	87	87	84	74	76	72	74	73	77	74	72	76	78	35	34	39	36	39	39	49	46	70	70	77	74	76	75	75	78	41	38	39	39	41	41	42	46	74	76	72	74
P14115	P14115	9	9	9	60S ribosomal protein L27a	Rpl27a	sp|P14115|RL27A_MOUSE 60S ribosomal protein L27a OS=Mus musculus GN=Rpl27a PE=1 SV=5	1	9	9	9	4	6	5	6	8	8	6	5	7	6	5	5	5	5	4	4	5	5	7	8	7	7	9	8	8	8	6	5	5	4	4	6	4	4	4	6	5	6
Q9CWF2	Q9CWF2	26	7	2	Tubulin beta-2B chain	Tubb2b	sp|Q9CWF2|TBB2B_MOUSE Tubulin beta-2B chain OS=Mus musculus GN=Tubb2b PE=1 SV=1	1	26	7	2	22	22	22	24	23	23	23	23	25	25	21	19	22	19	20	19	20	20	24	26	24	25	25	26	26	25	21	20	20	19	20	19	19	19	7	7	7	7
Q6PDM2	Q6PDM2	20	20	20	Serine/arginine-rich splicing factor 1	Srsf1	sp|Q6PDM2|SRSF1_MOUSE Serine/arginine-rich splicing factor 1 OS=Mus musculus GN=Srsf1 PE=1 SV=3	1	20	20	20	18	17	19	18	18	19	18	19	18	18	10	10	12	9	13	11	13	12	17	20	19	17	18	18	20	19	12	9	11	14	12	9	11	10	18	17	19	18
Q8CGC7	Q8CGC7	73	73	72	Bifunctional glutamate/proline--tRNA ligase;Glutamate--tRNA ligase;Proline--tRNA ligase	Eprs	sp|Q8CGC7|SYEP_MOUSE Bifunctional glutamate/proline--tRNA ligase OS=Mus musculus GN=Eprs PE=1 SV=4	1	73	73	72	63	62	64	61	59	61	61	56	65	63	26	31	37	32	28	28	27	31	57	60	62	61	63	60	64	63	31	25	34	35	31	30	32	28	63	62	64	61
Q9CR57	Q9CR57	7	7	7	60S ribosomal protein L14	Rpl14	sp|Q9CR57|RL14_MOUSE 60S ribosomal protein L14 OS=Mus musculus GN=Rpl14 PE=1 SV=3	1	7	7	7	7	6	7	7	7	7	7	7	6	7	6	6	6	6	6	6	6	6	7	7	6	7	7	7	6	7	5	5	6	5	5	5	6	6	7	6	7	7
P80317;Q61390	P80317	30;5	30;5	30;5	T-complex protein 1 subunit zeta	Cct6a	sp|P80317|TCPZ_MOUSE T-complex protein 1 subunit zeta OS=Mus musculus GN=Cct6a PE=1 SV=3	2	30	30	30	28	25	27	28	28	30	27	25	29	27	14	15	18	16	13	14	17	18	27	27	28	27	27	29	27	28	11	10	11	10	17	13	13	13	28	25	27	28
Q9CYL5	Q9CYL5	11	11	11	Golgi-associated plant pathogenesis-related protein 1	Glipr2	sp|Q9CYL5|GAPR1_MOUSE Golgi-associated plant pathogenesis-related protein 1 OS=Mus musculus GN=Glipr2 PE=1 SV=3	1	11	11	11	7	8	9	7	11	11	10	10	11	11	7	6	7	8	8	8	8	9	9	9	9	9	11	11	11	11	8	7	8	8	8	8	7	9	7	8	9	7
P24549	P24549	29	29	16	Retinal dehydrogenase 1	Aldh1a1	sp|P24549|AL1A1_MOUSE Retinal dehydrogenase 1 OS=Mus musculus GN=Aldh1a1 PE=1 SV=5	1	29	29	16	15	16	16	18	19	20	17	16	17	18	3	3	3	5	2	3	3	2	27	23	26	25	26	26	26	27	16	16	16	14	12	14	16	15	15	16	16	18
Q9CXW4	Q9CXW4	11	11	11	60S ribosomal protein L11	Rpl11	sp|Q9CXW4|RL11_MOUSE 60S ribosomal protein L11 OS=Mus musculus GN=Rpl11 PE=1 SV=4	1	11	11	11	10	9	9	10	10	10	11	10	10	9	8	10	10	9	10	10	10	10	10	11	10	10	10	10	10	11	8	10	10	9	9	9	9	10	10	9	9	10
P61982	P61982	18	15	12	14-3-3 protein gamma;14-3-3 protein gamma, N-terminally processed	Ywhag	sp|P61982|1433G_MOUSE 14-3-3 protein gamma OS=Mus musculus GN=Ywhag PE=1 SV=2	1	18	15	12	16	17	15	17	17	18	18	18	16	14	15	14	16	14	13	12	15	12	17	17	18	17	18	16	16	17	13	15	14	14	15	14	12	13	13	14	13	14
Q8CC35	Q8CC35	40	40	40	Synaptopodin	Synpo	sp|Q8CC35|SYNPO_MOUSE Synaptopodin OS=Mus musculus GN=Synpo PE=1 SV=2	1	40	40	40	30	32	33	32	37	35	35	32	39	37	24	22	28	28	27	24	30	29	31	34	32	33	31	33	31	35	25	24	25	25	18	21	24	23	30	32	33	32
P42932	P42932	42	42	42	T-complex protein 1 subunit theta	Cct8	sp|P42932|TCPQ_MOUSE T-complex protein 1 subunit theta OS=Mus musculus GN=Cct8 PE=1 SV=3	1	42	42	42	39	38	36	36	38	40	38	39	38	34	23	21	25	29	20	23	24	21	37	37	38	38	38	40	34	39	19	18	22	18	23	23	25	25	39	38	36	36
P80316	P80316	31	31	31	T-complex protein 1 subunit epsilon	Cct5	sp|P80316|TCPE_MOUSE T-complex protein 1 subunit epsilon OS=Mus musculus GN=Cct5 PE=1 SV=1	1	31	31	31	28	27	27	26	26	27	29	29	26	27	16	18	22	19	15	15	15	16	27	29	29	27	28	26	27	29	16	18	17	19	21	21	19	20	28	27	27	26
P80318	P80318	33	33	33	T-complex protein 1 subunit gamma	Cct3	sp|P80318|TCPG_MOUSE T-complex protein 1 subunit gamma OS=Mus musculus GN=Cct3 PE=1 SV=1	1	33	33	33	32	31	30	29	31	30	31	30	32	33	13	16	20	17	13	13	16	16	27	27	29	29	27	28	29	29	18	16	18	15	16	17	15	16	32	31	30	29
Q8K4L3	Q8K4L3	85	85	85	Supervillin	Svil	sp|Q8K4L3|SVIL_MOUSE Supervillin OS=Mus musculus GN=Svil PE=1 SV=1	1	85	85	85	78	73	74	72	78	74	73	75	82	77	39	36	40	49	44	39	53	51	75	74	72	74	75	75	73	72	45	42	38	40	33	32	37	35	78	73	74	72
Q91W90	Q91W90	20	20	20	Thioredoxin domain-containing protein 5	Txndc5	sp|Q91W90|TXND5_MOUSE Thioredoxin domain-containing protein 5 OS=Mus musculus GN=Txndc5 PE=1 SV=2	1	20	20	20	20	19	17	19	19	19	18	18	19	19	14	13	13	15	14	12	13	12	18	17	17	16	17	19	18	17	9	10	8	10	10	10	9	10	20	19	17	19
P62918	P62918	16	16	16	60S ribosomal protein L8	Rpl8	sp|P62918|RL8_MOUSE 60S ribosomal protein L8 OS=Mus musculus GN=Rpl8 PE=1 SV=2	1	16	16	16	10	10	9	12	13	14	13	12	12	12	7	7	7	8	6	8	9	9	11	13	14	12	12	13	13	13	9	9	9	9	6	5	8	8	10	10	9	12
P00405	P00405	7	7	7	Cytochrome c oxidase subunit 2	Mtco2	sp|P00405|COX2_MOUSE Cytochrome c oxidase subunit 2 OS=Mus musculus GN=Mtco2 PE=1 SV=1	1	7	7	7	6	6	5	6	6	6	5	6	7	6	4	4	5	5	4	4	4	5	6	6	5	6	6	6	6	7	5	5	4	4	3	4	5	4	6	6	5	6
Q99LF4	Q99LF4	28	28	28	tRNA-splicing ligase RtcB homolog	Rtcb	sp|Q99LF4|RTCB_MOUSE tRNA-splicing ligase RtcB homolog OS=Mus musculus GN=Rtcb PE=1 SV=1	1	28	28	28	22	18	21	21	23	22	22	21	26	24	16	15	17	17	18	17	20	18	23	23	24	22	26	26	25	25	17	18	22	20	21	18	20	19	22	18	21	21
Q9QZQ8	Q9QZQ8	20	20	18	Core histone macro-H2A.1	H2afy	sp|Q9QZQ8|H2AY_MOUSE Core histone macro-H2A.1 OS=Mus musculus GN=H2afy PE=1 SV=3	1	20	20	18	17	18	20	20	17	16	17	18	16	18	15	16	15	16	19	16	18	18	19	20	19	19	20	19	17	17	18	17	18	18	17	17	18	17	17	18	20	20
Q60864	Q60864	39	39	39	Stress-induced-phosphoprotein 1	Stip1	sp|Q60864|STIP1_MOUSE Stress-induced-phosphoprotein 1 OS=Mus musculus GN=Stip1 PE=1 SV=1	1	39	39	39	30	30	28	34	33	31	33	30	32	26	10	9	11	10	7	10	7	9	31	34	35	36	32	32	26	31	8	8	10	13	5	7	8	12	30	30	28	34
P30999	P30999	47	47	47	Catenin delta-1	Ctnnd1	sp|P30999|CTND1_MOUSE Catenin delta-1 OS=Mus musculus GN=Ctnnd1 PE=1 SV=2	1	47	47	47	38	36	39	41	39	39	39	38	40	40	25	22	24	25	20	26	25	25	39	40	39	40	42	41	41	39	29	26	25	23	30	27	27	26	38	36	39	41
P51410	P51410	11	11	11	60S ribosomal protein L9	Rpl9	sp|P51410|RL9_MOUSE 60S ribosomal protein L9 OS=Mus musculus GN=Rpl9 PE=2 SV=2	1	11	11	11	9	8	9	11	11	11	10	9	10	10	7	6	7	8	8	8	6	7	10	9	8	10	11	11	11	10	7	7	6	6	6	7	7	6	9	8	9	11
Q6URW6	Q6URW6	19	5	5	Myosin-14	Myh14	sp|Q6URW6|MYH14_MOUSE Myosin-14 OS=Mus musculus GN=Myh14 PE=1 SV=1	1	19	5	5	16	14	14	16	16	16	17	17	16	15	9	10	13	12	13	14	13	12	12	14	12	12	13	13	10	11	12	12	11	12	11	10	11	13	3	3	2	2
P18406	P18406	26	26	26	Protein CYR61	Cyr61	sp|P18406|CYR61_MOUSE Protein CYR61 OS=Mus musculus GN=Cyr61 PE=1 SV=1	1	26	26	26	23	25	20	22	23	24	24	22	24	25	18	20	18	18	20	20	19	21	22	23	20	22	22	25	23	24	22	22	19	18	18	20	17	19	23	25	20	22
P60335	P60335	17	17	11	Poly(rC)-binding protein 1	Pcbp1	sp|P60335|PCBP1_MOUSE Poly(rC)-binding protein 1 OS=Mus musculus GN=Pcbp1 PE=1 SV=1	1	17	17	11	16	15	17	16	17	17	16	17	17	16	15	15	14	15	14	13	12	14	15	16	15	15	16	15	15	16	12	12	11	10	12	10	11	11	16	15	17	16
P26645	P26645	15	15	15	Myristoylated alanine-rich C-kinase substrate	Marcks	sp|P26645|MARCS_MOUSE Myristoylated alanine-rich C-kinase substrate OS=Mus musculus GN=Marcks PE=1 SV=2	1	15	15	15	14	14	15	15	14	14	14	14	14	14	7	8	7	8	10	9	9	11	12	14	14	13	14	14	13	14	9	8	8	7	5	8	7	9	14	14	15	15
Q61001	Q61001	117	117	117	Laminin subunit alpha-5	Lama5	sp|Q61001|LAMA5_MOUSE Laminin subunit alpha-5 OS=Mus musculus GN=Lama5 PE=1 SV=4	1	117	117	117	2	2	1	1	3	3	1	2	5	5	2	1	1	1	1	0	0	1	101	108	96	96	103	98	96	100	94	95	95	91	86	83	84	91	2	2	1	1
P50516	P50516	38	38	38	V-type proton ATPase catalytic subunit A	Atp6v1a	sp|P50516|VATA_MOUSE V-type proton ATPase catalytic subunit A OS=Mus musculus GN=Atp6v1a PE=1 SV=2	1	38	38	38	25	26	28	31	34	34	33	32	32	30	11	14	20	17	16	14	14	13	28	31	33	30	36	35	34	32	13	14	20	17	15	18	15	16	25	26	28	31
Q922R8	Q922R8	18	18	18	Protein disulfide-isomerase A6	Pdia6	sp|Q922R8|PDIA6_MOUSE Protein disulfide-isomerase A6 OS=Mus musculus GN=Pdia6 PE=1 SV=3	1	18	18	18	15	17	15	17	16	17	16	17	17	15	5	6	7	8	7	7	10	8	17	18	16	17	18	17	14	17	7	8	7	6	7	8	8	6	15	17	15	17
P62858	P62858	7	7	7	40S ribosomal protein S28	Rps28	sp|P62858|RS28_MOUSE 40S ribosomal protein S28 OS=Mus musculus GN=Rps28 PE=1 SV=1	1	7	7	7	5	6	5	6	6	7	6	6	6	5	6	6	6	5	6	6	6	6	7	7	7	6	7	7	6	7	6	6	6	6	6	6	6	6	5	6	5	6
P47753	P47753	15	15	13	F-actin-capping protein subunit alpha-1	Capza1	sp|P47753|CAZA1_MOUSE F-actin-capping protein subunit alpha-1 OS=Mus musculus GN=Capza1 PE=1 SV=4	1	15	15	13	13	13	11	12	13	13	12	12	14	14	10	10	10	10	10	10	10	10	13	13	12	12	14	14	11	13	11	10	9	11	10	8	8	10	13	13	11	12
P15331	P15331	51	45	45	Peripherin	Prph	sp|P15331|PERI_MOUSE Peripherin OS=Mus musculus GN=Prph PE=1 SV=2	1	51	45	45	6	7	6	8	8	8	8	6	7	5	6	8	7	5	7	7	9	8	48	49	47	48	45	45	42	42	38	38	39	38	27	27	29	32	1	2	1	3
Q8VDJ3	Q8VDJ3	59	59	59	Vigilin	Hdlbp	sp|Q8VDJ3|VIGLN_MOUSE Vigilin OS=Mus musculus GN=Hdlbp PE=1 SV=1	1	59	59	59	51	48	50	49	53	51	49	48	50	52	30	29	30	32	24	21	27	28	45	44	48	51	45	47	45	50	26	20	22	19	22	18	22	20	51	48	50	49
Q62523	Q62523	22	22	22	Zyxin	Zyx	sp|Q62523|ZYX_MOUSE Zyxin OS=Mus musculus GN=Zyx PE=1 SV=2	1	22	22	22	19	19	18	19	22	22	22	22	21	21	8	10	14	15	14	11	12	12	21	21	22	20	21	21	20	21	15	15	12	15	12	10	15	14	19	19	18	19
Q9Z2C6	Q9Z2C6	10	10	10	Uroplakin-1b	Upk1b	sp|Q9Z2C6|UPK1B_MOUSE Uroplakin-1b OS=Mus musculus GN=Upk1b PE=2 SV=3	1	10	10	10	0	0	1	0	0	0	1	0	0	0	0	0	0	0	1	0	1	0	9	10	9	9	10	10	10	10	10	9	8	10	5	8	7	6	0	0	1	0
Q8R081	Q8R081	27	27	27	Heterogeneous nuclear ribonucleoprotein L	Hnrnpl	sp|Q8R081|HNRPL_MOUSE Heterogeneous nuclear ribonucleoprotein L OS=Mus musculus GN=Hnrnpl PE=1 SV=2	1	27	27	27	24	23	20	23	20	21	22	23	21	22	18	17	13	13	10	9	11	15	24	25	22	22	27	26	26	25	17	14	15	15	8	10	10	13	24	23	20	23
P11983	P11983	35	35	35	T-complex protein 1 subunit alpha	Tcp1	sp|P11983|TCPA_MOUSE T-complex protein 1 subunit alpha OS=Mus musculus GN=Tcp1 PE=1 SV=3	1	35	35	35	30	32	28	31	32	33	33	32	30	31	17	11	15	15	15	15	14	16	30	29	31	27	34	29	33	31	14	11	8	13	12	10	15	15	30	32	28	31
P34884	P34884	7	7	7	Macrophage migration inhibitory factor	Mif	sp|P34884|MIF_MOUSE Macrophage migration inhibitory factor OS=Mus musculus GN=Mif PE=1 SV=2	1	7	7	7	5	5	5	6	5	6	6	6	6	5	4	3	5	4	5	5	4	4	6	6	7	7	7	7	5	6	4	6	5	5	4	5	5	3	5	5	5	6
Q62167;P16381	Q62167;P16381	37;29	36;28	11;5	ATP-dependent RNA helicase DDX3X;Putative ATP-dependent RNA helicase Pl10	Ddx3x;D1Pas1	sp|Q62167|DDX3X_MOUSE ATP-dependent RNA helicase DDX3X OS=Mus musculus GN=Ddx3x PE=1 SV=3;sp|P16381|DDX3L_MOUSE Putative ATP-dependent RNA helicase Pl10 OS=Mus musculus GN=D1Pas1 PE=1 SV=1	2	37	36	11	34	31	29	30	37	33	33	29	30	31	24	19	26	22	20	22	22	21	32	34	33	34	31	33	31	33	23	24	23	18	24	21	22	22	33	30	28	29
P26231;Q65CL1	P26231	46;1	46;1	36;1	Catenin alpha-1	Ctnna1	sp|P26231|CTNA1_MOUSE Catenin alpha-1 OS=Mus musculus GN=Ctnna1 PE=1 SV=1	2	46	46	36	37	34	35	38	40	41	39	38	37	38	13	14	23	19	18	14	16	19	37	40	43	42	37	42	39	41	32	30	27	30	24	24	25	26	37	34	35	38
P02469	P02469	69	69	69	Laminin subunit beta-1	Lamb1	sp|P02469|LAMB1_MOUSE Laminin subunit beta-1 OS=Mus musculus GN=Lamb1 PE=1 SV=3	1	69	69	69	37	33	30	35	37	34	28	33	26	32	9	10	9	12	8	8	7	7	61	62	57	55	61	63	58	57	60	56	56	58	51	52	51	52	37	33	30	35
P35980	P35980	8	8	8	60S ribosomal protein L18	Rpl18	sp|P35980|RL18_MOUSE 60S ribosomal protein L18 OS=Mus musculus GN=Rpl18 PE=1 SV=3	1	8	8	8	8	8	7	8	8	8	8	8	8	8	7	6	6	6	7	7	6	6	7	8	8	8	8	8	8	8	6	6	6	8	7	7	5	6	8	8	7	8
P62855	P62855	5	5	5	40S ribosomal protein S26	Rps26	sp|P62855|RS26_MOUSE 40S ribosomal protein S26 OS=Mus musculus GN=Rps26 PE=1 SV=3	1	5	5	5	4	4	4	4	5	4	4	4	5	5	4	4	4	4	4	4	4	4	4	4	4	4	5	4	4	3	4	4	4	4	4	4	4	4	4	4	4	4
P51863	P51863	14	14	14	V-type proton ATPase subunit d 1	Atp6v0d1	sp|P51863|VA0D1_MOUSE V-type proton ATPase subunit d 1 OS=Mus musculus GN=Atp6v0d1 PE=1 SV=2	1	14	14	14	11	12	14	14	13	12	12	12	14	14	8	5	8	7	10	9	7	8	12	12	13	13	13	14	14	14	9	6	8	9	10	11	10	10	11	12	14	14
P84104	P84104	10	10	9	Serine/arginine-rich splicing factor 3	Srsf3	sp|P84104|SRSF3_MOUSE Serine/arginine-rich splicing factor 3 OS=Mus musculus GN=Srsf3 PE=1 SV=1	1	10	10	9	7	8	8	8	8	8	8	8	9	7	5	4	4	5	6	7	7	7	8	9	8	8	10	10	9	8	5	6	6	3	5	6	6	6	7	8	8	8
Q61171	Q61171	14	14	14	Peroxiredoxin-2	Prdx2	sp|Q61171|PRDX2_MOUSE Peroxiredoxin-2 OS=Mus musculus GN=Prdx2 PE=1 SV=3	1	14	14	14	14	14	14	14	14	13	14	14	12	14	6	7	7	8	9	9	8	6	13	14	13	14	14	14	14	13	8	5	8	10	8	10	9	10	14	14	14	14
P62852	P62852	5	5	5	40S ribosomal protein S25	Rps25	sp|P62852|RS25_MOUSE 40S ribosomal protein S25 OS=Mus musculus GN=Rps25 PE=1 SV=1	1	5	5	5	5	5	3	5	5	4	5	5	5	4	5	5	5	5	5	5	5	5	4	4	4	4	4	4	3	4	5	5	5	5	5	5	5	5	5	5	3	5
P47757	P47757	19	19	19	F-actin-capping protein subunit beta	Capzb	sp|P47757|CAPZB_MOUSE F-actin-capping protein subunit beta OS=Mus musculus GN=Capzb PE=1 SV=3	1	19	19	19	8	10	14	14	15	16	16	16	16	16	9	9	11	10	10	12	11	13	13	16	16	15	12	14	16	13	9	9	10	11	8	10	10	10	8	10	14	14
P63028	P63028	10	10	10	Translationally-controlled tumor protein	Tpt1	sp|P63028|TCTP_MOUSE Translationally-controlled tumor protein OS=Mus musculus GN=Tpt1 PE=1 SV=1	1	10	10	10	6	6	8	9	9	8	7	8	9	9	4	4	5	3	4	4	4	4	8	8	7	9	9	9	7	9	3	4	5	3	4	3	3	5	6	6	8	9
P39447	P39447	87	87	87	Tight junction protein ZO-1	Tjp1	sp|P39447|ZO1_MOUSE Tight junction protein ZO-1 OS=Mus musculus GN=Tjp1 PE=1 SV=2	1	87	87	87	24	25	31	30	38	36	35	36	42	42	6	7	9	11	12	11	13	16	75	77	73	76	80	78	78	76	53	51	48	49	44	41	46	45	24	25	31	30
Q61753	Q61753	22	22	22	D-3-phosphoglycerate dehydrogenase	Phgdh	sp|Q61753|SERA_MOUSE D-3-phosphoglycerate dehydrogenase OS=Mus musculus GN=Phgdh PE=1 SV=3	1	22	22	22	20	20	20	21	21	21	20	19	20	22	14	14	17	17	15	13	15	15	20	21	21	21	21	21	21	21	16	14	16	17	16	15	16	15	20	20	20	21
P14602	P14602	15	15	15	Heat shock protein beta-1	Hspb1	sp|P14602|HSPB1_MOUSE Heat shock protein beta-1 OS=Mus musculus GN=Hspb1 PE=1 SV=3	1	15	15	15	0	0	1	0	0	0	0	0	0	1	2	2	1	0	0	1	0	1	13	12	12	12	14	15	14	14	8	8	10	10	9	8	10	9	0	0	1	0
P97461	P97461	11	11	11	40S ribosomal protein S5;40S ribosomal protein S5, N-terminally processed	Rps5	sp|P97461|RS5_MOUSE 40S ribosomal protein S5 OS=Mus musculus GN=Rps5 PE=1 SV=3	1	11	11	11	8	8	6	8	8	9	7	9	8	8	6	5	5	7	8	6	7	7	9	11	8	9	11	9	10	10	8	8	9	8	8	8	9	7	8	8	6	8
Q60972	Q60972	21	14	14	Histone-binding protein RBBP4	Rbbp4	sp|Q60972|RBBP4_MOUSE Histone-binding protein RBBP4 OS=Mus musculus GN=Rbbp4 PE=1 SV=5	1	21	14	14	18	18	19	20	20	20	18	20	19	18	17	16	16	18	17	18	18	19	20	19	20	21	20	20	20	20	16	17	18	18	18	16	18	18	11	11	13	13
P63325	P63325	12	11	11	40S ribosomal protein S10	Rps10	sp|P63325|RS10_MOUSE 40S ribosomal protein S10 OS=Mus musculus GN=Rps10 PE=1 SV=1	1	12	11	11	9	10	8	11	10	11	11	11	12	11	8	9	10	10	10	9	8	10	9	10	9	11	10	11	10	10	10	10	10	10	9	8	10	10	9	9	8	10
P61161	P61161	19	19	19	Actin-related protein 2	Actr2	sp|P61161|ARP2_MOUSE Actin-related protein 2 OS=Mus musculus GN=Actr2 PE=1 SV=1	1	19	19	19	12	13	14	11	13	14	12	13	13	12	11	10	11	11	11	11	11	11	14	16	14	13	13	15	14	11	11	8	10	9	10	9	8	8	12	13	14	11
Q8VDN2;Q6PIE5	Q8VDN2	43;15	43;15	29;1	Sodium/potassium-transporting ATPase subunit alpha-1	Atp1a1	sp|Q8VDN2|AT1A1_MOUSE Sodium/potassium-transporting ATPase subunit alpha-1 OS=Mus musculus GN=Atp1a1 PE=1 SV=1	2	43	43	29	36	39	32	34	37	37	39	34	38	39	6	9	13	13	15	11	12	13	41	37	40	39	40	38	38	39	21	24	21	20	21	19	24	24	36	39	32	34
Q8VEM8	Q8VEM8	14	14	14	Phosphate carrier protein, mitochondrial	Slc25a3	sp|Q8VEM8|MPCP_MOUSE Phosphate carrier protein, mitochondrial OS=Mus musculus GN=Slc25a3 PE=1 SV=1	1	14	14	14	12	14	14	14	14	13	13	13	13	12	9	8	10	10	12	10	9	11	13	12	12	11	13	12	13	14	12	11	11	10	10	12	11	9	12	14	14	14
P54071	P54071	22	21	21	Isocitrate dehydrogenase [NADP], mitochondrial	Idh2	sp|P54071|IDHP_MOUSE Isocitrate dehydrogenase [NADP], mitochondrial OS=Mus musculus GN=Idh2 PE=1 SV=3	1	22	21	21	22	21	20	21	21	20	21	21	20	19	15	14	14	16	13	14	14	18	17	19	18	18	18	17	16	18	9	9	10	9	11	7	11	8	21	20	19	20
Q9JHJ0;P49813	Q9JHJ0	20;1	20;1	19;0	Tropomodulin-3	Tmod3	sp|Q9JHJ0|TMOD3_MOUSE Tropomodulin-3 OS=Mus musculus GN=Tmod3 PE=1 SV=1	2	20	20	19	16	15	15	14	19	15	17	17	16	18	9	10	12	13	12	12	12	12	16	16	15	15	16	16	17	15	12	12	12	11	11	9	9	8	16	15	15	14
Q99PT1	Q99PT1	16	16	16	Rho GDP-dissociation inhibitor 1	Arhgdia	sp|Q99PT1|GDIR1_MOUSE Rho GDP-dissociation inhibitor 1 OS=Mus musculus GN=Arhgdia PE=1 SV=3	1	16	16	16	13	14	15	14	15	13	14	14	13	13	5	5	9	10	6	7	9	6	16	13	14	13	13	14	13	14	8	6	6	8	8	6	7	8	13	14	15	14
Q9R0P5	Q9R0P5	16	15	15	Destrin	Dstn	sp|Q9R0P5|DEST_MOUSE Destrin OS=Mus musculus GN=Dstn PE=1 SV=3	1	16	15	15	13	14	13	14	16	16	14	12	14	14	8	6	12	10	7	6	6	7	14	14	15	13	14	15	14	15	8	7	7	8	8	9	9	8	12	13	12	13
Q99020	Q99020	11	11	11	Heterogeneous nuclear ribonucleoprotein A/B	Hnrnpab	sp|Q99020|ROAA_MOUSE Heterogeneous nuclear ribonucleoprotein A/B OS=Mus musculus GN=Hnrnpab PE=1 SV=1	1	11	11	11	9	9	9	10	11	11	10	11	9	9	6	6	7	6	6	4	5	6	10	11	11	11	11	11	10	11	8	9	9	9	8	7	9	8	9	9	9	10
Q8BGQ7	Q8BGQ7	46	46	46	Alanine--tRNA ligase, cytoplasmic	Aars	sp|Q8BGQ7|SYAC_MOUSE Alanine--tRNA ligase, cytoplasmic OS=Mus musculus GN=Aars PE=1 SV=1	1	46	46	46	38	41	38	38	37	36	38	37	37	36	18	17	24	21	15	14	17	16	40	41	41	41	40	42	40	42	21	16	19	20	21	19	23	17	38	41	38	38
P61358	P61358	9	9	9	60S ribosomal protein L27	Rpl27	sp|P61358|RL27_MOUSE 60S ribosomal protein L27 OS=Mus musculus GN=Rpl27 PE=1 SV=2	1	9	9	9	6	7	7	8	9	7	8	8	7	7	4	4	4	3	4	4	3	4	6	7	7	6	8	7	8	7	3	2	3	4	2	2	2	2	6	7	7	8
Q9CVB6	Q9CVB6	24	24	24	Actin-related protein 2/3 complex subunit 2	Arpc2	sp|Q9CVB6|ARPC2_MOUSE Actin-related protein 2/3 complex subunit 2 OS=Mus musculus GN=Arpc2 PE=1 SV=3	1	24	24	24	21	23	19	21	23	22	20	22	21	22	11	9	15	15	13	13	16	17	23	23	22	23	22	21	20	23	14	14	13	15	11	10	12	10	21	23	19	21
Q9R087	Q9R087	26	26	22	Glypican-6;Secreted glypican-6	Gpc6	sp|Q9R087|GPC6_MOUSE Glypican-6 OS=Mus musculus GN=Gpc6 PE=1 SV=1	1	26	26	22	22	22	23	23	18	22	22	21	21	22	23	21	20	20	18	18	21	19	11	12	9	10	10	10	10	11	11	11	12	9	4	8	9	12	22	22	23	23
Q9Z1Q5	Q9Z1Q5	17	17	17	Chloride intracellular channel protein 1	Clic1	sp|Q9Z1Q5|CLIC1_MOUSE Chloride intracellular channel protein 1 OS=Mus musculus GN=Clic1 PE=1 SV=3	1	17	17	17	14	15	15	16	16	14	13	16	16	16	11	11	13	12	12	9	13	13	15	14	15	15	14	15	16	15	11	11	12	12	11	10	11	12	14	15	15	16
Q9DCN2	Q9DCN2	19	19	19	NADH-cytochrome b5 reductase 3;NADH-cytochrome b5 reductase 3 membrane-bound form;NADH-cytochrome b5 reductase 3 soluble form	Cyb5r3	sp|Q9DCN2|NB5R3_MOUSE NADH-cytochrome b5 reductase 3 OS=Mus musculus GN=Cyb5r3 PE=1 SV=3	1	19	19	19	17	18	18	19	18	19	19	18	18	18	10	9	11	14	10	9	11	10	16	16	18	19	19	16	17	19	6	7	8	7	6	8	7	7	17	18	18	19
P68254	P68254	17	13	13	14-3-3 protein theta	Ywhaq	sp|P68254|1433T_MOUSE 14-3-3 protein theta OS=Mus musculus GN=Ywhaq PE=1 SV=1	1	17	13	13	17	16	14	14	15	14	15	14	15	14	11	12	10	11	11	10	12	10	16	15	15	14	15	15	15	15	10	11	12	10	9	8	11	11	13	12	11	10
Q61391	Q61391	39	39	39	Neprilysin	Mme	sp|Q61391|NEP_MOUSE Neprilysin OS=Mus musculus GN=Mme PE=1 SV=3	1	39	39	39	29	28	31	32	28	28	30	29	33	35	24	24	25	24	25	25	24	30	22	25	26	22	22	20	25	25	13	13	13	12	13	11	14	10	29	28	31	32
Q9DAS9	Q9DAS9	5	5	5	Guanine nucleotide-binding protein G(I)/G(S)/G(O) subunit gamma-12	Gng12	sp|Q9DAS9|GBG12_MOUSE Guanine nucleotide-binding protein G(I)/G(S)/G(O) subunit gamma-12 OS=Mus musculus GN=Gng12 PE=1 SV=3	1	5	5	5	4	4	4	4	5	4	4	4	4	4	4	4	4	4	4	4	4	4	4	4	4	4	4	4	4	4	4	3	3	4	4	3	4	3	4	4	4	4
Q91ZW3	Q91ZW3	59	59	46	SWI/SNF-related matrix-associated actin-dependent regulator of chromatin subfamily A member 5	Smarca5	sp|Q91ZW3|SMCA5_MOUSE SWI/SNF-related matrix-associated actin-dependent regulator of chromatin subfamily A member 5 OS=Mus musculus GN=Smarca5 PE=1 SV=1	1	59	59	46	45	43	37	43	43	41	41	41	37	38	47	48	44	40	43	43	52	50	47	50	49	47	49	47	44	48	49	53	50	50	44	46	51	44	45	43	37	43
P14733	P14733	53	52	47	Lamin-B1	Lmnb1	sp|P14733|LMNB1_MOUSE Lamin-B1 OS=Mus musculus GN=Lmnb1 PE=1 SV=3	1	53	52	47	45	44	44	46	36	39	40	41	45	42	25	21	27	27	12	11	17	15	51	46	46	48	47	49	40	42	21	20	21	22	12	15	12	14	44	43	43	45
P40124	P40124	28	28	27	Adenylyl cyclase-associated protein 1	Cap1	sp|P40124|CAP1_MOUSE Adenylyl cyclase-associated protein 1 OS=Mus musculus GN=Cap1 PE=1 SV=4	1	28	28	27	25	25	24	26	25	27	26	26	25	25	11	11	13	12	12	10	11	12	25	26	26	25	24	24	24	25	7	9	8	8	8	9	7	10	25	25	24	26
P62821;Q8K386	P62821	15;1	15;1	9;0	Ras-related protein Rab-1A	Rab1A	sp|P62821|RAB1A_MOUSE Ras-related protein Rab-1A OS=Mus musculus GN=Rab1A PE=1 SV=3	2	15	15	9	13	13	12	13	14	14	13	12	14	12	11	10	11	13	7	10	10	10	14	13	12	12	11	14	11	11	6	7	7	6	9	8	6	8	13	13	12	13
Q60847	Q60847	113	113	113	Collagen alpha-1(XII) chain	Col12a1	sp|Q60847|COCA1_MOUSE Collagen alpha-1(XII) chain OS=Mus musculus GN=Col12a1 PE=2 SV=3	1	113	113	113	82	81	83	83	84	83	86	82	89	93	68	64	61	59	69	69	74	78	64	67	72	69	81	81	74	81	73	72	81	85	90	88	91	86	82	81	83	83
Q05186	Q05186	21	21	21	Reticulocalbin-1	Rcn1	sp|Q05186|RCN1_MOUSE Reticulocalbin-1 OS=Mus musculus GN=Rcn1 PE=1 SV=1	1	21	21	21	18	17	19	21	20	21	17	19	19	21	14	12	11	13	14	13	14	14	16	17	17	16	18	19	18	19	12	9	12	14	11	8	12	15	18	17	19	21
Q9WVK4	Q9WVK4	36	36	23	EH domain-containing protein 1	Ehd1	sp|Q9WVK4|EHD1_MOUSE EH domain-containing protein 1 OS=Mus musculus GN=Ehd1 PE=1 SV=1	1	36	36	23	30	28	30	33	33	29	32	30	31	33	14	15	19	17	14	13	19	16	33	27	34	31	32	30	30	33	16	13	17	16	16	12	17	15	30	28	30	33
P08228	P08228	10	10	10	Superoxide dismutase [Cu-Zn]	Sod1	sp|P08228|SODC_MOUSE Superoxide dismutase [Cu-Zn] OS=Mus musculus GN=Sod1 PE=1 SV=2	1	10	10	10	10	10	9	9	10	10	9	9	9	9	3	3	5	6	6	7	5	6	8	10	10	9	8	9	9	9	5	6	5	4	4	6	5	7	10	10	9	9
Q8R2M2	Q8R2M2	25	25	25	Deoxynucleotidyltransferase terminal-interacting protein 2	Dnttip2	sp|Q8R2M2|TDIF2_MOUSE Deoxynucleotidyltransferase terminal-interacting protein 2 OS=Mus musculus GN=Dnttip2 PE=1 SV=1	1	25	25	25	15	14	9	11	11	11	12	11	10	9	17	16	16	15	19	19	19	18	14	15	12	15	13	11	9	11	18	22	17	19	19	21	18	17	15	14	9	11
Q922Q8	Q922Q8	14	14	14	Leucine-rich repeat-containing protein 59	Lrrc59	sp|Q922Q8|LRC59_MOUSE Leucine-rich repeat-containing protein 59 OS=Mus musculus GN=Lrrc59 PE=1 SV=1	1	14	14	14	10	10	9	11	11	11	10	11	12	10	11	12	12	12	13	13	12	12	11	12	13	13	12	12	11	12	12	11	12	13	11	13	13	12	10	10	9	11
Q8BH97	Q8BH97	18	18	18	Reticulocalbin-3	Rcn3	sp|Q8BH97|RCN3_MOUSE Reticulocalbin-3 OS=Mus musculus GN=Rcn3 PE=1 SV=1	1	18	18	18	15	12	17	15	17	16	17	17	18	17	6	6	9	9	6	8	8	8	15	16	15	17	15	17	16	17	10	9	12	8	9	6	10	9	15	12	17	15
Q61316	Q61316	53	53	50	Heat shock 70 kDa protein 4	Hspa4	sp|Q61316|HSP74_MOUSE Heat shock 70 kDa protein 4 OS=Mus musculus GN=Hspa4 PE=1 SV=1	1	53	53	50	44	43	39	44	45	43	42	46	43	41	12	6	14	17	10	11	12	11	48	44	47	46	46	44	42	47	8	13	12	8	6	7	6	9	44	43	39	44
P17225	P17225	16	16	14	Polypyrimidine tract-binding protein 1	Ptbp1	sp|P17225|PTBP1_MOUSE Polypyrimidine tract-binding protein 1 OS=Mus musculus GN=Ptbp1 PE=1 SV=2	1	16	16	14	13	13	11	11	10	12	13	12	13	12	7	7	7	6	6	6	6	6	13	14	14	15	14	14	14	15	6	7	7	6	5	6	5	8	13	13	11	11
P35802	P35802	8	8	8	Neuronal membrane glycoprotein M6-a	Gpm6a	sp|P35802|GPM6A_MOUSE Neuronal membrane glycoprotein M6-a OS=Mus musculus GN=Gpm6a PE=1 SV=1	1	8	8	8	0	0	1	1	1	1	1	1	1	1	0	0	0	0	1	0	0	0	7	8	8	8	8	8	8	8	4	5	5	4	5	5	6	6	0	0	1	1
Q9D379	Q9D379	26	26	26	Epoxide hydrolase 1	Ephx1	sp|Q9D379|HYEP_MOUSE Epoxide hydrolase 1 OS=Mus musculus GN=Ephx1 PE=1 SV=2	1	26	26	26	22	23	21	22	22	21	21	20	24	23	9	8	14	15	11	6	9	7	22	21	23	23	22	21	20	23	7	7	5	3	4	6	5	5	22	23	21	22
Q8CIE6	Q8CIE6	63	63	63	Coatomer subunit alpha;Xenin;Proxenin	Copa	sp|Q8CIE6|COPA_MOUSE Coatomer subunit alpha OS=Mus musculus GN=Copa PE=1 SV=2	1	63	63	63	47	44	53	49	47	45	46	46	55	53	30	29	35	29	30	24	35	34	51	51	48	50	51	49	52	51	26	22	28	23	31	28	31	28	47	44	53	49
Q6ZWY3	Q6ZWY3	5	5	3	40S ribosomal protein S27-like	Rps27l	sp|Q6ZWY3|RS27L_MOUSE 40S ribosomal protein S27-like OS=Mus musculus GN=Rps27l PE=1 SV=3	1	5	5	3	5	5	5	5	4	5	4	4	5	5	3	3	2	2	3	3	3	3	4	4	3	5	5	5	5	4	3	3	2	3	2	2	2	2	5	5	5	5
P21271	P21271	101	90	90	Unconventional myosin-Vb	Myo5b	sp|P21271|MYO5B_MOUSE Unconventional myosin-Vb OS=Mus musculus GN=Myo5b PE=1 SV=2	1	101	90	90	11	8	8	10	13	13	14	15	12	12	8	8	11	9	10	10	9	10	88	88	80	81	90	84	85	89	66	68	61	59	45	50	45	45	3	1	3	2
P09055	P09055	29	29	29	Integrin beta-1	Itgb1	sp|P09055|ITB1_MOUSE Integrin beta-1 OS=Mus musculus GN=Itgb1 PE=1 SV=1	1	29	29	29	25	26	25	26	27	25	27	25	25	25	12	11	14	13	10	9	13	15	25	28	26	26	28	28	27	27	9	11	11	11	9	7	14	11	25	26	25	26
P70441	P70441	26	26	26	Na(+)/H(+) exchange regulatory cofactor NHE-RF1	Slc9a3r1	sp|P70441|NHRF1_MOUSE Na(+)/H(+) exchange regulatory cofactor NHE-RF1 OS=Mus musculus GN=Slc9a3r1 PE=1 SV=3	1	26	26	26	8	10	10	10	11	9	7	9	7	9	1	1	1	2	2	3	1	1	24	25	25	25	24	25	26	26	11	11	14	10	11	11	14	13	8	10	10	10
Q6PDQ2	Q6PDQ2	81	81	65	Chromodomain-helicase-DNA-binding protein 4	Chd4	sp|Q6PDQ2|CHD4_MOUSE Chromodomain-helicase-DNA-binding protein 4 OS=Mus musculus GN=Chd4 PE=1 SV=1	1	81	81	65	35	40	33	35	42	43	44	45	30	38	33	29	32	27	50	56	58	60	65	66	66	64	69	69	68	71	57	55	60	62	56	60	61	64	35	40	33	35
Q922F4	Q922F4	24	13	10	Tubulin beta-6 chain	Tubb6	sp|Q922F4|TBB6_MOUSE Tubulin beta-6 chain OS=Mus musculus GN=Tubb6 PE=1 SV=1	1	24	13	10	20	21	21	23	21	22	21	22	23	23	18	17	20	18	20	20	21	23	22	22	23	22	22	24	22	23	19	20	19	19	19	20	21	20	10	11	10	12
P40142	P40142	29	29	29	Transketolase	Tkt	sp|P40142|TKT_MOUSE Transketolase OS=Mus musculus GN=Tkt PE=1 SV=1	1	29	29	29	26	27	26	28	29	29	27	28	27	27	14	13	18	15	11	14	16	14	26	26	27	26	26	24	27	28	8	7	7	7	8	8	13	12	26	27	26	28
Q91YQ5	Q91YQ5	35	35	35	Dolichyl-diphosphooligosaccharide--protein glycosyltransferase subunit 1	Rpn1	sp|Q91YQ5|RPN1_MOUSE Dolichyl-diphosphooligosaccharide--protein glycosyltransferase subunit 1 OS=Mus musculus GN=Rpn1 PE=1 SV=1	1	35	35	35	31	30	29	28	28	31	31	28	29	28	15	15	16	16	10	14	16	22	29	31	32	32	29	28	30	32	19	16	18	18	19	19	18	19	31	30	29	28
Q9CQV8	Q9CQV8	15	9	9	14-3-3 protein beta/alpha;14-3-3 protein beta/alpha, N-terminally processed	Ywhab	sp|Q9CQV8|1433B_MOUSE 14-3-3 protein beta/alpha OS=Mus musculus GN=Ywhab PE=1 SV=3	1	15	9	9	14	15	14	15	15	15	15	15	14	13	9	10	10	9	10	9	10	9	14	15	14	14	14	15	15	14	10	11	11	10	9	9	9	9	8	9	9	9
P62717	P62717	11	11	11	60S ribosomal protein L18a	Rpl18a	sp|P62717|RL18A_MOUSE 60S ribosomal protein L18a OS=Mus musculus GN=Rpl18a PE=1 SV=1	1	11	11	11	11	11	10	11	11	10	11	10	11	10	8	7	7	9	8	6	10	8	11	11	10	11	9	11	11	11	9	9	10	8	8	8	10	7	11	11	10	11
Q9DBR7;REV__Q9DBR7	Q9DBR7	45;1	45;1	42;1	Protein phosphatase 1 regulatory subunit 12A	Ppp1r12a	sp|Q9DBR7|MYPT1_MOUSE Protein phosphatase 1 regulatory subunit 12A OS=Mus musculus GN=Ppp1r12a PE=1 SV=2	2	45	45	42	35	33	31	35	40	39	40	37	39	36	12	11	19	23	23	25	20	23	37	38	38	40	41	39	35	41	18	20	20	16	15	17	15	16	35	33	31	35
P19783	P19783	13	13	13	Cytochrome c oxidase subunit 4 isoform 1, mitochondrial	Cox4i1	sp|P19783|COX41_MOUSE Cytochrome c oxidase subunit 4 isoform 1, mitochondrial OS=Mus musculus GN=Cox4i1 PE=1 SV=2	1	13	13	13	6	8	9	9	8	10	8	8	11	10	3	4	3	4	3	4	3	6	8	8	7	8	13	11	13	13	3	3	3	3	2	5	6	3	6	8	9	9
P97857	P97857	35	35	34	A disintegrin and metalloproteinase with thrombospondin motifs 1	Adamts1	sp|P97857|ATS1_MOUSE A disintegrin and metalloproteinase with thrombospondin motifs 1 OS=Mus musculus GN=Adamts1 PE=1 SV=4	1	35	35	34	31	33	32	34	32	32	34	33	33	33	26	24	22	25	25	23	25	23	19	20	19	18	21	26	21	23	13	11	12	12	8	12	11	9	31	33	32	34
P62245	P62245	11	11	11	40S ribosomal protein S15a	Rps15a	sp|P62245|RS15A_MOUSE 40S ribosomal protein S15a OS=Mus musculus GN=Rps15a PE=1 SV=2	1	11	11	11	10	10	8	10	10	10	8	8	9	7	6	7	7	6	8	7	9	6	9	11	8	9	7	8	9	9	8	8	8	7	7	7	8	7	10	10	8	10
Q76MZ3	Q76MZ3	28	28	19	Serine/threonine-protein phosphatase 2A 65 kDa regulatory subunit A alpha isoform	Ppp2r1a	sp|Q76MZ3|2AAA_MOUSE Serine/threonine-protein phosphatase 2A 65 kDa regulatory subunit A alpha isoform OS=Mus musculus GN=Ppp2r1a PE=1 SV=3	1	28	28	19	22	21	20	24	23	23	25	23	23	23	19	14	16	16	13	15	16	17	23	24	26	23	25	23	24	24	13	9	13	14	14	14	15	15	22	21	20	24
P51655	P51655	25	21	21	Glypican-4;Secreted glypican-4	Gpc4	sp|P51655|GPC4_MOUSE Glypican-4 OS=Mus musculus GN=Gpc4 PE=1 SV=2	1	25	21	21	20	21	21	22	20	20	20	21	20	20	25	24	24	23	20	22	21	25	21	21	20	21	20	19	21	20	22	20	19	18	14	13	16	18	17	18	18	19
Q9D7S7	Q9D7S7	5	5	5	60S ribosomal protein L22-like 1	Rpl22l1	sp|Q9D7S7|RL22L_MOUSE 60S ribosomal protein L22-like 1 OS=Mus musculus GN=Rpl22l1 PE=1 SV=1	1	5	5	5	5	5	5	5	5	5	5	5	4	4	3	3	3	3	3	2	4	3	5	5	4	4	5	5	5	5	2	3	3	3	3	3	2	2	5	5	5	5
P62814	P62814	30	30	30	V-type proton ATPase subunit B, brain isoform	Atp6v1b2	sp|P62814|VATB2_MOUSE V-type proton ATPase subunit B, brain isoform OS=Mus musculus GN=Atp6v1b2 PE=1 SV=1	1	30	30	30	22	20	28	25	25	26	26	27	28	28	6	6	9	10	12	12	9	11	25	26	27	24	28	25	29	29	12	11	10	12	13	12	12	12	22	20	28	25
O08917	O08917	31	31	31	Flotillin-1	Flot1	sp|O08917|FLOT1_MOUSE Flotillin-1 OS=Mus musculus GN=Flot1 PE=1 SV=1	1	31	31	31	22	24	23	24	25	26	25	24	30	28	16	12	15	16	20	13	16	16	25	27	26	27	27	26	26	26	20	19	16	20	15	15	16	20	22	24	23	24
P26443	P26443	25	25	25	Glutamate dehydrogenase 1, mitochondrial	Glud1	sp|P26443|DHE3_MOUSE Glutamate dehydrogenase 1, mitochondrial OS=Mus musculus GN=Glud1 PE=1 SV=1	1	25	25	25	23	24	23	23	24	25	22	24	20	24	14	12	12	13	15	14	12	14	21	20	21	21	23	23	21	24	7	8	6	6	5	7	7	7	23	24	23	23
O08529	O08529	36	36	36	Calpain-2 catalytic subunit	Capn2	sp|O08529|CAN2_MOUSE Calpain-2 catalytic subunit OS=Mus musculus GN=Capn2 PE=1 SV=4	1	36	36	36	32	30	30	31	31	31	31	30	33	30	12	13	15	15	13	14	16	16	29	29	32	31	31	31	32	28	14	12	14	12	14	10	13	14	32	30	30	31
P47754	P47754	15	13	13	F-actin-capping protein subunit alpha-2	Capza2	sp|P47754|CAZA2_MOUSE F-actin-capping protein subunit alpha-2 OS=Mus musculus GN=Capza2 PE=1 SV=3	1	15	13	13	12	11	12	13	13	13	12	14	14	15	9	8	12	11	12	12	12	12	14	14	14	14	14	14	14	14	11	12	11	11	12	12	9	9	10	9	10	11
P62827;Q61820	P62827;Q61820	10;6	10;6	10;6	GTP-binding nuclear protein Ran;GTP-binding nuclear protein Ran, testis-specific isoform	Ran;Rasl2-9	sp|P62827|RAN_MOUSE GTP-binding nuclear protein Ran OS=Mus musculus GN=Ran PE=1 SV=3;sp|Q61820|RANT_MOUSE GTP-binding nuclear protein Ran, testis-specific isoform OS=Mus musculus GN=Rasl2-9 PE=2 SV=1	2	10	10	10	8	8	9	10	9	10	8	8	9	8	8	7	7	7	6	7	8	5	9	8	10	10	10	9	10	10	7	6	8	7	8	7	5	7	8	8	9	10
Q9EQK5	Q9EQK5	48	48	48	Major vault protein	Mvp	sp|Q9EQK5|MVP_MOUSE Major vault protein OS=Mus musculus GN=Mvp PE=1 SV=4	1	48	48	48	32	38	36	40	42	40	40	39	45	36	4	5	12	17	13	13	13	13	38	39	37	39	42	44	43	42	14	16	7	8	12	12	15	14	32	38	36	40
Q63918	Q63918	24	24	24	Serum deprivation-response protein	Sdpr	sp|Q63918|CAVN2_MOUSE Caveolae-associated protein 2 OS=Mus musculus GN=Cavin2 PE=1 SV=3	1	24	24	24	20	20	17	21	23	24	22	23	24	22	13	16	12	14	16	17	17	18	17	18	19	19	20	22	19	19	14	15	11	17	16	16	15	14	20	20	17	21
P06745	P06745	27	27	19	Glucose-6-phosphate isomerase	Gpi	sp|P06745|G6PI_MOUSE Glucose-6-phosphate isomerase OS=Mus musculus GN=Gpi PE=1 SV=4	1	27	27	19	20	18	17	22	23	20	20	19	23	18	7	8	12	13	9	8	11	9	23	22	25	24	25	26	25	24	11	11	9	8	13	11	11	9	20	18	17	22
Q569Z6	Q569Z6	36	36	35	Thyroid hormone receptor-associated protein 3	Thrap3	sp|Q569Z6|TR150_MOUSE Thyroid hormone receptor-associated protein 3 OS=Mus musculus GN=Thrap3 PE=1 SV=1	1	36	36	35	32	33	26	32	28	29	31	26	30	27	23	20	20	21	21	19	22	21	30	30	31	34	30	31	29	29	21	22	24	22	20	19	20	21	32	33	26	32
Q8BHN3	Q8BHN3	42	42	42	Neutral alpha-glucosidase AB	Ganab	sp|Q8BHN3|GANAB_MOUSE Neutral alpha-glucosidase AB OS=Mus musculus GN=Ganab PE=1 SV=1	1	42	42	42	33	31	36	34	28	27	30	31	35	37	9	12	17	17	7	7	8	11	34	33	37	33	36	35	35	35	5	7	5	6	6	8	7	8	33	31	36	34
P80315	P80315	34	34	34	T-complex protein 1 subunit delta	Cct4	sp|P80315|TCPD_MOUSE T-complex protein 1 subunit delta OS=Mus musculus GN=Cct4 PE=1 SV=3	1	34	34	34	28	25	25	30	29	28	27	26	30	27	15	14	16	18	10	8	17	15	27	28	26	29	30	30	27	28	8	12	11	7	12	12	15	14	28	25	25	30
Q60668	Q60668	16	16	15	Heterogeneous nuclear ribonucleoprotein D0	Hnrnpd	sp|Q60668|HNRPD_MOUSE Heterogeneous nuclear ribonucleoprotein D0 OS=Mus musculus GN=Hnrnpd PE=1 SV=2	1	16	16	15	13	13	11	13	16	15	14	15	12	10	7	7	7	8	7	9	8	9	11	14	13	13	14	15	11	14	9	11	6	9	5	9	10	7	13	13	11	13
P21107	P21107	26	10	10	Tropomyosin alpha-3 chain	Tpm3	sp|P21107|TPM3_MOUSE Tropomyosin alpha-3 chain OS=Mus musculus GN=Tpm3 PE=1 SV=3	1	26	10	10	21	22	21	22	25	24	20	21	20	20	14	13	22	22	18	18	18	19	21	19	18	19	20	19	19	17	14	14	9	10	8	8	11	9	9	9	9	10
Q8CCK0	Q8CCK0	20	18	18	Core histone macro-H2A.2	H2afy2	sp|Q8CCK0|H2AW_MOUSE Core histone macro-H2A.2 OS=Mus musculus GN=H2afy2 PE=1 SV=3	1	20	18	18	18	17	19	19	20	19	19	20	19	18	19	18	19	19	18	18	20	19	20	18	19	19	19	19	20	19	18	18	18	19	18	18	18	19	16	15	17	17
P84089	P84089	4	4	4	Enhancer of rudimentary homolog	Erh	sp|P84089|ERH_MOUSE Enhancer of rudimentary homolog OS=Mus musculus GN=Erh PE=1 SV=1	1	4	4	4	4	4	4	4	4	4	4	4	4	4	4	4	4	4	4	4	4	4	4	4	4	4	4	4	4	4	3	3	3	4	3	3	4	3	4	4	4	4
Q99K51	Q99K51	40	40	33	Plastin-3	Pls3	sp|Q99K51|PLST_MOUSE Plastin-3 OS=Mus musculus GN=Pls3 PE=1 SV=3	1	40	40	33	31	31	31	29	35	35	32	33	31	32	13	10	17	18	12	14	15	13	32	34	34	35	37	34	34	33	17	12	12	11	15	17	14	13	31	31	31	29
P11679	P11679	46	38	19	Keratin, type II cytoskeletal 8	Krt8	sp|P11679|K2C8_MOUSE Keratin, type II cytoskeletal 8 OS=Mus musculus GN=Krt8 PE=1 SV=4	1	46	38	19	10	9	6	8	6	7	9	8	9	9	10	9	10	9	8	8	9	9	45	44	40	39	41	42	42	43	33	35	34	32	32	29	30	32	2	1	0	2
P62960;Q9Z2C8	P62960	18;3	18;3	15;0	Nuclease-sensitive element-binding protein 1	Ybx1	sp|P62960|YBOX1_MOUSE Nuclease-sensitive element-binding protein 1 OS=Mus musculus GN=Ybx1 PE=1 SV=3	2	18	18	15	13	14	11	11	16	16	16	16	14	13	9	9	9	9	11	11	11	10	15	16	17	16	15	17	14	17	12	10	12	11	13	11	11	12	13	14	11	11
P42208	P42208	26	26	25	Septin-2	2002-09-01	sp|P42208|SEPT2_MOUSE Septin-2 OS=Mus musculus GN=Sept2 PE=1 SV=2	1	26	26	25	24	23	22	24	26	26	24	25	25	24	9	10	12	14	11	12	14	12	22	21	24	24	25	25	21	23	8	9	6	6	10	10	11	12	24	23	22	24
P62137	P62137	20	20	3	Serine/threonine-protein phosphatase PP1-alpha catalytic subunit	Ppp1ca	sp|P62137|PP1A_MOUSE Serine/threonine-protein phosphatase PP1-alpha catalytic subunit OS=Mus musculus GN=Ppp1ca PE=1 SV=1	1	20	20	3	17	17	17	16	16	19	17	17	19	17	11	11	9	12	10	11	12	11	19	18	16	17	17	18	17	18	11	13	11	15	11	11	11	11	17	17	17	16
P24369	P24369	15	15	15	Peptidyl-prolyl cis-trans isomerase B	Ppib	sp|P24369|PPIB_MOUSE Peptidyl-prolyl cis-trans isomerase B OS=Mus musculus GN=Ppib PE=1 SV=2	1	15	15	15	9	10	10	13	12	13	13	13	12	12	7	5	8	7	7	7	8	8	12	12	12	12	13	13	13	13	7	8	8	5	9	6	10	9	9	10	10	13
O35074	O35074	30	30	30	Prostacyclin synthase	Ptgis	sp|O35074|PTGIS_MOUSE Prostacyclin synthase OS=Mus musculus GN=Ptgis PE=1 SV=1	1	30	30	30	21	15	16	16	22	22	21	19	24	23	1	2	2	3	1	3	3	1	25	27	28	28	29	29	27	27	8	12	11	13	9	9	12	13	21	15	16	16
Q99LC5	Q99LC5	19	19	19	Electron transfer flavoprotein subunit alpha, mitochondrial	Etfa	sp|Q99LC5|ETFA_MOUSE Electron transfer flavoprotein subunit alpha, mitochondrial OS=Mus musculus GN=Etfa PE=1 SV=2	1	19	19	19	17	18	17	16	18	16	16	17	17	17	13	13	13	12	13	12	13	11	17	17	14	16	15	15	15	15	7	10	8	7	9	11	6	7	17	18	17	16
P80313	P80313	31	31	31	T-complex protein 1 subunit eta	Cct7	sp|P80313|TCPH_MOUSE T-complex protein 1 subunit eta OS=Mus musculus GN=Cct7 PE=1 SV=1	1	31	31	31	26	25	25	27	28	25	28	27	28	28	14	11	13	15	12	10	8	12	25	26	28	29	29	28	28	27	9	8	7	9	9	7	11	10	26	25	25	27
P99029	P99029	11	11	11	Peroxiredoxin-5, mitochondrial	Prdx5	sp|P99029|PRDX5_MOUSE Peroxiredoxin-5, mitochondrial OS=Mus musculus GN=Prdx5 PE=1 SV=2	1	11	11	11	8	8	10	9	9	10	9	8	7	7	8	8	8	7	6	7	8	7	10	10	10	11	10	10	11	11	7	7	8	7	7	6	9	8	8	8	10	9
Q8C8U0;O35711	Q8C8U0	53;2	53;2	53;2	Liprin-beta-1	Ppfibp1	sp|Q8C8U0|LIPB1_MOUSE Liprin-beta-1 OS=Mus musculus GN=Ppfibp1 PE=1 SV=3	2	53	53	53	37	37	41	44	40	43	35	38	49	47	22	24	23	23	25	24	24	24	39	38	40	38	44	47	44	47	18	18	18	17	23	16	19	20	37	37	41	44
Q9CRB9	Q9CRB9	15	15	15	MICOS complex subunit Mic19	Chchd3	sp|Q9CRB9|MIC19_MOUSE MICOS complex subunit Mic19 OS=Mus musculus GN=Chchd3 PE=1 SV=1	1	15	15	15	13	12	11	13	14	15	14	14	12	11	10	9	8	11	8	9	11	11	12	13	15	12	14	13	11	12	11	8	11	8	11	10	8	10	13	12	11	13
Q61699	Q61699	44	42	42	Heat shock protein 105 kDa	Hsph1	sp|Q61699|HS105_MOUSE Heat shock protein 105 kDa OS=Mus musculus GN=Hsph1 PE=1 SV=2	1	44	42	42	40	41	40	41	42	37	39	36	40	38	21	23	33	30	16	19	27	26	36	40	34	35	37	38	38	37	13	10	9	8	8	9	7	7	39	40	39	39
Q9WVB4	Q9WVB4	57	57	56	Slit homolog 3 protein	Slit3	sp|Q9WVB4|SLIT3_MOUSE Slit homolog 3 protein OS=Mus musculus GN=Slit3 PE=2 SV=2	1	57	57	56	50	50	47	51	40	40	48	46	54	52	30	30	32	32	21	16	29	25	48	48	48	48	50	50	49	51	37	37	33	36	29	26	26	26	50	50	47	51
Q9Z2X1	Q9Z2X1	17	14	14	Heterogeneous nuclear ribonucleoprotein F;Heterogeneous nuclear ribonucleoprotein F, N-terminally processed	Hnrnpf	sp|Q9Z2X1|HNRPF_MOUSE Heterogeneous nuclear ribonucleoprotein F OS=Mus musculus GN=Hnrnpf PE=1 SV=3	1	17	14	14	16	14	14	14	15	15	14	17	14	14	9	9	10	10	12	12	12	13	15	16	16	16	16	16	15	16	15	12	14	13	13	13	11	14	13	11	11	11
O55131	O55131	25	24	23	Septin-7	2007-09-01	sp|O55131|SEPT7_MOUSE Septin-7 OS=Mus musculus GN=Sept7 PE=1 SV=1	1	25	24	23	21	18	21	19	22	19	21	21	19	19	11	6	11	11	11	11	14	12	19	17	18	18	16	16	19	19	11	9	9	6	8	7	10	9	20	17	21	19
O08573	O08573	15	15	15	Galectin-9	Lgals9	sp|O08573|LEG9_MOUSE Galectin-9 OS=Mus musculus GN=Lgals9 PE=1 SV=1	1	15	15	15	13	13	13	12	13	13	13	13	15	14	9	6	10	8	6	8	9	6	13	13	13	14	13	14	14	14	9	11	8	11	9	10	12	10	13	13	13	12
Q9JIF7	Q9JIF7	47	47	47	Coatomer subunit beta	Copb1	sp|Q9JIF7|COPB_MOUSE Coatomer subunit beta OS=Mus musculus GN=Copb1 PE=1 SV=1	1	47	47	47	37	35	34	40	39	41	36	39	42	36	18	16	19	21	15	16	17	20	36	39	38	39	38	39	37	37	15	14	12	12	16	16	20	16	37	35	34	40
P63323	P63323	6	6	6	40S ribosomal protein S12	Rps12	sp|P63323|RS12_MOUSE 40S ribosomal protein S12 OS=Mus musculus GN=Rps12 PE=1 SV=2	1	6	6	6	6	6	6	6	5	6	6	6	6	6	5	5	4	5	6	6	5	6	6	6	6	6	6	6	6	6	6	6	5	5	5	5	5	5	6	6	6	6
P67984	P67984	4	4	4	60S ribosomal protein L22	Rpl22	sp|P67984|RL22_MOUSE 60S ribosomal protein L22 OS=Mus musculus GN=Rpl22 PE=1 SV=2	1	4	4	4	4	4	4	4	4	4	4	4	4	4	4	3	4	4	4	4	4	4	4	4	4	4	4	4	4	4	4	4	4	4	4	4	4	4	4	4	4	4
Q3TJD7	Q3TJD7	24	24	24	PDZ and LIM domain protein 7	Pdlim7	sp|Q3TJD7|PDLI7_MOUSE PDZ and LIM domain protein 7 OS=Mus musculus GN=Pdlim7 PE=1 SV=1	1	24	24	24	18	16	17	20	19	20	21	19	20	21	5	11	13	9	16	14	13	14	18	18	20	18	21	23	19	22	12	13	14	14	11	12	16	14	18	16	17	20
P47955	P47955	4	4	4	60S acidic ribosomal protein P1	Rplp1	sp|P47955|RLA1_MOUSE 60S acidic ribosomal protein P1 OS=Mus musculus GN=Rplp1 PE=1 SV=1	1	4	4	4	3	4	3	3	4	3	4	3	4	4	3	3	3	3	3	3	3	3	4	4	3	4	4	4	3	4	3	3	3	3	3	3	2	3	3	4	3	3
P29533	P29533	34	34	34	Vascular cell adhesion protein 1	Vcam1	sp|P29533|VCAM1_MOUSE Vascular cell adhesion protein 1 OS=Mus musculus GN=Vcam1 PE=1 SV=1	1	34	34	34	26	26	26	29	30	29	29	29	30	30	14	11	15	16	12	12	14	13	29	30	30	31	29	32	28	30	15	16	15	20	17	18	11	17	26	26	26	29
Q9QUR6	Q9QUR6	37	37	37	Prolyl endopeptidase	Prep	sp|Q9QUR6|PPCE_MOUSE Prolyl endopeptidase OS=Mus musculus GN=Prep PE=1 SV=1	1	37	37	37	29	34	33	35	32	27	29	31	31	31	8	11	17	13	7	10	12	11	33	31	33	33	32	34	32	30	5	5	8	6	3	5	11	8	29	34	33	35
Q9EPU0	Q9EPU0	54	54	54	Regulator of nonsense transcripts 1	Upf1	sp|Q9EPU0|RENT1_MOUSE Regulator of nonsense transcripts 1 OS=Mus musculus GN=Upf1 PE=1 SV=2	1	54	54	54	45	43	41	38	42	45	43	46	44	44	21	23	19	24	22	22	25	26	45	40	43	45	47	45	47	48	24	26	22	22	22	26	24	20	45	43	41	38
Q91VM5	Q91VM5	24	24	7	RNA binding motif protein, X-linked-like-1	Rbmxl1	sp|Q91VM5|RMXL1_MOUSE RNA binding motif protein, X-linked-like-1 OS=Mus musculus GN=Rbmxl1 PE=1 SV=1	1	24	24	7	20	21	20	21	18	18	19	19	19	18	16	14	16	12	11	11	14	14	22	24	20	20	20	23	20	20	16	16	17	17	13	13	12	13	20	21	20	21
Q9Z277	Q9Z277	75	75	75	Tyrosine-protein kinase BAZ1B	Baz1b	sp|Q9Z277|BAZ1B_MOUSE Tyrosine-protein kinase BAZ1B OS=Mus musculus GN=Baz1b PE=1 SV=2	1	75	75	75	55	51	49	54	48	40	51	51	36	35	59	63	55	55	64	62	63	63	54	60	58	56	52	56	46	51	65	65	62	63	51	62	58	57	55	51	49	54
O55143;Q8R429	O55143	43;12	43;12	37;9	Sarcoplasmic/endoplasmic reticulum calcium ATPase 2	Atp2a2	sp|O55143|AT2A2_MOUSE Sarcoplasmic/endoplasmic reticulum calcium ATPase 2 OS=Mus musculus GN=Atp2a2 PE=1 SV=2	2	43	43	37	38	39	37	37	40	41	39	39	38	39	24	25	19	24	22	21	25	24	32	36	36	37	41	39	38	37	21	19	18	21	27	19	19	25	38	39	37	37
P32067	P32067	24	24	24	Lupus La protein homolog	Ssb	sp|P32067|LA_MOUSE Lupus La protein homolog OS=Mus musculus GN=Ssb PE=1 SV=1	1	24	24	24	18	21	16	18	19	19	16	19	17	17	9	9	4	7	8	8	10	10	18	20	21	20	22	22	18	23	14	16	15	15	9	10	8	10	18	21	16	18
Q6ZQ38	Q6ZQ38	49	49	48	Cullin-associated NEDD8-dissociated protein 1	Cand1	sp|Q6ZQ38|CAND1_MOUSE Cullin-associated NEDD8-dissociated protein 1 OS=Mus musculus GN=Cand1 PE=1 SV=2	1	49	49	48	42	39	41	40	43	43	42	42	43	45	15	17	13	17	6	12	15	17	38	42	43	41	43	43	39	42	15	13	14	15	16	12	17	14	42	39	41	40
Q9WU78	Q9WU78	49	49	49	Programmed cell death 6-interacting protein	Pdcd6ip	sp|Q9WU78|PDC6I_MOUSE Programmed cell death 6-interacting protein OS=Mus musculus GN=Pdcd6ip PE=1 SV=3	1	49	49	49	38	41	37	36	40	37	39	37	38	37	29	28	27	28	21	22	22	24	37	43	40	41	40	40	39	37	20	18	19	18	21	15	20	22	38	41	37	36
Q04750	Q04750	39	39	36	DNA topoisomerase 1	Top1	sp|Q04750|TOP1_MOUSE DNA topoisomerase 1 OS=Mus musculus GN=Top1 PE=1 SV=2	1	39	39	36	26	27	28	28	26	26	28	25	26	24	33	35	32	32	35	34	35	35	26	29	26	28	28	29	30	29	33	33	33	34	31	32	34	33	26	27	28	28
Q61033	Q61033	40	40	29	Lamina-associated polypeptide 2, isoforms alpha/zeta	Tmpo	sp|Q61033|LAP2A_MOUSE Lamina-associated polypeptide 2, isoforms alpha/zeta OS=Mus musculus GN=Tmpo PE=1 SV=4	1	40	40	29	17	18	22	23	31	31	31	28	34	28	34	35	37	36	37	36	38	37	26	27	31	28	30	29	28	27	32	33	35	33	38	37	37	35	17	18	22	23
P62849	P62849	4	4	4	40S ribosomal protein S24	Rps24	sp|P62849|RS24_MOUSE 40S ribosomal protein S24 OS=Mus musculus GN=Rps24 PE=1 SV=1	1	4	4	4	4	4	3	3	3	3	3	3	3	3	4	3	3	3	3	3	3	4	3	4	3	3	3	3	3	3	3	3	4	3	3	4	4	3	4	4	3	3
Q61768;P33175	Q61768	56;10	56;10	44;1	Kinesin-1 heavy chain	Kif5b	sp|Q61768|KINH_MOUSE Kinesin-1 heavy chain OS=Mus musculus GN=Kif5b PE=1 SV=3	2	56	56	44	41	43	40	44	44	43	45	44	46	41	28	25	29	27	17	18	24	24	44	45	49	51	46	45	42	48	21	24	19	18	19	17	18	20	41	43	40	44
Q9CWJ9	Q9CWJ9	36	36	36	Bifunctional purine biosynthesis protein PURH;Phosphoribosylaminoimidazolecarboxamide formyltransferase;IMP cyclohydrolase	Atic	sp|Q9CWJ9|PUR9_MOUSE Bifunctional purine biosynthesis protein PURH OS=Mus musculus GN=Atic PE=1 SV=2	1	36	36	36	33	32	30	29	32	34	32	32	30	31	20	18	24	24	13	14	18	18	32	32	32	29	31	30	32	29	15	11	8	13	7	7	9	9	33	32	30	29
E9Q555	E9Q555	179	179	179	E3 ubiquitin-protein ligase RNF213	Rnf213	sp|E9Q555|RN213_MOUSE E3 ubiquitin-protein ligase RNF213 OS=Mus musculus GN=Rnf213 PE=1 SV=2	1	179	179	179	37	27	35	30	19	15	21	22	37	27	3	3	4	1	2	2	5	2	148	148	157	153	150	154	147	154	75	74	71	64	57	53	55	54	37	27	35	30
Q3TWW8	Q3TWW8	15	15	11	Serine/arginine-rich splicing factor 6	Srsf6	sp|Q3TWW8|SRSF6_MOUSE Serine/arginine-rich splicing factor 6 OS=Mus musculus GN=Srsf6 PE=1 SV=1	1	15	15	11	14	14	14	12	15	15	15	15	14	14	8	11	4	4	6	5	9	11	13	14	15	14	14	14	14	15	8	8	7	8	8	6	8	6	14	14	14	12
Q8BHL4	Q8BHL4	9	9	9	Retinoic acid-induced protein 3	Gprc5a	sp|Q8BHL4|RAI3_MOUSE Retinoic acid-induced protein 3 OS=Mus musculus GN=Gprc5a PE=1 SV=1	1	9	9	9	4	4	4	5	6	5	7	5	6	6	0	0	0	2	1	3	4	3	9	9	8	8	9	9	9	9	6	6	6	5	5	4	5	7	4	4	4	5
Q9DBG6	Q9DBG6	27	27	27	Dolichyl-diphosphooligosaccharide--protein glycosyltransferase subunit 2	Rpn2	sp|Q9DBG6|RPN2_MOUSE Dolichyl-diphosphooligosaccharide--protein glycosyltransferase subunit 2 OS=Mus musculus GN=Rpn2 PE=1 SV=1	1	27	27	27	21	19	21	23	19	20	19	21	22	22	11	10	12	14	12	8	14	13	23	24	20	22	24	23	22	22	12	10	14	12	12	13	14	15	21	19	21	23
Q9R0Q7	Q9R0Q7	8	8	8	Prostaglandin E synthase 3	Ptges3	sp|Q9R0Q7|TEBP_MOUSE Prostaglandin E synthase 3 OS=Mus musculus GN=Ptges3 PE=1 SV=1	1	8	8	8	7	6	7	7	8	7	7	7	7	6	5	5	6	5	7	6	7	6	7	7	7	7	8	8	7	7	6	7	6	7	7	7	6	6	7	6	7	7
Q91V92	Q91V92	41	41	41	ATP-citrate synthase	Acly	sp|Q91V92|ACLY_MOUSE ATP-citrate synthase OS=Mus musculus GN=Acly PE=1 SV=1	1	41	41	41	36	37	36	36	35	35	34	34	32	33	21	23	28	21	10	11	16	16	33	32	31	35	34	31	31	32	7	5	6	4	9	6	13	10	36	37	36	36
O89086	O89086	7	7	7	RNA-binding protein 3	Rbm3	sp|O89086|RBM3_MOUSE RNA-binding protein 3 OS=Mus musculus GN=Rbm3 PE=1 SV=1	1	7	7	7	6	7	7	6	7	6	6	6	6	7	2	2	2	2	2	1	4	4	6	6	6	6	6	6	7	6	3	4	4	2	2	3	3	2	6	7	7	6
O08709	O08709	19	19	19	Peroxiredoxin-6	Prdx6	sp|O08709|PRDX6_MOUSE Peroxiredoxin-6 OS=Mus musculus GN=Prdx6 PE=1 SV=3	1	19	19	19	14	15	19	17	19	15	17	17	18	17	8	10	9	10	7	7	9	7	18	18	19	19	19	18	19	19	10	9	10	10	8	8	10	7	14	15	19	17
Q5SXY1;Q9D6J3	Q5SXY1	43;1	43;1	43;1	Cytospin-B	Specc1	sp|Q5SXY1|CYTSB_MOUSE Cytospin-B OS=Mus musculus GN=Specc1 PE=1 SV=2	2	43	43	43	19	21	22	24	39	38	32	32	35	32	1	1	9	5	18	14	15	13	27	33	35	32	40	38	32	40	18	17	16	13	18	18	20	22	19	21	22	24
P56399	P56399	42	42	42	Ubiquitin carboxyl-terminal hydrolase 5	Usp5	sp|P56399|UBP5_MOUSE Ubiquitin carboxyl-terminal hydrolase 5 OS=Mus musculus GN=Usp5 PE=1 SV=1	1	42	42	42	36	36	35	39	37	37	33	38	40	40	15	11	20	20	10	10	17	15	35	31	37	36	37	36	37	38	9	11	9	9	12	7	9	13	36	36	35	39
Q8VDM4	Q8VDM4	49	49	49	26S proteasome non-ATPase regulatory subunit 2	Psmd2	sp|Q8VDM4|PSMD2_MOUSE 26S proteasome non-ATPase regulatory subunit 2 OS=Mus musculus GN=Psmd2 PE=1 SV=1	1	49	49	49	41	41	38	42	37	39	41	37	38	40	12	12	21	17	13	10	18	15	37	36	40	45	40	39	39	36	15	11	12	13	15	10	14	16	41	41	38	42
Q99JI6	Q99JI6	11	11	3	Ras-related protein Rap-1b	Rap1b	sp|Q99JI6|RAP1B_MOUSE Ras-related protein Rap-1b OS=Mus musculus GN=Rap1b PE=1 SV=2	1	11	11	3	10	10	9	11	11	11	10	10	10	11	7	7	6	8	6	6	7	8	10	11	10	10	11	11	10	11	7	6	5	6	6	5	6	6	10	10	9	11
P43276	P43276	10	8	8	Histone H1.5	Hist1h1b	sp|P43276|H15_MOUSE Histone H1.5 OS=Mus musculus GN=Hist1h1b PE=1 SV=2	1	10	8	8	8	8	6	7	7	7	6	8	8	6	8	8	8	9	6	7	8	8	7	9	7	8	9	7	6	7	8	9	8	10	6	8	6	7	6	6	4	5
Q9CZU6	Q9CZU6	17	17	17	Citrate synthase, mitochondrial	Cs	sp|Q9CZU6|CISY_MOUSE Citrate synthase, mitochondrial OS=Mus musculus GN=Cs PE=1 SV=1	1	17	17	17	12	12	14	13	15	13	11	13	14	12	8	8	8	7	7	6	8	7	15	16	15	15	14	14	13	16	5	6	6	5	5	5	5	6	12	12	14	13
P12787	P12787	9	9	9	Cytochrome c oxidase subunit 5A, mitochondrial	Cox5a	sp|P12787|COX5A_MOUSE Cytochrome c oxidase subunit 5A, mitochondrial OS=Mus musculus GN=Cox5a PE=1 SV=2	1	9	9	9	5	4	5	5	6	5	6	6	7	7	0	0	3	2	2	0	2	0	4	4	7	6	6	7	9	8	2	3	2	2	4	0	1	2	5	4	5	5
Q52KB6	Q52KB6	4	4	4	C2 domain-containing protein 3	C2cd3	sp|Q52KB6|C2CD3_MOUSE C2 domain-containing protein 3 OS=Mus musculus GN=C2cd3 PE=1 SV=3	1	4	4	4	2	3	4	2	2	2	3	2	3	2	0	1	1	1	2	1	1	1	3	3	3	2	3	3	2	2	1	1	0	1	1	1	2	2	2	3	4	2
P19253	P19253	9	9	9	60S ribosomal protein L13a	Rpl13a	sp|P19253|RL13A_MOUSE 60S ribosomal protein L13a OS=Mus musculus GN=Rpl13a PE=1 SV=4	1	9	9	9	7	7	7	9	9	9	7	8	9	7	6	6	5	6	5	5	4	5	8	9	8	9	9	9	8	8	6	5	5	5	5	5	6	5	7	7	7	9
Q9R0Y5	Q9R0Y5	18	18	18	Adenylate kinase isoenzyme 1	Ak1	sp|Q9R0Y5|KAD1_MOUSE Adenylate kinase isoenzyme 1 OS=Mus musculus GN=Ak1 PE=1 SV=1	1	18	18	18	17	17	15	16	17	18	17	18	17	18	9	12	12	10	10	10	12	9	14	14	13	13	12	15	14	14	8	7	4	5	8	6	6	7	17	17	15	16
Q922D8	Q922D8	42	42	42	C-1-tetrahydrofolate synthase, cytoplasmic;Methylenetetrahydrofolate dehydrogenase;Methenyltetrahydrofolate cyclohydrolase;Formyltetrahydrofolate synthetase;C-1-tetrahydrofolate synthase, cytoplasmic, N-terminally processed	Mthfd1	sp|Q922D8|C1TC_MOUSE C-1-tetrahydrofolate synthase, cytoplasmic OS=Mus musculus GN=Mthfd1 PE=1 SV=4	1	42	42	42	37	38	36	37	34	36	34	32	34	37	20	20	17	20	13	13	14	13	37	37	35	35	39	37	35	36	15	13	13	10	13	11	13	12	37	38	36	37
P70698	P70698	32	32	30	CTP synthase 1	Ctps1	sp|P70698|PYRG1_MOUSE CTP synthase 1 OS=Mus musculus GN=Ctps1 PE=1 SV=2	1	32	32	30	28	26	26	26	25	24	25	26	27	25	18	18	22	18	14	16	18	17	28	28	29	29	28	30	29	29	16	19	17	18	17	16	16	16	28	26	26	26
P84099	P84099	7	7	7	60S ribosomal protein L19	Rpl19	sp|P84099|RL19_MOUSE 60S ribosomal protein L19 OS=Mus musculus GN=Rpl19 PE=1 SV=1	1	7	7	7	6	6	6	7	7	7	6	6	7	7	5	4	6	6	5	5	5	5	7	7	7	7	7	7	6	7	5	6	5	5	5	5	4	4	6	6	6	7
B2RQC6;Q8C196	B2RQC6	72;2	72;2	72;2	CAD protein;Glutamine-dependent carbamoyl-phosphate synthase;Aspartate carbamoyltransferase;Dihydroorotase	Cad	sp|B2RQC6|PYR1_MOUSE CAD protein OS=Mus musculus GN=Cad PE=1 SV=1	2	72	72	72	56	54	57	59	53	52	53	53	61	57	31	30	33	33	18	18	27	26	48	50	52	51	58	54	56	52	25	22	22	21	22	19	25	24	56	54	57	59
Q64337	Q64337	17	17	17	Sequestosome-1	Sqstm1	sp|Q64337|SQSTM_MOUSE Sequestosome-1 OS=Mus musculus GN=Sqstm1 PE=1 SV=1	1	17	17	17	14	16	14	14	16	16	14	14	16	15	14	13	12	13	11	12	11	11	14	12	14	15	15	15	15	14	12	13	11	12	7	10	10	12	14	16	14	14
Q9CQE8	Q9CQE8	18	18	18	UPF0568 protein C14orf166 homolog		sp|Q9CQE8|RTRAF_MOUSE RNA transcription, translation and transport factor protein OS=Mus musculus GN=RTRAF PE=1 SV=1	1	18	18	18	14	13	15	14	15	15	14	15	15	15	12	12	12	11	11	10	11	11	15	16	15	16	18	18	17	17	9	10	11	12	12	12	10	12	14	13	15	14
P62843	P62843	7	7	7	40S ribosomal protein S15	Rps15	sp|P62843|RS15_MOUSE 40S ribosomal protein S15 OS=Mus musculus GN=Rps15 PE=1 SV=2	1	7	7	7	5	5	6	6	6	7	5	7	7	7	4	3	5	3	5	5	5	5	6	6	7	7	7	7	7	7	6	7	5	5	5	3	3	5	5	5	6	6
Q3U1J4	Q3U1J4	52	52	52	DNA damage-binding protein 1	Ddb1	sp|Q3U1J4|DDB1_MOUSE DNA damage-binding protein 1 OS=Mus musculus GN=Ddb1 PE=1 SV=2	1	52	52	52	39	38	38	40	40	38	40	41	35	39	41	43	33	35	39	43	37	36	40	38	42	39	40	42	40	41	43	45	45	44	35	42	36	41	39	38	38	40
Q64433	Q64433	10	10	10	10 kDa heat shock protein, mitochondrial	Hspe1	sp|Q64433|CH10_MOUSE 10 kDa heat shock protein, mitochondrial OS=Mus musculus GN=Hspe1 PE=1 SV=2	1	10	10	10	9	9	6	7	9	9	9	7	7	6	2	1	3	2	4	4	4	5	7	9	7	6	8	9	8	9	4	4	3	5	4	5	4	6	9	9	6	7
Q640N1;Q9D2L5	Q640N1	37;1	37;1	37;1	Adipocyte enhancer-binding protein 1	Aebp1	sp|Q640N1|AEBP1_MOUSE Adipocyte enhancer-binding protein 1 OS=Mus musculus GN=Aebp1 PE=1 SV=1	2	37	37	37	32	33	31	33	30	31	32	32	32	31	22	24	25	24	25	25	26	27	31	34	34	33	32	33	30	31	25	26	32	29	25	25	23	25	32	33	31	33
P70372	P70372	16	16	16	ELAV-like protein 1	Elavl1	sp|P70372|ELAV1_MOUSE ELAV-like protein 1 OS=Mus musculus GN=Elavl1 PE=1 SV=2	1	16	16	16	14	13	15	15	14	15	14	15	14	15	8	11	8	9	11	9	10	10	14	14	14	15	15	15	15	16	9	8	8	9	10	9	9	9	14	13	15	15
Q5FWK3	Q5FWK3	22	22	22	Rho GTPase-activating protein 1	Arhgap1	sp|Q5FWK3|RHG01_MOUSE Rho GTPase-activating protein 1 OS=Mus musculus GN=Arhgap1 PE=1 SV=1	1	22	22	22	19	17	18	17	17	17	17	17	21	18	9	9	12	11	9	10	10	8	16	18	17	17	19	18	18	17	12	9	11	11	11	10	9	8	19	17	18	17
Q8CI51	Q8CI51	23	23	23	PDZ and LIM domain protein 5	Pdlim5	sp|Q8CI51|PDLI5_MOUSE PDZ and LIM domain protein 5 OS=Mus musculus GN=Pdlim5 PE=1 SV=4	1	23	23	23	20	22	19	18	22	22	22	21	22	22	8	12	11	14	14	15	13	13	20	20	22	21	20	22	22	22	9	11	13	11	10	12	11	13	20	22	19	18
P34022	P34022	10	10	10	Ran-specific GTPase-activating protein	Ranbp1	sp|P34022|RANG_MOUSE Ran-specific GTPase-activating protein OS=Mus musculus GN=Ranbp1 PE=1 SV=2	1	10	10	10	8	8	10	8	8	9	9	10	10	10	4	7	5	5	5	4	2	4	7	8	9	9	8	9	8	8	4	4	7	7	4	5	4	2	8	8	10	8
Q08093	Q08093	12	11	11	Calponin-2	Cnn2	sp|Q08093|CNN2_MOUSE Calponin-2 OS=Mus musculus GN=Cnn2 PE=1 SV=1	1	12	11	11	9	11	11	10	11	11	9	9	11	11	6	8	6	3	8	7	8	6	11	12	11	12	11	10	11	11	8	5	7	7	7	9	8	7	8	10	10	9
Q9EQU5	Q9EQU5	10	10	10	Protein SET	Set	sp|Q9EQU5|SET_MOUSE Protein SET OS=Mus musculus GN=Set PE=1 SV=1	1	10	10	10	8	7	10	9	10	10	10	8	9	10	4	3	2	4	4	4	3	3	10	9	10	10	10	10	10	10	4	5	4	4	5	4	4	4	8	7	10	9
Q9DAW9	Q9DAW9	15	15	14	Calponin-3	Cnn3	sp|Q9DAW9|CNN3_MOUSE Calponin-3 OS=Mus musculus GN=Cnn3 PE=1 SV=1	1	15	15	14	14	14	15	14	15	15	14	15	15	15	11	10	11	11	8	7	9	8	12	13	15	13	12	14	14	14	7	6	8	7	5	7	7	6	14	14	15	14
Q61686	Q61686	12	12	11	Chromobox protein homolog 5	Cbx5	sp|Q61686|CBX5_MOUSE Chromobox protein homolog 5 OS=Mus musculus GN=Cbx5 PE=1 SV=1	1	12	12	11	9	10	9	10	10	10	11	11	11	8	10	10	5	9	9	7	9	7	12	12	11	10	11	11	9	10	8	11	10	10	8	8	11	10	9	10	9	10
P23116	P23116	67	67	67	Eukaryotic translation initiation factor 3 subunit A	Eif3a	sp|P23116|EIF3A_MOUSE Eukaryotic translation initiation factor 3 subunit A OS=Mus musculus GN=Eif3a PE=1 SV=5	1	67	67	67	49	47	45	53	59	56	51	47	57	53	16	15	28	21	20	16	17	21	53	50	57	58	60	58	57	61	18	15	22	20	22	22	27	23	49	47	45	53
Q9CPN8	Q9CPN8	24	23	22	Insulin-like growth factor 2 mRNA-binding protein 3	Igf2bp3	sp|Q9CPN8|IF2B3_MOUSE Insulin-like growth factor 2 mRNA-binding protein 3 OS=Mus musculus GN=Igf2bp3 PE=1 SV=1	1	24	23	22	24	24	20	24	23	23	24	23	20	18	16	17	17	17	17	18	19	20	20	24	23	24	24	23	20	24	18	18	18	19	19	18	17	17	23	23	19	23
O88477	O88477	28	28	27	Insulin-like growth factor 2 mRNA-binding protein 1	Igf2bp1	sp|O88477|IF2B1_MOUSE Insulin-like growth factor 2 mRNA-binding protein 1 OS=Mus musculus GN=Igf2bp1 PE=1 SV=1	1	28	28	27	23	24	20	23	25	24	24	23	24	25	18	16	15	15	16	17	14	16	24	24	24	24	28	27	25	24	17	17	20	17	19	18	16	17	23	24	20	23
Q9CY58	Q9CY58	18	18	18	Plasminogen activator inhibitor 1 RNA-binding protein	Serbp1	sp|Q9CY58|PAIRB_MOUSE Plasminogen activator inhibitor 1 RNA-binding protein OS=Mus musculus GN=Serbp1 PE=1 SV=2	1	18	18	18	15	17	16	14	17	18	17	17	18	17	5	5	6	8	11	10	8	9	15	17	18	18	16	17	17	16	11	12	9	11	12	10	10	11	15	17	16	14
O88844	O88844	23	23	22	Isocitrate dehydrogenase [NADP] cytoplasmic	Idh1	sp|O88844|IDHC_MOUSE Isocitrate dehydrogenase [NADP] cytoplasmic OS=Mus musculus GN=Idh1 PE=1 SV=2	1	23	23	22	19	21	22	23	22	22	23	21	23	22	15	12	15	15	12	13	11	13	21	22	21	19	23	22	19	21	5	5	5	4	7	7	5	5	19	21	22	23
Q9CX86	Q9CX86	12	12	12	Heterogeneous nuclear ribonucleoprotein A0	Hnrnpa0	sp|Q9CX86|ROA0_MOUSE Heterogeneous nuclear ribonucleoprotein A0 OS=Mus musculus GN=Hnrnpa0 PE=1 SV=1	1	12	12	12	7	9	8	10	10	11	11	11	9	10	3	3	4	5	4	4	6	4	11	11	10	11	10	10	10	8	7	5	6	4	5	5	4	5	7	9	8	10
B2RXS4	B2RXS4	55	55	54	Plexin-B2	Plxnb2	sp|B2RXS4|PLXB2_MOUSE Plexin-B2 OS=Mus musculus GN=Plxnb2 PE=1 SV=1	1	55	55	54	50	48	47	49	42	42	44	44	46	44	29	28	28	26	16	17	21	17	47	48	47	46	43	46	45	48	26	27	18	23	12	12	18	17	50	48	47	49
Q8R1F1	Q8R1F1	35	35	35	Niban-like protein 1	Fam129b	sp|Q8R1F1|NIBL1_MOUSE Niban-like protein 1 OS=Mus musculus GN=Fam129b PE=1 SV=2	1	35	35	35	25	27	27	29	30	33	29	30	30	29	8	9	11	14	9	16	16	14	29	33	31	33	35	33	30	34	20	18	17	13	16	19	21	17	25	27	27	29
Q9QUI0	Q9QUI0	13	13	6	Transforming protein RhoA	Rhoa	sp|Q9QUI0|RHOA_MOUSE Transforming protein RhoA OS=Mus musculus GN=Rhoa PE=1 SV=1	1	13	13	6	11	11	12	13	13	13	13	12	13	11	7	7	8	7	4	8	7	5	12	11	12	12	12	12	13	13	8	7	9	6	4	6	7	8	11	11	12	13
Q8K019	Q8K019	34	33	33	Bcl-2-associated transcription factor 1	Bclaf1	sp|Q8K019|BCLF1_MOUSE Bcl-2-associated transcription factor 1 OS=Mus musculus GN=Bclaf1 PE=1 SV=2	1	34	33	33	29	30	26	26	29	30	29	30	27	24	24	21	20	16	18	23	22	21	30	28	28	28	31	31	26	31	20	20	20	21	18	19	19	19	28	29	25	25
Q60865	Q60865	18	18	18	Caprin-1	Caprin1	sp|Q60865|CAPR1_MOUSE Caprin-1 OS=Mus musculus GN=Caprin1 PE=1 SV=2	1	18	18	18	13	16	14	14	15	17	13	14	17	17	5	4	8	7	7	7	8	6	16	17	17	15	18	18	17	17	6	9	8	7	9	9	11	11	13	16	14	14
P05622	P05622	34	34	33	Platelet-derived growth factor receptor beta	Pdgfrb	sp|P05622|PGFRB_MOUSE Platelet-derived growth factor receptor beta OS=Mus musculus GN=Pdgfrb PE=1 SV=1	1	34	34	33	28	27	31	30	30	28	25	24	29	28	19	18	16	18	12	11	16	16	12	9	11	13	18	14	14	15	8	7	8	10	6	6	8	3	28	27	31	30
P59999	P59999	11	11	11	Actin-related protein 2/3 complex subunit 4	Arpc4	sp|P59999|ARPC4_MOUSE Actin-related protein 2/3 complex subunit 4 OS=Mus musculus GN=Arpc4 PE=1 SV=3	1	11	11	11	9	10	9	10	11	11	10	11	11	10	6	5	5	7	6	7	6	7	10	11	9	9	10	10	9	10	5	5	5	4	3	4	6	4	9	10	9	10
Q6A0A9	Q6A0A9	42	42	40	Constitutive coactivator of PPAR-gamma-like protein 1	FAM120A	sp|Q6A0A9|F120A_MOUSE Constitutive coactivator of PPAR-gamma-like protein 1 OS=Mus musculus GN=FAM120A PE=1 SV=2	1	42	42	40	36	35	38	40	39	39	40	39	37	40	18	14	18	15	12	18	17	20	32	36	40	36	39	39	37	39	13	10	11	14	11	14	13	13	36	35	38	40
P10639	P10639	7	7	7	Thioredoxin	Txn	sp|P10639|THIO_MOUSE Thioredoxin OS=Mus musculus GN=Txn PE=1 SV=3	1	7	7	7	7	6	6	6	7	6	6	6	6	7	4	5	2	3	5	5	6	5	7	5	6	7	6	7	6	6	4	5	5	4	6	6	5	5	7	6	6	6
O09167	O09167	7	7	7	60S ribosomal protein L21	Rpl21	sp|O09167|RL21_MOUSE 60S ribosomal protein L21 OS=Mus musculus GN=Rpl21 PE=1 SV=3	1	7	7	7	6	6	7	6	7	6	7	7	6	6	4	4	5	7	4	5	6	4	5	7	6	6	6	6	7	6	6	4	5	4	4	7	4	4	6	6	7	6
Q9CPW4	Q9CPW4	9	9	9	Actin-related protein 2/3 complex subunit 5	Arpc5	sp|Q9CPW4|ARPC5_MOUSE Actin-related protein 2/3 complex subunit 5 OS=Mus musculus GN=Arpc5 PE=1 SV=3	1	9	9	9	7	6	7	8	8	8	9	9	9	9	6	7	6	6	6	6	7	6	9	8	7	8	9	8	9	9	7	6	6	8	6	8	5	5	7	6	7	8
Q9QZE5	Q9QZE5	39	39	36	Coatomer subunit gamma-1	Copg1	sp|Q9QZE5|COPG1_MOUSE Coatomer subunit gamma-1 OS=Mus musculus GN=Copg1 PE=1 SV=1	1	39	39	36	33	35	30	34	31	33	30	32	37	34	15	18	23	24	15	15	19	18	33	32	34	31	33	33	32	33	15	15	18	11	16	14	14	16	33	35	30	34
P62889	P62889	8	8	8	60S ribosomal protein L30	Rpl30	sp|P62889|RL30_MOUSE 60S ribosomal protein L30 OS=Mus musculus GN=Rpl30 PE=1 SV=2	1	8	8	8	6	7	6	7	7	7	7	7	8	7	5	4	7	6	7	7	6	7	7	7	6	8	7	7	6	7	7	6	6	6	6	7	6	5	6	7	6	7
P62874;Q61011	P62874	15;2	8;0	8;0	Guanine nucleotide-binding protein G(I)/G(S)/G(T) subunit beta-1	Gnb1	sp|P62874|GBB1_MOUSE Guanine nucleotide-binding protein G(I)/G(S)/G(T) subunit beta-1 OS=Mus musculus GN=Gnb1 PE=1 SV=3	2	15	8	8	14	13	14	14	14	13	13	13	15	15	9	9	12	11	13	13	12	13	13	12	13	13	14	14	14	13	10	12	10	11	11	12	12	13	7	7	8	7
E9PVA8	E9PVA8	94	94	94		Gcn1l1	sp|E9PVA8|GCN1_MOUSE eIF-2-alpha kinase activator GCN1 OS=Mus musculus GN=Gcn1 PE=1 SV=1	1	94	94	94	79	77	69	81	71	74	76	70	75	74	34	34	39	36	19	18	31	27	70	69	68	69	60	58	62	69	21	22	19	16	22	12	21	17	79	77	69	81
Q60716	Q60716	25	25	25	Prolyl 4-hydroxylase subunit alpha-2	P4ha2	sp|Q60716|P4HA2_MOUSE Prolyl 4-hydroxylase subunit alpha-2 OS=Mus musculus GN=P4ha2 PE=1 SV=1	1	25	25	25	18	18	20	22	21	21	21	19	22	21	17	17	20	16	13	17	18	17	22	19	22	21	23	22	22	23	14	15	15	17	18	13	16	15	18	18	20	22
Q8C1B7	Q8C1B7	18	18	10	Septin-11	2011-09-01	sp|Q8C1B7|SEP11_MOUSE Septin-11 OS=Mus musculus GN=Sept11 PE=1 SV=4	1	18	18	10	15	14	16	14	18	16	17	15	17	16	5	6	6	8	9	9	5	7	17	15	16	15	16	16	16	14	4	5	7	6	6	6	8	8	15	14	16	14
Q62093	Q62093	10	10	10	Serine/arginine-rich splicing factor 2	Srsf2	sp|Q62093|SRSF2_MOUSE Serine/arginine-rich splicing factor 2 OS=Mus musculus GN=Srsf2 PE=1 SV=4	1	10	10	10	8	8	8	9	9	10	10	10	7	8	5	3	5	3	5	2	3	5	10	10	9	9	10	9	9	10	4	3	6	5	2	3	3	3	8	8	8	9
Q91VI7	Q91VI7	27	27	27	Ribonuclease inhibitor	Rnh1	sp|Q91VI7|RINI_MOUSE Ribonuclease inhibitor OS=Mus musculus GN=Rnh1 PE=1 SV=1	1	27	27	27	24	23	22	20	23	22	21	22	21	22	12	12	11	12	12	14	13	12	24	23	21	21	25	24	23	25	13	11	14	13	11	7	13	13	24	23	22	20
P35922	P35922	29	27	26	Fragile X mental retardation protein 1 homolog	Fmr1	sp|P35922|FMR1_MOUSE Synaptic functional regulator FMR1 OS=Mus musculus GN=Fmr1 PE=1 SV=1	1	29	27	26	19	19	20	21	25	22	20	21	21	19	9	8	8	10	13	13	11	13	26	22	23	21	26	26	24	26	16	14	13	16	16	16	15	17	17	17	18	19
P68510	P68510	16	12	12	14-3-3 protein eta	Ywhah	sp|P68510|1433F_MOUSE 14-3-3 protein eta OS=Mus musculus GN=Ywhah PE=1 SV=2	1	16	12	12	15	15	13	13	13	14	14	14	15	13	8	8	10	10	9	10	9	11	15	15	15	15	14	14	14	14	7	7	9	9	7	7	6	8	11	11	10	9
Q9D0I9	Q9D0I9	39	39	39	Arginine--tRNA ligase, cytoplasmic	Rars	sp|Q9D0I9|SYRC_MOUSE Arginine--tRNA ligase, cytoplasmic OS=Mus musculus GN=Rars PE=1 SV=2	1	39	39	39	34	35	36	35	29	35	35	32	35	34	14	14	18	15	13	15	16	14	32	30	31	30	29	30	33	29	12	14	15	14	12	16	20	21	34	35	36	35
P37889	P37889	36	36	36	Fibulin-2	Fbln2	sp|P37889|FBLN2_MOUSE Fibulin-2 OS=Mus musculus GN=Fbln2 PE=1 SV=2	1	36	36	36	32	30	29	30	33	34	33	32	31	33	20	19	17	16	17	21	23	22	29	33	28	32	32	32	30	31	30	30	23	27	24	23	22	22	32	30	29	30
Q99JY0	Q99JY0	24	24	24	Trifunctional enzyme subunit beta, mitochondrial;3-ketoacyl-CoA thiolase	Hadhb	sp|Q99JY0|ECHB_MOUSE Trifunctional enzyme subunit beta, mitochondrial OS=Mus musculus GN=Hadhb PE=1 SV=1	1	24	24	24	22	21	22	20	22	20	21	21	21	23	16	14	16	17	18	14	20	16	18	17	16	18	20	18	18	18	11	9	11	10	14	9	12	9	22	21	22	20
P84244;P02301	P84244;P02301	10;10	3;3	3;3	Histone H3.3;Histone H3.3C	H3f3a;H3f3c	sp|P84244|H33_MOUSE Histone H3.3 OS=Mus musculus GN=H3f3a PE=1 SV=2;sp|P02301|H3C_MOUSE Histone H3.3C OS=Mus musculus GN=H3f3c PE=3 SV=3	2	10	3	3	10	8	8	8	7	6	8	9	7	6	6	8	8	5	6	6	7	8	9	9	9	7	9	8	8	8	9	6	7	8	6	9	8	8	3	2	2	1
P70296	P70296	11	11	11	Phosphatidylethanolamine-binding protein 1;Hippocampal cholinergic neurostimulating peptide	Pebp1	sp|P70296|PEBP1_MOUSE Phosphatidylethanolamine-binding protein 1 OS=Mus musculus GN=Pebp1 PE=1 SV=3	1	11	11	11	9	9	9	10	10	10	10	9	9	9	4	4	3	4	5	4	3	4	9	10	11	11	10	11	9	9	3	3	4	3	3	3	3	3	9	9	9	10
Q61207	Q61207	19	19	19	Prosaposin	Psap	sp|Q61207|SAP_MOUSE Prosaposin OS=Mus musculus GN=Psap PE=1 SV=2	1	19	19	19	15	17	17	17	15	16	14	15	15	14	2	1	3	3	5	5	3	3	17	16	17	18	17	17	15	15	5	4	5	5	5	5	2	4	15	17	17	17
P60766	P60766	12	12	11	Cell division control protein 42 homolog	Cdc42	sp|P60766|CDC42_MOUSE Cell division control protein 42 homolog OS=Mus musculus GN=Cdc42 PE=1 SV=2	1	12	12	11	9	9	9	9	8	8	10	10	11	10	5	5	7	7	7	6	5	6	9	11	11	10	11	11	9	11	3	5	4	5	6	4	5	4	9	9	9	9
Q8BMJ2	Q8BMJ2	53	53	53	Leucine--tRNA ligase, cytoplasmic	Lars	sp|Q8BMJ2|SYLC_MOUSE Leucine--tRNA ligase, cytoplasmic OS=Mus musculus GN=Lars PE=1 SV=2	1	53	53	53	39	39	36	44	37	43	43	41	43	38	15	14	24	23	13	16	17	19	38	36	43	44	39	40	39	46	15	16	17	17	12	16	17	18	39	39	36	44
Q9JKR6	Q9JKR6	44	44	44	Hypoxia up-regulated protein 1	Hyou1	sp|Q9JKR6|HYOU1_MOUSE Hypoxia up-regulated protein 1 OS=Mus musculus GN=Hyou1 PE=1 SV=1	1	44	44	44	37	36	31	33	39	38	36	35	35	31	12	13	21	19	11	13	15	13	36	36	38	35	34	38	39	34	12	10	10	9	9	8	12	11	37	36	31	33
P10493	P10493	47	46	46	Nidogen-1	Nid1	sp|P10493|NID1_MOUSE Nidogen-1 OS=Mus musculus GN=Nid1 PE=1 SV=2	1	47	46	46	31	30	31	35	38	34	36	38	31	35	14	16	18	16	14	13	19	14	38	36	37	39	40	43	41	39	35	32	33	33	35	29	30	33	30	29	30	34
P05202	P05202	22	22	22	Aspartate aminotransferase, mitochondrial	Got2	sp|P05202|AATM_MOUSE Aspartate aminotransferase, mitochondrial OS=Mus musculus GN=Got2 PE=1 SV=1	1	22	22	22	18	18	19	17	19	20	19	20	21	19	2	2	4	3	6	8	8	6	20	20	20	20	21	21	21	19	3	3	4	2	1	3	3	4	18	18	19	17
P47738;Q62148	P47738	26;3	24;1	24;1	Aldehyde dehydrogenase, mitochondrial	Aldh2	sp|P47738|ALDH2_MOUSE Aldehyde dehydrogenase, mitochondrial OS=Mus musculus GN=Aldh2 PE=1 SV=1	2	26	24	24	22	23	24	24	24	26	23	24	23	25	11	13	12	12	13	12	11	14	24	21	24	23	23	24	22	26	8	6	8	8	8	11	8	9	20	21	22	22
Q925I1	Q925I1	27	27	27	ATPase family AAA domain-containing protein 3	Atad3	sp|Q925I1|ATAD3_MOUSE ATPase family AAA domain-containing protein 3 OS=Mus musculus GN=Atad3 PE=1 SV=1	1	27	27	27	22	21	20	20	23	18	19	23	20	19	12	16	17	18	17	15	17	16	16	18	19	20	22	20	20	21	21	19	17	19	13	13	17	16	22	21	20	20
Q91VR2	Q91VR2	11	11	11	ATP synthase subunit gamma, mitochondrial	Atp5c1	sp|Q91VR2|ATPG_MOUSE ATP synthase subunit gamma, mitochondrial OS=Mus musculus GN=Atp5c1 PE=1 SV=1	1	11	11	11	11	10	8	11	11	11	10	11	11	9	4	9	9	8	7	8	8	10	9	10	10	9	11	11	9	10	7	8	8	9	7	7	7	8	11	10	8	11
P97315	P97315	10	10	10	Cysteine and glycine-rich protein 1	Csrp1	sp|P97315|CSRP1_MOUSE Cysteine and glycine-rich protein 1 OS=Mus musculus GN=Csrp1 PE=1 SV=3	1	10	10	10	9	10	7	9	9	9	8	9	10	10	2	1	3	3	4	3	4	3	10	9	10	10	9	9	10	10	5	4	3	5	4	4	7	4	9	10	7	9
Q7TPW1	Q7TPW1	33	33	33	Nexilin	Nexn	sp|Q7TPW1|NEXN_MOUSE Nexilin OS=Mus musculus GN=Nexn PE=1 SV=3	1	33	33	33	23	26	24	27	27	28	29	28	29	30	12	10	16	14	16	16	15	18	28	26	25	25	27	27	27	26	8	10	8	8	5	4	5	6	23	26	24	27
Q6P1B1	Q6P1B1	29	29	28	Xaa-Pro aminopeptidase 1	Xpnpep1	sp|Q6P1B1|XPP1_MOUSE Xaa-Pro aminopeptidase 1 OS=Mus musculus GN=Xpnpep1 PE=1 SV=1	1	29	29	28	21	21	22	23	22	21	19	20	17	18	7	3	7	6	3	3	3	4	19	19	21	24	22	23	20	22	1	2	3	1	2	4	2	2	21	21	22	23
O55029	O55029	42	42	42	Coatomer subunit beta	Copb2	sp|O55029|COPB2_MOUSE Coatomer subunit beta OS=Mus musculus GN=Copb2 PE=1 SV=2	1	42	42	42	33	35	38	33	32	33	33	32	35	30	13	14	17	15	11	9	14	15	34	33	32	34	30	31	33	33	8	6	6	9	11	10	6	11	33	35	38	33
Q61576	Q61576	22	22	22	Peptidyl-prolyl cis-trans isomerase FKBP10	Fkbp10	sp|Q61576|FKB10_MOUSE Peptidyl-prolyl cis-trans isomerase FKBP10 OS=Mus musculus GN=Fkbp10 PE=1 SV=2	1	22	22	22	21	19	21	21	19	18	20	19	20	16	13	14	14	16	11	7	11	10	18	20	20	19	18	18	19	19	6	9	9	11	10	12	7	8	21	19	21	21
Q8BFW7	Q8BFW7	24	24	24	Lipoma-preferred partner homolog	Lpp	sp|Q8BFW7|LPP_MOUSE Lipoma-preferred partner homolog OS=Mus musculus GN=Lpp PE=1 SV=1	1	24	24	24	22	20	20	19	23	23	22	23	21	22	8	6	11	9	6	6	10	6	23	23	22	22	24	22	23	21	9	9	12	13	9	10	8	10	22	20	20	19
P56395	P56395	7	7	7	Cytochrome b5	Cyb5a	sp|P56395|CYB5_MOUSE Cytochrome b5 OS=Mus musculus GN=Cyb5a PE=1 SV=2	1	7	7	7	7	7	6	6	7	7	6	6	7	6	6	7	6	7	6	5	4	5	6	7	6	7	7	7	6	6	7	6	6	6	6	7	6	5	7	7	6	6
Q9Z247	Q9Z247	21	21	21	Peptidyl-prolyl cis-trans isomerase FKBP9	Fkbp9	sp|Q9Z247|FKBP9_MOUSE Peptidyl-prolyl cis-trans isomerase FKBP9 OS=Mus musculus GN=Fkbp9 PE=1 SV=1	1	21	21	21	19	18	18	19	19	18	20	20	20	20	13	12	16	18	13	11	12	12	15	16	18	16	18	17	16	16	8	5	7	7	10	8	8	10	19	18	18	19
O08795	O08795	18	18	18	Glucosidase 2 subunit beta	Prkcsh	sp|O08795|GLU2B_MOUSE Glucosidase 2 subunit beta OS=Mus musculus GN=Prkcsh PE=1 SV=1	1	18	18	18	17	14	14	15	15	13	13	15	15	14	8	5	8	10	5	5	10	7	13	12	15	13	12	13	14	15	6	5	5	1	5	3	4	3	17	14	14	15
P84084	P84084	12	12	5	ADP-ribosylation factor 5	Arf5	sp|P84084|ARF5_MOUSE ADP-ribosylation factor 5 OS=Mus musculus GN=Arf5 PE=1 SV=2	1	12	12	5	9	9	10	10	10	9	10	10	12	12	5	7	7	7	5	5	7	6	10	11	12	10	10	11	12	11	9	8	6	6	4	5	4	4	9	9	10	10
Q8BGH2	Q8BGH2	23	23	23	Sorting and assembly machinery component 50 homolog	Samm50	sp|Q8BGH2|SAM50_MOUSE Sorting and assembly machinery component 50 homolog OS=Mus musculus GN=Samm50 PE=1 SV=1	1	23	23	23	16	21	17	18	16	15	17	19	20	19	9	9	8	6	9	9	13	13	17	20	16	16	21	21	20	22	11	10	10	9	8	7	9	10	16	21	17	18
Q8CI94	Q8CI94	40	40	33	Glycogen phosphorylase, brain form	Pygb	sp|Q8CI94|PYGB_MOUSE Glycogen phosphorylase, brain form OS=Mus musculus GN=Pygb PE=1 SV=3	1	40	40	33	32	34	33	33	30	27	30	31	31	32	11	15	17	18	9	7	9	7	29	33	34	34	32	34	35	33	7	8	8	6	8	5	7	5	32	34	33	33
Q9Z1Q9	Q9Z1Q9	45	45	45	Valine--tRNA ligase	Vars	sp|Q9Z1Q9|SYVC_MOUSE Valine--tRNA ligase OS=Mus musculus GN=Vars PE=1 SV=1	1	45	45	45	39	37	33	33	37	35	37	36	37	38	13	13	14	15	7	4	13	12	39	36	37	39	41	39	41	41	13	16	9	9	8	7	13	12	39	37	33	33
P62334	P62334	20	20	20	26S protease regulatory subunit 10B	Psmc6	sp|P62334|PRS10_MOUSE 26S proteasome regulatory subunit 10B OS=Mus musculus GN=Psmc6 PE=1 SV=1	1	20	20	20	20	19	20	20	19	19	19	20	20	20	10	7	15	13	11	9	13	11	20	19	19	20	19	20	20	20	8	7	8	9	11	10	8	9	20	19	20	20
O08638;Q02566;Q91Z83;Q5SX40	O08638	34;3;2;2	7;0;0;0	7;0;0;0	Myosin-11	Myh11	sp|O08638|MYH11_MOUSE Myosin-11 OS=Mus musculus GN=Myh11 PE=1 SV=1	4	34	7	7	27	29	28	30	30	30	31	29	32	29	23	23	26	27	26	26	27	27	27	29	28	26	29	28	22	25	21	23	21	19	21	20	21	25	4	4	4	4
Q02248	Q02248	32	32	28	Catenin beta-1	Ctnnb1	sp|Q02248|CTNB1_MOUSE Catenin beta-1 OS=Mus musculus GN=Ctnnb1 PE=1 SV=1	1	32	32	28	24	25	26	27	22	24	23	22	30	25	10	10	15	16	13	13	16	14	28	27	29	31	28	29	26	29	21	17	15	18	16	15	19	17	24	25	26	27
Q8BP47	Q8BP47	28	28	28	Asparagine--tRNA ligase, cytoplasmic	Nars	sp|Q8BP47|SYNC_MOUSE Asparagine--tRNA ligase, cytoplasmic OS=Mus musculus GN=Nars PE=1 SV=2	1	28	28	28	24	24	21	23	21	23	22	21	24	22	9	7	8	7	7	8	6	6	22	25	27	25	24	23	22	26	10	8	7	7	9	7	9	7	24	24	21	23
P41105	P41105	7	7	7	60S ribosomal protein L28	Rpl28	sp|P41105|RL28_MOUSE 60S ribosomal protein L28 OS=Mus musculus GN=Rpl28 PE=1 SV=2	1	7	7	7	6	7	6	7	7	7	7	6	6	6	5	4	5	4	3	2	4	4	5	6	6	6	6	6	6	6	5	3	5	5	3	5	4	5	6	7	6	7
Q78XF5	Q78XF5	2	2	2	Oligosaccharyltransferase complex subunit OSTC	Ostc	sp|Q78XF5|OSTC_MOUSE Oligosaccharyltransferase complex subunit OSTC OS=Mus musculus GN=Ostc PE=1 SV=1	1	2	2	2	2	2	2	2	1	2	2	2	2	2	1	2	2	2	2	2	2	2	2	2	2	2	2	2	2	2	2	2	2	2	2	2	2	2	2	2	2	2
P56959	P56959	12	12	12	RNA-binding protein FUS	Fus	sp|P56959|FUS_MOUSE RNA-binding protein FUS OS=Mus musculus GN=Fus PE=1 SV=1	1	12	12	12	9	9	10	10	12	11	11	10	8	9	4	2	6	7	8	7	5	6	10	11	10	8	11	11	11	11	7	7	7	7	6	6	6	5	9	9	10	10
Q9D0K2	Q9D0K2	20	20	20	Succinyl-CoA:3-ketoacid coenzyme A transferase 1, mitochondrial	Oxct1	sp|Q9D0K2|SCOT1_MOUSE Succinyl-CoA:3-ketoacid coenzyme A transferase 1, mitochondrial OS=Mus musculus GN=Oxct1 PE=1 SV=1	1	20	20	20	16	19	18	19	19	19	19	17	19	18	11	9	12	13	9	14	11	14	17	18	16	16	17	15	17	16	6	5	6	4	6	5	6	6	16	19	18	19
O08585	O08585	11	11	11	Clathrin light chain A	Clta	sp|O08585|CLCA_MOUSE Clathrin light chain A OS=Mus musculus GN=Clta PE=1 SV=2	1	11	11	11	10	9	8	9	9	10	10	9	9	9	4	4	7	6	3	5	5	5	8	11	10	10	9	9	8	9	3	4	3	2	4	6	4	6	10	9	8	9
Q05816	Q05816	10	10	10	Fatty acid-binding protein, epidermal	Fabp5	sp|Q05816|FABP5_MOUSE Fatty acid-binding protein, epidermal OS=Mus musculus GN=Fabp5 PE=1 SV=3	1	10	10	10	10	10	10	10	10	10	10	10	10	10	8	7	10	9	9	8	7	8	10	10	10	9	10	10	10	10	4	7	6	5	5	3	6	7	10	10	10	10
P62911;P17932	P62911	5;1	5;1	5;1	60S ribosomal protein L32	Rpl32	sp|P62911|RL32_MOUSE 60S ribosomal protein L32 OS=Mus musculus GN=Rpl32 PE=1 SV=2	2	5	5	5	4	5	5	5	5	5	5	5	5	5	2	3	2	4	2	2	3	3	5	5	5	5	5	5	5	3	3	3	3	3	3	3	3	3	4	5	5	5
P16460	P16460	21	21	21	Argininosuccinate synthase	Ass1	sp|P16460|ASSY_MOUSE Argininosuccinate synthase OS=Mus musculus GN=Ass1 PE=1 SV=1	1	21	21	21	21	19	21	17	18	15	19	19	19	18	15	10	12	13	12	11	12	13	16	16	17	20	18	20	18	16	9	9	10	9	11	11	9	8	21	19	21	17
Q9D0F3	Q9D0F3	20	20	20	Protein ERGIC-53	Lman1	sp|Q9D0F3|LMAN1_MOUSE Protein ERGIC-53 OS=Mus musculus GN=Lman1 PE=1 SV=1	1	20	20	20	16	17	17	18	18	17	16	19	18	18	10	7	11	12	7	9	11	11	16	16	16	16	18	17	16	16	8	5	9	6	8	8	6	7	16	17	17	18
Q9QX47	Q9QX47	47	47	47	Protein SON	Son	sp|Q9QX47|SON_MOUSE Protein SON OS=Mus musculus GN=Son PE=1 SV=2	1	47	47	47	39	44	39	42	34	36	36	34	32	30	27	26	20	22	19	21	24	26	39	41	35	39	37	38	33	35	20	23	19	16	16	18	17	22	39	44	39	42
Q61595	Q61595	68	68	68	Kinectin	Ktn1	sp|Q61595|KTN1_MOUSE Kinectin OS=Mus musculus GN=Ktn1 PE=1 SV=1	1	68	68	68	35	33	35	41	45	48	43	44	42	41	24	23	22	23	31	30	29	33	45	44	54	51	55	56	49	57	48	47	46	47	40	49	49	51	35	33	35	41
Q9Z1G4;Q920R6	Q9Z1G4	24;1	24;1	22;0	V-type proton ATPase 116 kDa subunit a isoform 1	Atp6v0a1	sp|Q9Z1G4|VPP1_MOUSE V-type proton ATPase 116 kDa subunit a isoform 1 OS=Mus musculus GN=Atp6v0a1 PE=1 SV=3	2	24	24	22	14	15	15	17	19	21	19	18	24	21	3	6	5	5	8	8	3	8	16	19	17	16	22	21	20	23	6	6	7	8	7	5	6	7	14	15	15	17
P50247	P50247	24	24	24	Adenosylhomocysteinase	Ahcy	sp|P50247|SAHH_MOUSE Adenosylhomocysteinase OS=Mus musculus GN=Ahcy PE=1 SV=3	1	24	24	24	19	18	17	20	18	17	19	18	16	17	9	5	6	7	3	6	7	5	18	18	23	21	21	21	19	20	6	9	11	5	5	6	6	6	19	18	17	20
P15379	P15379	11	11	11	CD44 antigen	Cd44	sp|P15379|CD44_MOUSE CD44 antigen OS=Mus musculus GN=Cd44 PE=1 SV=3	1	11	11	11	10	10	9	9	10	10	10	10	11	11	8	8	7	7	7	8	8	9	9	10	9	9	10	10	10	10	7	6	6	7	6	7	6	7	10	10	9	9
Q6P4T2	Q6P4T2	84	84	84	U5 small nuclear ribonucleoprotein 200 kDa helicase	Snrnp200	sp|Q6P4T2|U520_MOUSE U5 small nuclear ribonucleoprotein 200 kDa helicase OS=Mus musculus GN=Snrnp200 PE=1 SV=1	1	84	84	84	62	65	66	65	46	46	47	53	58	55	12	11	16	17	3	7	13	12	64	67	66	66	61	57	52	52	9	11	14	12	7	7	12	12	62	65	66	65
Q6NZJ6	Q6NZJ6	45	45	40	Eukaryotic translation initiation factor 4 gamma 1	Eif4g1	sp|Q6NZJ6|IF4G1_MOUSE Eukaryotic translation initiation factor 4 gamma 1 OS=Mus musculus GN=Eif4g1 PE=1 SV=1	1	45	45	40	35	37	32	36	37	38	36	33	39	35	12	13	17	18	14	10	16	13	36	40	38	36	40	36	35	38	13	11	14	15	18	13	11	13	35	37	32	36
Q64133	Q64133	18	18	18	Amine oxidase [flavin-containing] A	Maoa	sp|Q64133|AOFA_MOUSE Amine oxidase [flavin-containing] A OS=Mus musculus GN=Maoa PE=1 SV=3	1	18	18	18	15	16	15	15	14	16	14	15	15	15	5	5	7	6	4	4	5	4	17	17	17	17	16	16	16	15	6	8	7	6	7	6	6	7	15	16	15	15
Q5SF07	Q5SF07	23	22	22	Insulin-like growth factor 2 mRNA-binding protein 2	Igf2bp2	sp|Q5SF07|IF2B2_MOUSE Insulin-like growth factor 2 mRNA-binding protein 2 OS=Mus musculus GN=Igf2bp2 PE=1 SV=1	1	23	22	22	21	21	20	23	23	22	23	22	23	20	13	15	13	14	12	13	16	14	20	23	23	23	23	21	19	21	13	15	16	14	10	10	12	10	20	20	19	22
O88653	O88653	5	5	5	Ragulator complex protein LAMTOR3	Lamtor3	sp|O88653|LTOR3_MOUSE Ragulator complex protein LAMTOR3 OS=Mus musculus GN=Lamtor3 PE=1 SV=1	1	5	5	5	4	2	4	5	4	5	5	4	5	4	2	2	2	2	2	1	1	2	4	3	5	4	5	5	4	5	1	2	1	1	3	2	1	1	4	2	4	5
Q99PV0	Q99PV0	78	78	78	Pre-mRNA-processing-splicing factor 8	Prpf8	sp|Q99PV0|PRP8_MOUSE Pre-mRNA-processing-splicing factor 8 OS=Mus musculus GN=Prpf8 PE=1 SV=2	1	78	78	78	65	63	62	64	46	50	55	54	55	55	18	19	15	18	9	9	13	9	64	61	58	62	54	55	52	52	19	13	17	10	10	8	12	13	65	63	62	64
Q9EQH3	Q9EQH3	36	36	36	Vacuolar protein sorting-associated protein 35	Vps35	sp|Q9EQH3|VPS35_MOUSE Vacuolar protein sorting-associated protein 35 OS=Mus musculus GN=Vps35 PE=1 SV=1	1	36	36	36	28	28	25	29	28	30	30	27	32	29	12	8	13	12	8	9	12	11	29	32	29	30	32	31	23	30	10	7	11	9	7	9	9	9	28	28	25	29
Q8BFR5	Q8BFR5	30	30	30	Elongation factor Tu, mitochondrial	Tufm	sp|Q8BFR5|EFTU_MOUSE Elongation factor Tu, mitochondrial OS=Mus musculus GN=Tufm PE=1 SV=1	1	30	30	30	27	28	26	25	27	28	26	24	26	26	14	14	21	19	17	15	16	17	26	26	24	25	23	25	25	24	9	10	6	9	11	9	9	9	27	28	26	25
Q8BTI8	Q8BTI8	68	68	68	Serine/arginine repetitive matrix protein 2	Srrm2	sp|Q8BTI8|SRRM2_MOUSE Serine/arginine repetitive matrix protein 2 OS=Mus musculus GN=Srrm2 PE=1 SV=3	1	68	68	68	52	48	41	51	47	51	57	60	51	40	26	23	27	26	19	23	26	25	43	53	53	49	49	53	48	50	22	17	20	18	22	20	23	19	52	48	41	51
P29758	P29758	21	21	21	Ornithine aminotransferase, mitochondrial	Oat	sp|P29758|OAT_MOUSE Ornithine aminotransferase, mitochondrial OS=Mus musculus GN=Oat PE=1 SV=1	1	21	21	21	19	18	19	19	20	19	17	15	18	16	6	8	7	9	6	6	5	6	18	20	19	19	20	19	20	20	3	3	6	7	5	3	7	9	19	18	19	19
Q8CG48	Q8CG48	66	66	66	Structural maintenance of chromosomes protein 2	Smc2	sp|Q8CG48|SMC2_MOUSE Structural maintenance of chromosomes protein 2 OS=Mus musculus GN=Smc2 PE=1 SV=2	1	66	66	66	46	42	31	40	42	43	43	41	34	30	54	55	50	52	56	53	58	56	48	51	46	49	42	40	40	45	57	58	58	58	54	55	59	58	46	42	31	40
Q99L47	Q99L47	13	13	13	Hsc70-interacting protein	St13	sp|Q99L47|F10A1_MOUSE Hsc70-interacting protein OS=Mus musculus GN=St13 PE=1 SV=1	1	13	13	13	10	12	9	10	11	11	10	12	11	10	8	11	7	7	8	11	9	10	9	9	11	10	10	10	9	10	10	9	9	7	4	6	8	5	10	12	9	10
P51150	P51150	16	16	16	Ras-related protein Rab-7a	Rab7a	sp|P51150|RAB7A_MOUSE Ras-related protein Rab-7a OS=Mus musculus GN=Rab7a PE=1 SV=2	1	16	16	16	13	12	14	15	13	13	14	15	14	15	10	8	9	9	7	7	8	5	14	12	12	13	13	13	13	14	6	8	6	5	7	4	6	3	13	12	14	15
P84078;P61205	P84078;P61205	12;12	6;6	2;2	ADP-ribosylation factor 1;ADP-ribosylation factor 3	Arf1;Arf3	sp|P84078|ARF1_MOUSE ADP-ribosylation factor 1 OS=Mus musculus GN=Arf1 PE=1 SV=2;sp|P61205|ARF3_MOUSE ADP-ribosylation factor 3 OS=Mus musculus GN=Arf3 PE=2 SV=2	2	12	6	2	11	11	11	10	11	11	11	11	11	11	9	10	10	9	5	8	9	10	11	11	12	12	11	11	11	11	8	9	7	7	6	6	6	6	6	6	5	5
Q9Z110	Q9Z110	38	38	38	Delta-1-pyrroline-5-carboxylate synthase;Glutamate 5-kinase;Gamma-glutamyl phosphate reductase	Aldh18a1	sp|Q9Z110|P5CS_MOUSE Delta-1-pyrroline-5-carboxylate synthase OS=Mus musculus GN=Aldh18a1 PE=1 SV=2	1	38	38	38	33	31	32	35	33	32	31	31	31	30	14	10	13	11	9	10	13	12	31	34	33	32	32	34	33	33	10	10	10	11	11	14	13	17	33	31	32	35
P50518;Q9D593	P50518	13;3	13;3	13;3	V-type proton ATPase subunit E 1	Atp6v1e1	sp|P50518|VATE1_MOUSE V-type proton ATPase subunit E 1 OS=Mus musculus GN=Atp6v1e1 PE=1 SV=2	2	13	13	13	7	8	9	9	9	10	10	10	11	10	6	3	9	8	5	8	6	4	10	9	10	10	13	11	11	12	6	7	6	6	6	5	8	5	7	8	9	9
P67778	P67778	20	20	20	Prohibitin	Phb	sp|P67778|PHB_MOUSE Prohibitin OS=Mus musculus GN=Phb PE=1 SV=1	1	20	20	20	16	15	15	16	15	18	16	16	15	15	11	13	9	9	10	10	8	8	16	17	16	17	17	17	16	19	8	8	9	8	9	9	9	9	16	15	15	16
Q9Z1X4	Q9Z1X4	39	39	35	Interleukin enhancer-binding factor 3	Ilf3	sp|Q9Z1X4|ILF3_MOUSE Interleukin enhancer-binding factor 3 OS=Mus musculus GN=Ilf3 PE=1 SV=2	1	39	39	35	33	36	33	37	31	31	31	30	32	32	19	13	17	16	10	9	15	13	32	35	31	31	32	31	30	30	11	14	18	14	12	13	14	13	33	36	33	37
Q62219	Q62219	24	24	24	Transforming growth factor beta-1-induced transcript 1 protein	Tgfb1i1	sp|Q62219|TGFI1_MOUSE Transforming growth factor beta-1-induced transcript 1 protein OS=Mus musculus GN=Tgfb1i1 PE=1 SV=2	1	24	24	24	16	13	20	24	18	21	19	20	23	21	8	9	13	13	11	10	12	10	15	14	17	18	20	19	21	22	9	9	8	8	10	10	15	7	16	13	20	24
Q921F2	Q921F2	13	13	13	TAR DNA-binding protein 43	Tardbp	sp|Q921F2|TADBP_MOUSE TAR DNA-binding protein 43 OS=Mus musculus GN=Tardbp PE=1 SV=1	1	13	13	13	12	13	11	11	13	13	13	12	11	10	7	10	8	7	9	9	10	8	12	11	12	12	12	9	11	12	9	10	8	8	9	9	7	9	12	13	11	11
P27546	P27546	39	39	39	Microtubule-associated protein 4	Map4	sp|P27546|MAP4_MOUSE Microtubule-associated protein 4 OS=Mus musculus GN=Map4 PE=1 SV=3	1	39	39	39	31	32	31	31	33	35	34	33	33	30	16	19	13	17	16	22	26	23	31	34	34	33	26	33	30	33	29	32	27	29	25	29	28	29	31	32	31	31
Q4KML4	Q4KML4	4	4	4	Costars family protein ABRACL	Abracl	sp|Q4KML4|ABRAL_MOUSE Costars family protein ABRACL OS=Mus musculus GN=Abracl PE=1 SV=1	1	4	4	4	3	3	3	3	3	3	3	3	3	3	3	3	3	3	3	3	3	3	4	4	4	4	4	4	4	4	3	3	3	3	3	3	3	2	3	3	3	3
P46638;P62492;Q9WTL2	P46638;P62492	15;13;1	15;13;1	15;13;1	Ras-related protein Rab-11B;Ras-related protein Rab-11A	Rab11b;Rab11a	sp|P46638|RB11B_MOUSE Ras-related protein Rab-11B OS=Mus musculus GN=Rab11b PE=1 SV=3;sp|P62492|RB11A_MOUSE Ras-related protein Rab-11A OS=Mus musculus GN=Rab11a PE=1 SV=3	3	15	15	15	13	13	14	14	14	12	14	14	11	12	9	8	11	9	7	7	8	8	15	15	15	14	15	14	13	13	9	8	7	7	5	7	8	7	13	13	14	14
Q9QYJ0	Q9QYJ0	17	17	17	DnaJ homolog subfamily A member 2	Dnaja2	sp|Q9QYJ0|DNJA2_MOUSE DnaJ homolog subfamily A member 2 OS=Mus musculus GN=Dnaja2 PE=1 SV=1	1	17	17	17	15	15	14	15	13	15	13	15	15	15	10	10	9	12	12	10	11	8	15	15	14	14	15	15	15	16	9	12	11	12	12	9	9	11	15	15	14	15
Q8BH04;Q9Z2V4	Q8BH04	27;1	27;1	27;1	Phosphoenolpyruvate carboxykinase [GTP], mitochondrial	Pck2	sp|Q8BH04|PCKGM_MOUSE Phosphoenolpyruvate carboxykinase [GTP], mitochondrial OS=Mus musculus GN=Pck2 PE=1 SV=1	2	27	27	27	24	25	26	25	26	26	25	26	26	24	11	12	15	11	14	12	11	15	23	25	27	26	26	27	23	24	13	11	9	8	10	9	10	12	24	25	26	25
Q60760	Q60760	22	22	22	Growth factor receptor-bound protein 10	Grb10	sp|Q60760|GRB10_MOUSE Growth factor receptor-bound protein 10 OS=Mus musculus GN=Grb10 PE=1 SV=2	1	22	22	22	17	17	18	18	19	18	17	18	21	20	9	9	10	12	11	12	12	12	17	16	16	17	18	19	17	19	13	13	12	12	12	12	12	12	17	17	18	18
Q922B2	Q922B2	32	32	32	Aspartate--tRNA ligase, cytoplasmic	Dars	sp|Q922B2|SYDC_MOUSE Aspartate--tRNA ligase, cytoplasmic OS=Mus musculus GN=Dars PE=1 SV=2	1	32	32	32	25	27	26	26	26	27	27	27	31	28	11	11	18	17	15	12	16	13	24	26	27	27	28	26	26	27	17	11	15	20	19	17	18	18	25	27	26	26
Q9DBG3	Q9DBG3	40	40	23	AP-2 complex subunit beta	Ap2b1	sp|Q9DBG3|AP2B1_MOUSE AP-2 complex subunit beta OS=Mus musculus GN=Ap2b1 PE=1 SV=1	1	40	40	23	32	33	34	34	33	32	31	34	35	36	10	8	8	11	10	8	11	13	31	29	36	37	35	32	34	32	11	12	7	7	9	9	11	16	32	33	34	34
Q62318	Q62318	31	31	31	Transcription intermediary factor 1-beta	Trim28	sp|Q62318|TIF1B_MOUSE Transcription intermediary factor 1-beta OS=Mus musculus GN=Trim28 PE=1 SV=3	1	31	31	31	26	27	26	29	26	27	26	25	24	24	17	17	15	14	11	12	19	15	25	29	28	30	28	29	26	27	20	19	19	20	16	17	18	16	26	27	26	29
Q9JJY3	Q9JJY3	28	28	28	Sphingomyelin phosphodiesterase 3	Smpd3	sp|Q9JJY3|NSMA2_MOUSE Sphingomyelin phosphodiesterase 3 OS=Mus musculus GN=Smpd3 PE=1 SV=1	1	28	28	28	3	2	4	6	5	6	4	6	14	8	0	0	1	0	0	0	0	0	22	23	25	27	27	28	26	28	10	11	12	11	8	6	12	11	3	2	4	6
Q8BKC5;Q8BIV3	Q8BKC5	44;1	44;1	44;1	Importin-5	Ipo5	sp|Q8BKC5|IPO5_MOUSE Importin-5 OS=Mus musculus GN=Ipo5 PE=1 SV=3	2	44	44	44	34	35	29	35	35	32	36	34	35	33	11	12	13	15	9	11	13	15	31	34	34	34	33	31	29	33	18	21	20	16	15	14	20	16	34	35	29	35
Q3UPL0	Q3UPL0	45	45	45	Protein transport protein Sec31A	Sec31a	sp|Q3UPL0|SC31A_MOUSE Protein transport protein Sec31A OS=Mus musculus GN=Sec31a PE=1 SV=2	1	45	45	45	41	41	40	40	40	38	40	39	39	38	17	14	18	15	10	7	10	12	36	37	39	41	40	36	38	36	12	8	8	10	11	9	7	11	41	41	40	40
P97855	P97855	16	15	15	Ras GTPase-activating protein-binding protein 1	G3bp1	sp|P97855|G3BP1_MOUSE Ras GTPase-activating protein-binding protein 1 OS=Mus musculus GN=G3bp1 PE=1 SV=1	1	16	15	15	12	14	14	14	15	15	14	15	15	14	8	7	6	5	6	4	8	7	15	12	14	15	15	16	15	15	8	5	5	6	10	7	7	3	12	13	13	13
Q5XJY5	Q5XJY5	27	27	27	Coatomer subunit delta	Arcn1	sp|Q5XJY5|COPD_MOUSE Coatomer subunit delta OS=Mus musculus GN=Arcn1 PE=1 SV=2	1	27	27	27	23	22	21	21	23	21	22	22	23	25	14	13	15	15	12	12	12	13	21	22	22	21	23	25	23	23	14	11	13	9	12	12	10	10	23	22	21	21
P63158	P63158	8	8	6	High mobility group protein B1	Hmgb1	sp|P63158|HMGB1_MOUSE High mobility group protein B1 OS=Mus musculus GN=Hmgb1 PE=1 SV=2	1	8	8	6	6	8	7	7	8	8	7	7	6	6	3	3	4	4	4	4	5	6	6	6	6	7	7	6	7	8	5	5	7	4	4	5	5	4	6	8	7	7
P70349	P70349	7	7	7	Histidine triad nucleotide-binding protein 1	Hint1	sp|P70349|HINT1_MOUSE Histidine triad nucleotide-binding protein 1 OS=Mus musculus GN=Hint1 PE=1 SV=3	1	7	7	7	6	7	7	7	7	7	7	7	7	7	2	2	3	3	3	3	2	3	7	7	7	7	7	7	7	7	2	3	3	2	0	0	3	2	6	7	7	7
Q3UKC1	Q3UKC1	43	43	43	Tax1-binding protein 1 homolog	Tax1bp1	sp|Q3UKC1|TAXB1_MOUSE Tax1-binding protein 1 homolog OS=Mus musculus GN=Tax1bp1 PE=1 SV=2	1	43	43	43	38	36	34	39	37	33	35	33	37	40	13	19	18	18	17	17	11	12	32	31	26	29	32	30	34	35	14	15	13	14	12	11	13	14	38	36	34	39
P12023	P12023	24	24	23	Amyloid beta A4 protein;N-APP;Soluble APP-alpha;Soluble APP-beta;C99;Beta-amyloid protein 42;Beta-amyloid protein 40;C83;P3(42);P3(40);C80;Gamma-secretase C-terminal fragment 59;Gamma-secretase C-terminal fragment 57;Gamma-secretase C-terminal fragment 50;C31	App	sp|P12023|A4_MOUSE Amyloid-beta A4 protein OS=Mus musculus GN=App PE=1 SV=3	1	24	24	23	19	19	18	20	19	18	17	18	20	21	9	12	12	10	7	7	11	10	19	19	20	20	21	20	21	20	16	10	12	14	11	11	12	9	19	19	18	20
P50580	P50580	19	19	19	Proliferation-associated protein 2G4	Pa2g4	sp|P50580|PA2G4_MOUSE Proliferation-associated protein 2G4 OS=Mus musculus GN=Pa2g4 PE=1 SV=3	1	19	19	19	18	18	16	18	18	18	18	18	17	16	6	7	9	10	5	7	9	11	18	18	18	18	18	17	17	18	8	8	6	5	7	6	10	11	18	18	16	18
Q99MN1	Q99MN1	33	33	33	Lysine--tRNA ligase	Kars	sp|Q99MN1|SYK_MOUSE Lysine--tRNA ligase OS=Mus musculus GN=Kars PE=1 SV=1	1	33	33	33	25	24	26	27	30	28	25	26	28	29	12	14	14	16	14	12	17	15	30	26	27	25	28	29	30	31	14	12	15	16	16	18	17	17	25	24	26	27
P15532	P15532	10	5	5	Nucleoside diphosphate kinase A	Nme1	sp|P15532|NDKA_MOUSE Nucleoside diphosphate kinase A OS=Mus musculus GN=Nme1 PE=1 SV=1	1	10	5	5	8	9	10	10	9	9	9	10	9	9	9	9	8	8	7	6	6	8	10	10	10	10	10	9	10	9	8	6	9	7	6	4	5	7	3	4	5	5
P56391	P56391	12	12	12	Cytochrome c oxidase subunit 6B1	Cox6b1	sp|P56391|CX6B1_MOUSE Cytochrome c oxidase subunit 6B1 OS=Mus musculus GN=Cox6b1 PE=1 SV=2	1	12	12	12	5	5	7	8	10	8	7	8	9	12	0	0	0	0	1	0	1	0	9	8	8	9	12	11	12	11	0	1	0	1	0	1	1	1	5	5	7	8
Q9ERU9	Q9ERU9	105	105	104	E3 SUMO-protein ligase RanBP2	Ranbp2	sp|Q9ERU9|RBP2_MOUSE E3 SUMO-protein ligase RanBP2 OS=Mus musculus GN=Ranbp2 PE=1 SV=2	1	105	105	104	91	87	82	86	66	69	78	78	73	70	17	20	22	26	11	10	25	27	80	77	75	75	70	68	68	63	26	30	25	21	17	17	22	22	91	87	82	86
Q9QYB1;Q8BXK9;Q8BHB9	Q9QYB1	20;1;1	20;1;1	20;1;1	Chloride intracellular channel protein 4	Clic4	sp|Q9QYB1|CLIC4_MOUSE Chloride intracellular channel protein 4 OS=Mus musculus GN=Clic4 PE=1 SV=3	3	20	20	20	15	14	14	16	17	18	16	17	14	16	5	6	7	6	4	4	7	7	19	18	20	18	20	20	20	19	6	7	5	7	5	8	7	8	15	14	14	16
O08807	O08807	14	12	12	Peroxiredoxin-4	Prdx4	sp|O08807|PRDX4_MOUSE Peroxiredoxin-4 OS=Mus musculus GN=Prdx4 PE=1 SV=1	1	14	12	12	13	12	12	12	13	13	13	13	12	11	4	4	6	5	5	6	7	7	12	12	13	12	13	13	13	13	5	6	6	6	5	4	5	5	11	10	10	10
P39876	P39876	10	10	10	Metalloproteinase inhibitor 3	Timp3	sp|P39876|TIMP3_MOUSE Metalloproteinase inhibitor 3 OS=Mus musculus GN=Timp3 PE=1 SV=1	1	10	10	10	8	8	8	8	8	6	8	8	9	8	7	7	7	6	3	6	6	6	8	8	8	9	9	8	9	9	8	8	9	8	7	6	8	7	8	8	8	8
P97479	P97479	69	68	65	Unconventional myosin-VIIa	Myo7a	sp|P97479|MYO7A_MOUSE Unconventional myosin-VIIa OS=Mus musculus GN=Myo7a PE=1 SV=2	1	69	68	65	39	40	47	50	49	46	45	44	48	51	18	15	34	33	21	21	35	35	54	55	59	56	56	61	57	60	42	43	39	35	25	26	21	26	38	39	47	49
Q62130	Q62130	45	45	42	Tyrosine-protein phosphatase non-receptor type 14	Ptpn14	sp|Q62130|PTN14_MOUSE Tyrosine-protein phosphatase non-receptor type 14 OS=Mus musculus GN=Ptpn14 PE=1 SV=2	1	45	45	42	28	30	36	32	31	35	32	30	39	40	13	12	21	20	18	21	25	23	24	28	30	27	31	32	34	33	22	17	17	16	10	14	19	13	28	30	36	32
Q61990	Q61990	16	10	8	Poly(rC)-binding protein 2	Pcbp2	sp|Q61990|PCBP2_MOUSE Poly(rC)-binding protein 2 OS=Mus musculus GN=Pcbp2 PE=1 SV=1	1	16	10	8	14	14	15	14	14	15	13	14	15	15	12	13	11	13	9	11	11	10	14	15	14	15	15	14	14	14	12	11	10	8	9	9	10	8	8	8	9	8
Q6PB66	Q6PB66	63	63	63	Leucine-rich PPR motif-containing protein, mitochondrial	Lrpprc	sp|Q6PB66|LPPRC_MOUSE Leucine-rich PPR motif-containing protein, mitochondrial OS=Mus musculus GN=Lrpprc PE=1 SV=2	1	63	63	63	57	55	51	48	52	52	48	53	46	54	18	23	28	27	19	18	22	20	43	47	48	47	42	45	47	49	10	12	13	12	9	10	8	9	57	55	51	48
Q8R422	Q8R422	45	45	45	CD109 antigen	Cd109	sp|Q8R422|CD109_MOUSE CD109 antigen OS=Mus musculus GN=Cd109 PE=1 SV=1	1	45	45	45	29	32	30	32	40	40	39	36	42	39	17	14	23	21	31	31	25	27	5	7	8	8	20	18	18	21	0	0	0	1	4	2	2	2	29	32	30	32
Q3UV17	Q3UV17	11	2	2	Keratin, type II cytoskeletal 2 oral	Krt76	sp|Q3UV17|K22O_MOUSE Keratin, type II cytoskeletal 2 oral OS=Mus musculus GN=Krt76 PE=1 SV=1	1	11	2	2	9	8	7	7	8	7	6	7	7	7	10	8	10	9	9	9	9	9	8	8	8	9	9	8	9	8	9	9	9	8	10	9	9	8	1	1	1	1
Q9DCX2	Q9DCX2	11	11	11	ATP synthase subunit d, mitochondrial	Atp5h	sp|Q9DCX2|ATP5H_MOUSE ATP synthase subunit d, mitochondrial OS=Mus musculus GN=Atp5h PE=1 SV=3	1	11	11	11	9	10	10	10	10	10	10	10	10	10	5	5	7	9	9	8	8	8	10	10	10	10	11	11	11	10	6	7	7	3	6	5	8	8	9	10	10	10
Q8BU30	Q8BU30	47	47	47	Isoleucine--tRNA ligase, cytoplasmic	Iars	sp|Q8BU30|SYIC_MOUSE Isoleucine--tRNA ligase, cytoplasmic OS=Mus musculus GN=Iars PE=1 SV=2	1	47	47	47	37	38	43	36	37	36	40	37	41	41	14	11	22	18	14	18	23	20	38	37	39	39	37	34	39	38	22	20	23	18	24	24	28	28	37	38	43	36
Q91YH5	Q91YH5	24	24	22	Atlastin-3	Atl3	sp|Q91YH5|ATLA3_MOUSE Atlastin-3 OS=Mus musculus GN=Atl3 PE=1 SV=1	1	24	24	22	23	22	24	24	23	24	23	23	23	24	11	11	13	15	10	11	13	15	19	23	23	22	22	23	23	24	11	10	9	10	10	11	10	12	23	22	24	24
Q9CZD3	Q9CZD3	31	31	31	Glycine--tRNA ligase	Gars	sp|Q9CZD3|GARS_MOUSE Glycine--tRNA ligase OS=Mus musculus GN=Gars PE=1 SV=1	1	31	31	31	25	24	23	26	27	26	26	25	23	25	4	4	11	7	5	4	5	3	24	26	26	27	27	25	26	25	9	7	6	5	7	7	11	8	25	24	23	26
Q9D6Z1	Q9D6Z1	34	34	34	Nucleolar protein 56	Nop56	sp|Q9D6Z1|NOP56_MOUSE Nucleolar protein 56 OS=Mus musculus GN=Nop56 PE=1 SV=2	1	34	34	34	28	31	29	29	24	24	26	26	29	28	23	19	17	16	21	19	24	21	29	32	25	24	24	25	24	27	22	19	20	19	22	23	22	21	28	31	29	29
P23198	P23198	10	9	8	Chromobox protein homolog 3	Cbx3	sp|P23198|CBX3_MOUSE Chromobox protein homolog 3 OS=Mus musculus GN=Cbx3 PE=1 SV=2	1	10	9	8	9	9	7	9	9	9	9	8	8	7	6	6	5	7	7	8	6	8	8	9	9	9	10	10	9	10	8	6	8	9	7	7	8	8	8	8	6	8
Q9WUM3	Q9WUM3	20	20	20	Coronin-1B	Coro1b	sp|Q9WUM3|COR1B_MOUSE Coronin-1B OS=Mus musculus GN=Coro1b PE=1 SV=1	1	20	20	20	13	13	14	13	15	14	12	12	17	18	8	5	6	7	6	8	8	8	16	15	16	15	18	17	18	20	9	9	9	6	7	6	6	7	13	13	14	13
P62996	P62996	16	16	14	Transformer-2 protein homolog beta	Tra2b	sp|P62996|TRA2B_MOUSE Transformer-2 protein homolog beta OS=Mus musculus GN=Tra2b PE=1 SV=1	1	16	16	14	13	13	11	14	12	11	13	13	13	12	8	9	9	7	7	10	9	8	15	16	13	15	13	13	15	13	8	8	11	9	8	9	8	7	13	13	11	14
Q9JM76	Q9JM76	11	11	11	Actin-related protein 2/3 complex subunit 3	Arpc3	sp|Q9JM76|ARPC3_MOUSE Actin-related protein 2/3 complex subunit 3 OS=Mus musculus GN=Arpc3 PE=1 SV=3	1	11	11	11	7	7	8	8	9	9	7	8	10	8	5	5	7	7	6	7	6	6	10	9	9	8	8	8	7	8	7	5	6	5	6	6	6	6	7	7	8	8
Q8BG32	Q8BG32	25	25	25	26S proteasome non-ATPase regulatory subunit 11	Psmd11	sp|Q8BG32|PSD11_MOUSE 26S proteasome non-ATPase regulatory subunit 11 OS=Mus musculus GN=Psmd11 PE=1 SV=3	1	25	25	25	21	20	22	23	21	20	21	21	20	21	10	9	13	13	7	10	10	8	22	25	22	23	22	20	22	23	7	10	7	6	6	6	8	6	21	20	22	23
Q99K01	Q99K01	33	33	33	Pyridoxal-dependent decarboxylase domain-containing protein 1	Pdxdc1	sp|Q99K01|PDXD1_MOUSE Pyridoxal-dependent decarboxylase domain-containing protein 1 OS=Mus musculus GN=Pdxdc1 PE=1 SV=2	1	33	33	33	29	30	28	29	27	26	26	28	28	30	15	16	18	17	7	9	13	12	26	27	26	29	28	27	26	27	8	6	8	12	8	9	13	12	29	30	28	29
Q9WVH9	Q9WVH9	14	14	14	Fibulin-5	Fbln5	sp|Q9WVH9|FBLN5_MOUSE Fibulin-5 OS=Mus musculus GN=Fbln5 PE=1 SV=1	1	14	14	14	12	11	11	10	11	12	11	13	12	13	10	7	8	7	9	10	11	8	7	10	8	9	12	9	11	12	8	9	6	8	6	6	5	5	12	11	11	10
O70318	O70318	48	48	43	Band 4.1-like protein 2	Epb41l2	sp|O70318|E41L2_MOUSE Band 4.1-like protein 2 OS=Mus musculus GN=Epb41l2 PE=1 SV=2	1	48	48	43	39	40	32	37	42	41	38	39	43	44	15	11	12	18	16	14	22	21	37	39	41	41	40	37	40	39	19	13	15	15	15	14	17	10	39	40	32	37
Q99L45	Q99L45	28	28	28	Eukaryotic translation initiation factor 2 subunit 2	Eif2s2	sp|Q99L45|IF2B_MOUSE Eukaryotic translation initiation factor 2 subunit 2 OS=Mus musculus GN=Eif2s2 PE=1 SV=1	1	28	28	28	23	24	22	25	22	23	21	24	23	19	18	16	16	18	19	20	16	20	23	23	25	25	22	23	21	21	23	24	21	22	21	23	21	21	23	24	22	25
Q99NB9	Q99NB9	52	52	52	Splicing factor 3B subunit 1	Sf3b1	sp|Q99NB9|SF3B1_MOUSE Splicing factor 3B subunit 1 OS=Mus musculus GN=Sf3b1 PE=1 SV=1	1	52	52	52	42	40	38	41	36	36	37	37	34	38	15	14	15	11	6	7	12	12	46	43	42	44	41	38	33	41	14	16	10	11	11	10	9	10	42	40	38	41
O88685	O88685	21	21	21	26S protease regulatory subunit 6A	Psmc3	sp|O88685|PRS6A_MOUSE 26S proteasome regulatory subunit 6A OS=Mus musculus GN=Psmc3 PE=1 SV=2	1	21	21	21	18	18	20	20	20	19	18	18	20	20	12	14	16	14	12	11	11	11	20	19	18	19	19	20	17	18	7	10	11	10	10	12	10	11	18	18	20	20
Q61584	Q61584	30	30	28	Fragile X mental retardation syndrome-related protein 1	Fxr1	sp|Q61584|FXR1_MOUSE Fragile X mental retardation syndrome-related protein 1 OS=Mus musculus GN=Fxr1 PE=1 SV=2	1	30	30	28	18	19	16	19	23	24	23	23	24	23	8	7	7	7	9	6	12	8	20	20	22	21	25	26	24	28	8	10	14	8	11	9	11	11	18	19	16	19
Q8JZQ9	Q8JZQ9	32	32	32	Eukaryotic translation initiation factor 3 subunit B	Eif3b	sp|Q8JZQ9|EIF3B_MOUSE Eukaryotic translation initiation factor 3 subunit B OS=Mus musculus GN=Eif3b PE=1 SV=1	1	32	32	32	26	26	26	28	29	27	29	29	30	28	9	11	14	12	9	5	9	7	29	25	29	30	28	26	28	29	6	4	8	6	5	3	7	7	26	26	26	28
P97379	P97379	21	21	20	Ras GTPase-activating protein-binding protein 2	G3bp2	sp|P97379|G3BP2_MOUSE Ras GTPase-activating protein-binding protein 2 OS=Mus musculus GN=G3bp2 PE=1 SV=2	1	21	21	20	16	15	16	17	19	19	18	20	20	18	5	7	9	9	8	10	11	11	18	17	18	19	19	21	20	20	10	12	12	11	13	15	15	14	16	15	16	17
Q3TXS7	Q3TXS7	37	37	37	26S proteasome non-ATPase regulatory subunit 1	Psmd1	sp|Q3TXS7|PSMD1_MOUSE 26S proteasome non-ATPase regulatory subunit 1 OS=Mus musculus GN=Psmd1 PE=1 SV=1	1	37	37	37	29	29	28	31	31	28	30	29	32	32	9	15	18	18	13	15	16	12	32	26	34	33	30	28	28	31	6	14	10	10	13	14	11	15	29	29	28	31
P47713	P47713	23	23	23	Cytosolic phospholipase A2;Phospholipase A2;Lysophospholipase	Pla2g4a	sp|P47713|PA24A_MOUSE Cytosolic phospholipase A2 OS=Mus musculus GN=Pla2g4a PE=1 SV=1	1	23	23	23	14	15	18	18	18	16	16	16	19	15	7	9	11	10	10	4	11	8	14	17	17	17	16	16	15	15	7	7	5	6	9	5	8	8	14	15	18	18
P35846	P35846	12	12	12	Folate receptor alpha	Folr1	sp|P35846|FOLR1_MOUSE Folate receptor alpha OS=Mus musculus GN=Folr1 PE=1 SV=2	1	12	12	12	0	0	0	0	0	0	0	0	0	1	0	0	0	0	0	0	0	0	10	12	11	11	12	11	11	11	9	9	8	8	6	7	6	7	0	0	0	0
P43277	P43277	12	4	1	Histone H1.3	Hist1h1d	sp|P43277|H13_MOUSE Histone H1.3 OS=Mus musculus GN=Hist1h1d PE=1 SV=2	1	12	4	1	9	10	9	10	9	9	8	9	7	7	7	9	8	9	9	10	9	10	7	10	10	11	10	10	7	10	9	8	9	8	7	9	8	8	3	3	2	3
Q8BX02	Q8BX02	43	43	42	KN motif and ankyrin repeat domain-containing protein 2	Kank2	sp|Q8BX02|KANK2_MOUSE KN motif and ankyrin repeat domain-containing protein 2 OS=Mus musculus GN=Kank2 PE=1 SV=1	1	43	43	42	32	32	30	37	37	34	32	29	37	41	13	9	12	16	18	15	22	16	27	24	23	25	29	28	31	31	9	10	7	9	12	6	10	9	32	32	30	37
Q9DCW4	Q9DCW4	16	16	16	Electron transfer flavoprotein subunit beta	Etfb	sp|Q9DCW4|ETFB_MOUSE Electron transfer flavoprotein subunit beta OS=Mus musculus GN=Etfb PE=1 SV=3	1	16	16	16	10	11	15	15	13	13	12	14	14	12	9	9	10	8	8	9	8	9	10	12	13	12	9	13	11	11	9	9	6	4	5	4	7	4	10	11	15	15
Q6P5E4	Q6P5E4	54	54	54	UDP-glucose:glycoprotein glucosyltransferase 1	Uggt1	sp|Q6P5E4|UGGG1_MOUSE UDP-glucose:glycoprotein glucosyltransferase 1 OS=Mus musculus GN=Uggt1 PE=1 SV=4	1	54	54	54	37	38	40	42	38	38	39	38	40	41	4	2	10	15	4	8	7	5	37	41	41	44	41	39	43	40	4	4	6	6	6	4	7	7	37	38	40	42
Q61554	Q61554	85	85	80	Fibrillin-1	Fbn1	sp|Q61554|FBN1_MOUSE Fibrillin-1 OS=Mus musculus GN=Fbn1 PE=1 SV=2	1	85	85	80	69	66	62	68	62	63	71	68	67	68	35	30	28	32	31	25	38	39	62	62	58	57	65	65	64	65	50	44	45	45	36	43	45	46	69	66	62	68
Q9JII6	Q9JII6	19	19	19	Alcohol dehydrogenase [NADP(+)]	Akr1a1	sp|Q9JII6|AK1A1_MOUSE Alcohol dehydrogenase [NADP(+)] OS=Mus musculus GN=Akr1a1 PE=1 SV=3	1	19	19	19	14	15	15	18	18	17	16	17	17	17	9	6	9	9	6	6	9	8	18	18	18	19	17	18	18	17	7	6	6	4	6	6	6	5	14	15	15	18
Q9ER00	Q9ER00	6	6	6	Syntaxin-12	Stx12	sp|Q9ER00|STX12_MOUSE Syntaxin-12 OS=Mus musculus GN=Stx12 PE=1 SV=1	1	6	6	6	6	4	6	6	4	5	5	5	6	5	1	2	1	1	1	1	1	1	5	5	6	6	6	6	6	6	1	1	1	1	3	3	1	2	6	4	6	6
P23927	P23927	14	14	14	Alpha-crystallin B chain	Cryab	sp|P23927|CRYAB_MOUSE Alpha-crystallin B chain OS=Mus musculus GN=Cryab PE=1 SV=2	1	14	14	14	3	1	3	5	3	5	3	4	6	4	1	2	0	2	3	2	2	1	12	13	12	13	13	13	14	13	9	10	9	9	9	6	8	8	3	1	3	5
Q62465	Q62465	15	15	15	Synaptic vesicle membrane protein VAT-1 homolog	Vat1	sp|Q62465|VAT1_MOUSE Synaptic vesicle membrane protein VAT-1 homolog OS=Mus musculus GN=Vat1 PE=1 SV=3	1	15	15	15	13	13	13	13	14	15	14	14	13	13	7	7	9	10	10	9	9	9	13	12	13	13	12	12	13	12	7	8	10	8	7	8	7	6	13	13	13	13
P36536	P36536	9	9	7	GTP-binding protein SAR1a	Sar1a	sp|P36536|SAR1A_MOUSE GTP-binding protein SAR1a OS=Mus musculus GN=Sar1a PE=1 SV=1	1	9	9	7	7	9	8	8	7	8	8	7	8	8	7	6	6	6	6	4	6	7	7	8	8	8	8	9	9	9	5	5	5	6	6	6	7	6	7	9	8	8
Q8VIJ6	Q8VIJ6	28	28	26	Splicing factor, proline- and glutamine-rich	Sfpq	sp|Q8VIJ6|SFPQ_MOUSE Splicing factor, proline- and glutamine-rich OS=Mus musculus GN=Sfpq PE=1 SV=1	1	28	28	26	21	22	19	22	23	22	20	24	22	21	6	4	6	7	6	6	9	5	21	22	19	21	25	23	24	25	6	6	9	9	6	8	11	10	21	22	19	22
Q9CQ19	Q9CQ19	15	8	8	Myosin regulatory light polypeptide 9	Myl9	sp|Q9CQ19|MYL9_MOUSE Myosin regulatory light polypeptide 9 OS=Mus musculus GN=Myl9 PE=1 SV=3	1	15	8	8	14	13	15	13	15	15	15	14	15	15	11	12	13	13	12	13	12	11	15	12	11	12	14	14	12	11	12	10	11	11	12	12	11	12	7	6	8	7
Q61398	Q61398	22	22	22	Procollagen C-endopeptidase enhancer 1	Pcolce	sp|Q61398|PCOC1_MOUSE Procollagen C-endopeptidase enhancer 1 OS=Mus musculus GN=Pcolce PE=1 SV=2	1	22	22	22	19	18	18	20	19	18	20	19	19	19	12	13	13	12	12	13	15	15	13	16	14	15	14	15	15	15	10	10	9	11	11	9	12	10	19	18	18	20
Q9CPU0	Q9CPU0	11	11	11	Lactoylglutathione lyase	Glo1	sp|Q9CPU0|LGUL_MOUSE Lactoylglutathione lyase OS=Mus musculus GN=Glo1 PE=1 SV=3	1	11	11	11	8	9	11	10	11	11	10	10	10	11	3	2	5	6	4	5	5	7	10	10	11	11	11	11	11	11	5	5	6	5	5	3	5	6	8	9	11	10
Q9D0R2	Q9D0R2	33	33	31	Threonine--tRNA ligase, cytoplasmic	Tars	sp|Q9D0R2|SYTC_MOUSE Threonine--tRNA ligase, cytoplasmic OS=Mus musculus GN=Tars PE=1 SV=2	1	33	33	31	29	27	29	30	28	28	26	26	29	29	8	3	10	8	3	3	2	4	30	30	30	29	29	29	28	28	9	5	6	4	4	6	7	7	29	27	29	30
Q9CPQ1	Q9CPQ1	4	4	4	Cytochrome c oxidase subunit 6C	Cox6c	sp|Q9CPQ1|COX6C_MOUSE Cytochrome c oxidase subunit 6C OS=Mus musculus GN=Cox6c PE=1 SV=3	1	4	4	4	3	4	3	4	4	3	4	4	4	2	1	2	2	2	1	3	2	2	4	4	4	4	4	4	4	4	2	2	3	2	1	1	1	1	3	4	3	4
Q99KN9	Q99KN9	23	23	23	Clathrin interactor 1	Clint1	sp|Q99KN9|EPN4_MOUSE Clathrin interactor 1 OS=Mus musculus GN=Clint1 PE=1 SV=2	1	23	23	23	21	19	18	22	21	22	22	21	20	18	6	8	13	11	6	6	9	8	18	19	20	20	21	18	18	20	6	2	1	3	2	1	4	7	21	19	18	22
Q9D1R9	Q9D1R9	6	6	6	60S ribosomal protein L34	Rpl34	sp|Q9D1R9|RL34_MOUSE 60S ribosomal protein L34 OS=Mus musculus GN=Rpl34 PE=1 SV=2	1	6	6	6	5	6	5	6	5	6	6	5	6	6	4	4	6	5	6	4	4	6	5	6	6	6	6	5	5	5	5	5	4	4	2	3	5	4	5	6	5	6
P19157;P46425	P19157;P46425	15;10	15;10	15;10	Glutathione S-transferase P 1;Glutathione S-transferase P 2	Gstp1;Gstp2	sp|P19157|GSTP1_MOUSE Glutathione S-transferase P 1 OS=Mus musculus GN=Gstp1 PE=1 SV=2;sp|P46425|GSTP2_MOUSE Glutathione S-transferase P 2 OS=Mus musculus GN=Gstp2 PE=1 SV=2	2	15	15	15	12	10	13	12	13	13	12	13	13	12	5	7	7	7	6	5	4	5	12	11	14	12	13	11	13	11	5	3	2	5	5	4	4	6	12	10	13	12
Q9Z0U1;Q9QXY1	Q9Z0U1	52;1	52;1	52;1	Tight junction protein ZO-2	Tjp2	sp|Q9Z0U1|ZO2_MOUSE Tight junction protein ZO-2 OS=Mus musculus GN=Tjp2 PE=1 SV=2	2	52	52	52	9	10	14	6	15	15	13	13	11	13	2	1	1	3	2	4	1	4	45	45	49	45	47	49	45	48	32	30	26	28	25	24	27	24	9	10	14	6
Q8BH64	Q8BH64	31	30	29	EH domain-containing protein 2	Ehd2	sp|Q8BH64|EHD2_MOUSE EH domain-containing protein 2 OS=Mus musculus GN=Ehd2 PE=1 SV=1	1	31	30	29	26	25	24	26	25	26	27	27	27	27	13	13	10	13	10	10	12	12	23	21	23	22	22	22	26	22	6	7	8	10	9	8	9	8	25	24	23	25
P58871	P58871	66	66	66	182 kDa tankyrase-1-binding protein	Tnks1bp1	sp|P58871|TB182_MOUSE 182 kDa tankyrase-1-binding protein OS=Mus musculus GN=Tnks1bp1 PE=1 SV=2	1	66	66	66	28	38	32	33	37	33	36	35	35	42	6	1	4	3	5	5	3	6	53	53	61	60	59	56	58	59	23	22	19	13	14	13	18	14	28	38	32	33
Q9CPY7	Q9CPY7	26	26	26	Cytosol aminopeptidase	Lap3	sp|Q9CPY7|AMPL_MOUSE Cytosol aminopeptidase OS=Mus musculus GN=Lap3 PE=1 SV=3	1	26	26	26	23	23	25	25	26	24	24	25	23	25	7	7	18	13	7	7	9	6	24	24	24	25	25	25	24	24	3	1	2	1	4	3	2	2	23	23	25	25
P05213;Q3UX10	P05213	34;4	2;0	0;0	Tubulin alpha-1B chain	Tuba1b	sp|P05213|TBA1B_MOUSE Tubulin alpha-1B chain OS=Mus musculus GN=Tuba1b PE=1 SV=2	2	34	2	0	33	33	34	34	34	33	33	32	32	33	25	25	28	22	24	24	26	26	34	34	34	32	34	34	34	34	24	24	25	27	24	24	23	20	2	2	2	2
Q9D819	Q9D819	15	15	15	Inorganic pyrophosphatase	Ppa1	sp|Q9D819|IPYR_MOUSE Inorganic pyrophosphatase OS=Mus musculus GN=Ppa1 PE=1 SV=1	1	15	15	15	14	14	15	15	14	14	14	13	15	15	8	7	7	7	5	4	7	7	15	15	15	15	13	14	15	15	7	8	5	5	5	3	5	6	14	14	15	15
P14152	P14152	10	10	10	Malate dehydrogenase, cytoplasmic	Mdh1	sp|P14152|MDHC_MOUSE Malate dehydrogenase, cytoplasmic OS=Mus musculus GN=Mdh1 PE=1 SV=3	1	10	10	10	10	10	8	10	10	9	9	10	10	9	4	3	6	5	6	5	5	3	7	10	10	10	9	10	8	10	4	2	4	5	3	4	5	4	10	10	8	10
Q62425	Q62425	6	6	6	Cytochrome c oxidase subunit NDUFA4	Ndufa4	sp|Q62425|NDUA4_MOUSE Cytochrome c oxidase subunit NDUFA4 OS=Mus musculus GN=Ndufa4 PE=1 SV=2	1	6	6	6	4	5	5	5	5	6	6	5	5	5	5	5	5	5	5	5	4	4	5	5	6	6	6	6	5	6	5	5	5	5	4	4	6	5	4	5	5	5
Q9DB20	Q9DB20	8	8	8	ATP synthase subunit O, mitochondrial	Atp5o	sp|Q9DB20|ATPO_MOUSE ATP synthase subunit O, mitochondrial OS=Mus musculus GN=Atp5o PE=1 SV=1	1	8	8	8	7	7	8	8	7	6	8	8	8	8	5	4	4	6	5	5	5	5	8	6	8	8	8	8	6	7	2	3	3	6	3	2	4	4	7	7	8	8
Q64012	Q64012	18	18	18	RNA-binding protein Raly	Raly	sp|Q64012|RALY_MOUSE RNA-binding protein Raly OS=Mus musculus GN=Raly PE=1 SV=3	1	18	18	18	18	18	15	16	15	17	17	15	16	16	13	11	13	9	9	9	11	10	17	17	17	16	15	17	14	15	11	8	10	9	10	8	5	7	18	18	15	16
P19536	P19536	7	7	7	Cytochrome c oxidase subunit 5B, mitochondrial	Cox5b	sp|P19536|COX5B_MOUSE Cytochrome c oxidase subunit 5B, mitochondrial OS=Mus musculus GN=Cox5b PE=1 SV=1	1	7	7	7	6	6	5	6	7	6	5	6	7	7	4	3	2	4	4	4	2	4	6	7	6	6	7	7	7	7	0	2	3	3	4	2	2	3	6	6	5	6
P35550;Q80WS3	P35550	22;5	22;5	22;5	rRNA 2-O-methyltransferase fibrillarin	Fbl	sp|P35550|FBRL_MOUSE rRNA 2-O-methyltransferase fibrillarin OS=Mus musculus GN=Fbl PE=1 SV=2	2	22	22	22	19	19	20	17	17	18	18	16	15	15	16	14	13	11	17	13	18	18	20	20	18	16	18	19	18	17	15	15	14	13	13	14	16	14	19	19	20	17
Q9WTX5	Q9WTX5	12	12	12	S-phase kinase-associated protein 1	Skp1	sp|Q9WTX5|SKP1_MOUSE S-phase kinase-associated protein 1 OS=Mus musculus GN=Skp1 PE=1 SV=3	1	12	12	12	11	12	10	12	12	11	11	12	11	12	8	8	8	8	10	9	9	10	12	12	11	12	12	12	12	11	8	8	8	8	6	9	8	8	11	12	10	12
Q8BI06	Q8BI06	55	55	54	Cell migration-inducing and hyaluronan-binding protein	Cemip	sp|Q8BI06|CEMIP_MOUSE Cell migration-inducing and hyaluronan-binding protein OS=Mus musculus GN=Cemip PE=1 SV=4	1	55	55	54	16	18	13	15	23	24	19	21	23	30	7	4	2	5	6	3	2	5	50	49	49	50	54	54	53	53	34	33	34	31	33	28	34	34	16	18	13	15
Q60854	Q60854	20	20	20	Serpin B6	Serpinb6	sp|Q60854|SPB6_MOUSE Serpin B6 OS=Mus musculus GN=Serpinb6 PE=1 SV=1	1	20	20	20	19	20	16	15	18	19	20	17	17	17	8	5	11	9	8	6	11	10	17	17	14	16	15	15	14	16	4	6	4	5	4	4	4	3	19	20	16	15
Q99P72	Q99P72	35	35	35	Reticulon-4	Rtn4	sp|Q99P72|RTN4_MOUSE Reticulon-4 OS=Mus musculus GN=Rtn4 PE=1 SV=2	1	35	35	35	29	28	29	30	31	31	31	29	31	32	6	5	11	9	3	4	4	6	26	27	33	30	30	29	30	29	5	2	3	3	1	3	1	5	29	28	29	30
Q99KP6	Q99KP6	19	19	19	Pre-mRNA-processing factor 19	Prpf19	sp|Q99KP6|PRP19_MOUSE Pre-mRNA-processing factor 19 OS=Mus musculus GN=Prpf19 PE=1 SV=1	1	19	19	19	17	19	17	16	17	17	17	18	17	15	10	9	3	9	6	7	9	8	19	19	18	18	17	18	17	17	9	12	12	12	10	9	12	10	17	19	17	16
P17918	P17918	18	18	18	Proliferating cell nuclear antigen	Pcna	sp|P17918|PCNA_MOUSE Proliferating cell nuclear antigen OS=Mus musculus GN=Pcna PE=1 SV=2	1	18	18	18	15	15	15	15	16	17	15	14	13	13	5	3	11	8	7	8	9	7	16	17	18	16	14	13	14	13	10	10	8	9	5	7	9	10	15	15	15	15
P97807	P97807	21	21	21	Fumarate hydratase, mitochondrial	Fh	sp|P97807|FUMH_MOUSE Fumarate hydratase, mitochondrial OS=Mus musculus GN=Fh PE=1 SV=3	1	21	21	21	19	19	20	20	21	19	19	18	20	19	6	5	9	9	9	6	9	7	17	18	20	20	20	19	19	18	3	2	4	6	3	4	4	3	19	19	20	20
P53690;Q9R0S2	P53690	22;1	22;1	21;0	Matrix metalloproteinase-14	Mmp14	sp|P53690|MMP14_MOUSE Matrix metalloproteinase-14 OS=Mus musculus GN=Mmp14 PE=2 SV=3	2	22	22	21	20	16	20	20	16	15	16	16	21	19	11	8	13	14	9	8	10	10	11	10	13	12	14	12	16	18	6	8	8	7	8	6	8	8	20	16	20	20
Q9R0M4	Q9R0M4	9	9	9	Podocalyxin	Podxl	sp|Q9R0M4|PODXL_MOUSE Podocalyxin OS=Mus musculus GN=Podxl PE=1 SV=2	1	9	9	9	4	3	3	3	2	3	2	3	6	4	0	0	1	0	0	0	0	0	9	9	9	9	9	9	9	9	7	6	6	7	7	6	7	6	4	3	3	3
P46471	P46471	26	26	26	26S protease regulatory subunit 7	Psmc2	sp|P46471|PRS7_MOUSE 26S proteasome regulatory subunit 7 OS=Mus musculus GN=Psmc2 PE=1 SV=5	1	26	26	26	22	22	22	22	25	22	23	22	25	24	12	12	12	13	13	11	11	9	20	21	22	22	22	23	21	22	11	11	9	13	11	8	11	10	22	22	22	22
P40201	P40201	68	68	60	Chromodomain-helicase-DNA-binding protein 1	Chd1	sp|P40201|CHD1_MOUSE Chromodomain-helicase-DNA-binding protein 1 OS=Mus musculus GN=Chd1 PE=1 SV=3	1	68	68	60	29	28	25	28	28	27	40	32	30	27	13	12	11	4	27	20	31	34	58	54	57	55	56	58	57	60	48	52	55	54	35	40	54	52	29	28	25	28
P63330	P63330	16	16	2	Serine/threonine-protein phosphatase 2A catalytic subunit alpha isoform	Ppp2ca	sp|P63330|PP2AA_MOUSE Serine/threonine-protein phosphatase 2A catalytic subunit alpha isoform OS=Mus musculus GN=Ppp2ca PE=1 SV=1	1	16	16	2	12	13	10	14	15	15	14	14	14	15	6	5	6	6	5	4	9	7	12	14	12	14	14	15	16	16	4	3	7	6	5	5	5	6	12	13	10	14
P60867	P60867	6	6	6	40S ribosomal protein S20	Rps20	sp|P60867|RS20_MOUSE 40S ribosomal protein S20 OS=Mus musculus GN=Rps20 PE=1 SV=1	1	6	6	6	6	6	3	3	5	5	5	5	4	4	4	4	4	4	4	4	4	5	4	4	4	3	4	3	4	4	5	5	5	4	4	5	5	5	6	6	3	3
O55142	O55142	10	10	10	60S ribosomal protein L35a	Rpl35a	sp|O55142|RL35A_MOUSE 60S ribosomal protein L35a OS=Mus musculus GN=Rpl35a PE=1 SV=2	1	10	10	10	10	8	7	10	9	10	8	7	7	8	7	7	6	7	6	8	8	9	9	10	9	8	9	8	7	8	6	7	6	8	6	6	6	8	10	8	7	10
O08788	O08788	48	48	48	Dynactin subunit 1	Dctn1	sp|O08788|DCTN1_MOUSE Dynactin subunit 1 OS=Mus musculus GN=Dctn1 PE=1 SV=3	1	48	48	48	42	40	37	40	36	35	36	38	38	34	13	12	20	23	7	8	13	12	38	40	35	37	38	33	34	38	8	7	10	6	14	13	14	8	42	40	37	40
Q9ET54;Q5DTJ9	Q9ET54	30;1	30;1	30;1	Palladin	Palld	sp|Q9ET54|PALLD_MOUSE Palladin OS=Mus musculus GN=Palld PE=1 SV=2	2	30	30	30	25	26	24	24	26	25	24	23	23	19	11	6	8	8	8	10	10	10	22	26	24	25	26	26	24	25	9	9	6	5	9	12	10	10	25	26	24	24
Q6DFW4	Q6DFW4	26	26	26	Nucleolar protein 58	Nop58	sp|Q6DFW4|NOP58_MOUSE Nucleolar protein 58 OS=Mus musculus GN=Nop58 PE=1 SV=1	1	26	26	26	22	23	22	21	18	19	21	21	19	18	22	19	17	17	18	18	21	22	24	24	21	21	22	22	18	19	22	21	21	20	19	20	20	19	22	23	22	21
O08810	O08810	46	45	45	116 kDa U5 small nuclear ribonucleoprotein component	Eftud2	sp|O08810|U5S1_MOUSE 116 kDa U5 small nuclear ribonucleoprotein component OS=Mus musculus GN=Eftud2 PE=1 SV=1	1	46	45	45	39	38	40	41	27	32	32	32	36	37	14	11	13	13	7	8	12	13	38	38	36	36	36	34	30	33	13	13	14	14	11	7	9	14	38	37	39	40
Q8C3X4	Q8C3X4	5	5	5	Translation factor Guf1, mitochondrial	Guf1	sp|Q8C3X4|GUF1_MOUSE Translation factor Guf1, mitochondrial OS=Mus musculus GN=Guf1 PE=1 SV=1	1	5	5	5	4	4	4	3	3	2	5	4	4	3	1	1	2	1	1	1	1	2	2	2	4	1	3	2	3	3	1	1	1	1	1	1	1	1	4	4	4	3
Q8BMF4	Q8BMF4	22	22	22	Dihydrolipoyllysine-residue acetyltransferase component of pyruvate dehydrogenase complex, mitochondrial	Dlat	sp|Q8BMF4|ODP2_MOUSE Dihydrolipoyllysine-residue acetyltransferase component of pyruvate dehydrogenase complex, mitochondrial OS=Mus musculus GN=Dlat PE=1 SV=2	1	22	22	22	17	19	19	19	17	18	18	17	18	19	9	9	7	10	10	10	10	8	19	20	21	19	19	20	19	22	10	5	7	6	8	7	4	4	17	19	19	19
O89051	O89051	13	13	13	Integral membrane protein 2B;BRI2, membrane form;BRI2 intracellular domain;BRI2C, soluble form;Bri23 peptide	Itm2b	sp|O89051|ITM2B_MOUSE Integral membrane protein 2B OS=Mus musculus GN=Itm2b PE=1 SV=1	1	13	13	13	12	12	13	13	11	12	12	13	13	13	11	11	11	12	10	9	9	10	12	12	12	12	10	12	12	12	9	7	7	8	7	7	11	8	12	12	13	13
P24547	P24547	19	19	18	Inosine-5-monophosphate dehydrogenase 2	Impdh2	sp|P24547|IMDH2_MOUSE Inosine-5-monophosphate dehydrogenase 2 OS=Mus musculus GN=Impdh2 PE=1 SV=2	1	19	19	18	16	15	16	17	16	17	16	17	17	17	4	5	11	12	14	15	13	15	16	16	16	15	17	16	16	16	9	9	9	9	14	17	15	18	16	15	16	17
P26350	P26350	6	6	6	Prothymosin alpha;Prothymosin alpha, N-terminally processed;Thymosin alpha	Ptma	sp|P26350|PTMA_MOUSE Prothymosin alpha OS=Mus musculus GN=Ptma PE=1 SV=2	1	6	6	6	6	6	6	5	6	6	6	5	6	6	0	0	0	0	2	2	2	2	6	6	6	6	6	6	6	6	3	4	3	2	3	3	5	3	6	6	6	5
Q9Z1Z2	Q9Z1Z2	21	21	21	Serine-threonine kinase receptor-associated protein	Strap	sp|Q9Z1Z2|STRAP_MOUSE Serine-threonine kinase receptor-associated protein OS=Mus musculus GN=Strap PE=1 SV=2	1	21	21	21	17	18	17	17	18	19	16	17	18	16	10	9	9	9	7	7	7	8	17	17	16	16	16	18	17	17	5	5	3	6	4	7	7	10	17	18	17	17
O09131;Q8K2Q2	O09131	17;1	17;1	17;1	Glutathione S-transferase omega-1	Gsto1	sp|O09131|GSTO1_MOUSE Glutathione S-transferase omega-1 OS=Mus musculus GN=Gsto1 PE=1 SV=2	2	17	17	17	16	13	17	17	16	15	16	16	16	17	10	8	9	10	5	7	9	8	14	16	15	15	16	15	16	16	4	3	3	3	4	3	6	4	16	13	17	17
Q01279	Q01279	35	35	34	Epidermal growth factor receptor	Egfr	sp|Q01279|EGFR_MOUSE Epidermal growth factor receptor OS=Mus musculus GN=Egfr PE=1 SV=1	1	35	35	34	27	28	31	28	22	25	25	22	26	29	15	12	14	14	8	8	14	11	22	21	23	23	22	24	22	27	6	10	8	5	7	6	8	7	27	28	31	28
O70400	O70400	17	17	17	PDZ and LIM domain protein 1	Pdlim1	sp|O70400|PDLI1_MOUSE PDZ and LIM domain protein 1 OS=Mus musculus GN=Pdlim1 PE=1 SV=4	1	17	17	17	9	11	12	13	13	13	12	13	14	13	5	4	5	7	5	2	4	3	12	14	14	15	13	13	12	14	6	4	5	4	3	3	5	5	9	11	12	13
P24527	P24527	30	30	30	Leukotriene A-4 hydrolase	Lta4h	sp|P24527|LKHA4_MOUSE Leukotriene A-4 hydrolase OS=Mus musculus GN=Lta4h PE=1 SV=4	1	30	30	30	23	21	22	25	19	21	20	20	24	21	3	3	6	5	1	0	4	3	26	25	26	28	27	26	25	28	4	4	6	3	5	5	3	7	23	21	22	25
Q60597	Q60597	40	40	40	2-oxoglutarate dehydrogenase, mitochondrial	Ogdh	sp|Q60597|ODO1_MOUSE 2-oxoglutarate dehydrogenase, mitochondrial OS=Mus musculus GN=Ogdh PE=1 SV=3	1	40	40	40	36	35	33	34	28	33	33	31	32	30	12	10	16	13	13	10	12	14	25	26	31	29	30	24	28	29	4	4	5	5	6	2	5	6	36	35	33	34
P43024	P43024	4	4	4	Cytochrome c oxidase subunit 6A1, mitochondrial	Cox6a1	sp|P43024|CX6A1_MOUSE Cytochrome c oxidase subunit 6A1, mitochondrial OS=Mus musculus GN=Cox6a1 PE=1 SV=2	1	4	4	4	2	2	4	4	4	4	4	4	4	4	0	0	0	0	0	0	0	0	2	1	3	4	4	4	4	4	0	0	0	0	0	0	0	0	2	2	4	4
Q8CG47	Q8CG47	59	59	59	Structural maintenance of chromosomes protein 4	Smc4	sp|Q8CG47|SMC4_MOUSE Structural maintenance of chromosomes protein 4 OS=Mus musculus GN=Smc4 PE=1 SV=1	1	59	59	59	36	34	26	28	34	32	39	37	23	22	45	41	40	40	45	48	48	50	39	34	37	42	36	34	37	37	44	46	46	47	45	46	45	43	36	34	26	28
P61089;Q9CQ37	P61089	10;1	10;1	10;1	Ubiquitin-conjugating enzyme E2 N	Ube2n	sp|P61089|UBE2N_MOUSE Ubiquitin-conjugating enzyme E2 N OS=Mus musculus GN=Ube2n PE=1 SV=1	2	10	10	10	7	7	7	7	7	8	6	9	8	8	4	5	6	5	4	4	3	6	8	9	9	10	9	10	9	8	5	3	4	5	6	4	4	5	7	7	7	7
O70475	O70475	27	27	27	UDP-glucose 6-dehydrogenase	Ugdh	sp|O70475|UGDH_MOUSE UDP-glucose 6-dehydrogenase OS=Mus musculus GN=Ugdh PE=1 SV=1	1	27	27	27	24	24	24	24	26	26	25	25	25	27	8	6	6	8	7	8	9	9	18	17	19	22	23	23	22	20	5	4	3	4	6	1	4	5	24	24	24	24
P70398	P70398	72	72	72	Probable ubiquitin carboxyl-terminal hydrolase FAF-X	Usp9x	sp|P70398|USP9X_MOUSE Probable ubiquitin carboxyl-terminal hydrolase FAF-X OS=Mus musculus GN=Usp9x PE=1 SV=2	1	72	72	72	54	52	56	50	48	50	49	49	49	53	15	7	14	20	3	4	8	12	48	49	61	59	57	55	54	57	15	13	13	9	13	15	19	15	54	52	56	50
P47856	P47856	29	29	23	Glutamine--fructose-6-phosphate aminotransferase [isomerizing] 1	Gfpt1	sp|P47856|GFPT1_MOUSE Glutamine--fructose-6-phosphate aminotransferase [isomerizing] 1 OS=Mus musculus GN=Gfpt1 PE=1 SV=3	1	29	29	23	28	29	27	27	28	28	26	26	26	26	15	15	20	23	7	9	19	16	28	28	27	28	26	24	25	27	11	13	11	10	11	7	13	7	28	29	27	27
Q8C854	Q8C854	24	24	24	Myelin expression factor 2	Myef2	sp|Q8C854|MYEF2_MOUSE Myelin expression factor 2 OS=Mus musculus GN=Myef2 PE=1 SV=1	1	24	24	24	16	18	15	19	19	21	16	16	19	18	9	9	7	8	6	4	7	8	20	20	22	23	21	21	17	23	12	11	10	11	11	9	10	10	16	18	15	19
Q2KN98	Q2KN98	45	45	44	Cytospin-A	Specc1l	sp|Q2KN98|CYTSA_MOUSE Cytospin-A OS=Mus musculus GN=Specc1l PE=1 SV=1	1	45	45	44	21	22	26	28	38	33	31	26	31	29	6	9	16	15	20	15	17	18	40	34	37	38	34	36	28	32	16	17	13	15	11	11	12	10	21	22	26	28
P17047	P17047	9	9	9	Lysosome-associated membrane glycoprotein 2	Lamp2	sp|P17047|LAMP2_MOUSE Lysosome-associated membrane glycoprotein 2 OS=Mus musculus GN=Lamp2 PE=1 SV=2	1	9	9	9	9	9	7	9	9	9	9	9	7	8	1	4	3	3	4	5	4	5	7	8	9	7	9	9	7	9	3	3	3	2	5	2	5	4	9	9	7	9
Q99KJ8	Q99KJ8	19	19	19	Dynactin subunit 2	Dctn2	sp|Q99KJ8|DCTN2_MOUSE Dynactin subunit 2 OS=Mus musculus GN=Dctn2 PE=1 SV=3	1	19	19	19	19	19	16	18	17	16	16	17	18	18	12	12	13	13	8	12	12	14	18	18	17	18	17	17	17	18	11	8	9	9	11	10	9	11	19	19	16	18
Q8R1B4	Q8R1B4	29	29	29	Eukaryotic translation initiation factor 3 subunit C	Eif3c	sp|Q8R1B4|EIF3C_MOUSE Eukaryotic translation initiation factor 3 subunit C OS=Mus musculus GN=Eif3c PE=1 SV=1	1	29	29	29	26	23	23	25	26	26	22	25	26	23	5	12	11	15	12	10	10	12	24	26	27	28	24	26	24	25	9	10	12	8	8	9	9	7	26	23	23	25
Q3UTJ2	Q3UTJ2	31	31	30	Sorbin and SH3 domain-containing protein 2	Sorbs2	sp|Q3UTJ2|SRBS2_MOUSE Sorbin and SH3 domain-containing protein 2 OS=Mus musculus GN=Sorbs2 PE=1 SV=2	1	31	31	30	17	20	23	26	25	27	25	25	30	29	9	8	5	7	12	9	14	12	2	1	3	3	6	8	9	9	0	0	0	1	0	0	0	0	17	20	23	26
P97429	P97429	21	20	20	Annexin A4	Anxa4	sp|P97429|ANXA4_MOUSE Annexin A4 OS=Mus musculus GN=Anxa4 PE=1 SV=4	1	21	20	20	17	15	19	18	19	19	18	18	17	17	6	7	5	4	3	7	6	9	12	17	19	15	17	18	17	17	4	3	1	1	2	3	4	3	17	15	19	17
Q9DCT8	Q9DCT8	11	11	11	Cysteine-rich protein 2	Crip2	sp|Q9DCT8|CRIP2_MOUSE Cysteine-rich protein 2 OS=Mus musculus GN=Crip2 PE=1 SV=1	1	11	11	11	4	3	6	7	7	6	6	4	6	5	0	0	0	1	0	0	0	0	11	10	10	9	8	10	10	8	8	5	6	4	5	6	6	6	4	3	6	7
Q62426	Q62426	4	4	4	Cystatin-B	Cstb	sp|Q62426|CYTB_MOUSE Cystatin-B OS=Mus musculus GN=Cstb PE=1 SV=1	1	4	4	4	4	4	4	4	4	4	4	4	4	4	3	3	2	3	2	3	3	4	4	4	4	4	4	4	4	4	3	3	2	3	4	4	4	4	4	4	4	4
Q9CQM9	Q9CQM9	18	18	18	Glutaredoxin-3	Glrx3	sp|Q9CQM9|GLRX3_MOUSE Glutaredoxin-3 OS=Mus musculus GN=Glrx3 PE=1 SV=1	1	18	18	18	15	14	16	17	15	16	15	16	16	15	7	6	7	9	7	7	8	8	16	17	16	17	16	15	14	14	6	7	6	8	7	5	7	7	15	14	16	17
Q9Z2U0;Q9CWH6	Q9Z2U0	11;5	11;5	11;5	Proteasome subunit alpha type-7	Psma7	sp|Q9Z2U0|PSA7_MOUSE Proteasome subunit alpha type-7 OS=Mus musculus GN=Psma7 PE=1 SV=1	2	11	11	11	9	11	10	10	11	10	10	11	10	9	3	4	5	5	6	3	5	5	11	8	11	11	11	11	11	10	6	4	4	4	4	4	6	5	9	11	10	10
Q9R001	Q9R001	41	41	41	A disintegrin and metalloproteinase with thrombospondin motifs 5	Adamts5	sp|Q9R001|ATS5_MOUSE A disintegrin and metalloproteinase with thrombospondin motifs 5 OS=Mus musculus GN=Adamts5 PE=2 SV=2	1	41	41	41	33	35	28	34	34	31	33	31	30	25	15	17	20	16	13	13	16	17	30	33	32	31	36	36	29	38	21	22	20	20	17	22	22	17	33	35	28	34
Q9QXT0	Q9QXT0	13	13	13	Protein canopy homolog 2	Cnpy2	sp|Q9QXT0|CNPY2_MOUSE Protein canopy homolog 2 OS=Mus musculus GN=Cnpy2 PE=1 SV=1	1	13	13	13	13	11	13	13	12	13	13	9	9	11	6	7	8	6	2	4	4	2	12	13	12	12	12	10	11	12	2	2	3	0	3	4	2	1	13	11	13	13
Q9JJ28	Q9JJ28	44	44	44	Protein flightless-1 homolog	Flii	sp|Q9JJ28|FLII_MOUSE Protein flightless-1 homolog OS=Mus musculus GN=Flii PE=1 SV=1	1	44	44	44	35	30	34	32	36	34	31	36	42	36	9	8	11	14	10	12	10	10	32	34	33	38	36	37	31	31	10	8	10	12	11	11	10	8	35	30	34	32
P61750	P61750	11	5	5	ADP-ribosylation factor 4	Arf4	sp|P61750|ARF4_MOUSE ADP-ribosylation factor 4 OS=Mus musculus GN=Arf4 PE=1 SV=2	1	11	5	5	8	7	10	8	9	9	10	10	11	10	6	6	7	7	5	5	6	7	9	9	9	8	9	10	10	11	7	7	6	6	5	5	5	5	3	2	4	3
Q9CW03	Q9CW03	60	60	60	Structural maintenance of chromosomes protein 3	Smc3	sp|Q9CW03|SMC3_MOUSE Structural maintenance of chromosomes protein 3 OS=Mus musculus GN=Smc3 PE=1 SV=2	1	60	60	60	47	49	46	50	36	35	42	38	38	37	39	35	37	39	32	37	35	34	43	47	42	39	36	31	31	29	32	36	39	37	32	36	36	31	47	49	46	50
P10605	P10605	13	13	13	Cathepsin B;Cathepsin B light chain;Cathepsin B heavy chain	Ctsb	sp|P10605|CATB_MOUSE Cathepsin B OS=Mus musculus GN=Ctsb PE=1 SV=2	1	13	13	13	9	8	9	11	11	9	11	10	11	11	3	3	4	5	5	6	7	8	11	11	12	12	11	12	11	11	7	7	6	7	6	7	6	9	9	8	9	11
P63085;Q6P5G0;Q61532	P63085	17;1;1	17;1;1	13;0;0	Mitogen-activated protein kinase 1	Mapk1	sp|P63085|MK01_MOUSE Mitogen-activated protein kinase 1 OS=Mus musculus GN=Mapk1 PE=1 SV=3	3	17	17	13	15	14	16	17	14	15	15	16	15	16	6	4	9	6	6	7	5	10	15	16	16	15	16	15	16	16	4	3	4	4	6	1	8	6	15	14	16	17
Q9CZ13	Q9CZ13	22	22	21	Cytochrome b-c1 complex subunit 1, mitochondrial	Uqcrc1	sp|Q9CZ13|QCR1_MOUSE Cytochrome b-c1 complex subunit 1, mitochondrial OS=Mus musculus GN=Uqcrc1 PE=1 SV=2	1	22	22	21	17	14	16	15	18	18	17	16	16	20	6	3	5	4	3	3	4	1	16	16	16	15	19	18	19	22	2	2	1	3	3	2	3	3	17	14	16	15
Q9QXZ0	Q9QXZ0	114	111	111	Microtubule-actin cross-linking factor 1	Macf1	sp|Q9QXZ0|MACF1_MOUSE Microtubule-actin cross-linking factor 1 OS=Mus musculus GN=Macf1 PE=1 SV=2	1	114	111	111	53	59	53	54	58	65	63	58	77	87	7	7	10	10	6	6	9	10	61	60	81	80	90	89	96	94	17	17	20	16	23	21	32	26	53	58	53	53
P39054	P39054	30	30	20	Dynamin-2	Dnm2	sp|P39054|DYN2_MOUSE Dynamin-2 OS=Mus musculus GN=Dnm2 PE=1 SV=2	1	30	30	20	26	27	27	27	24	27	26	26	28	29	9	11	16	12	10	8	10	13	23	23	24	23	23	26	22	24	12	8	8	9	9	8	8	6	26	27	27	27
Q99JW4	Q99JW4	13	13	10	LIM and senescent cell antigen-like-containing domain protein 1	Lims1	sp|Q99JW4|LIMS1_MOUSE LIM and senescent cell antigen-like-containing domain protein 1 OS=Mus musculus GN=Lims1 PE=1 SV=3	1	13	13	10	10	10	12	12	10	9	10	9	13	10	5	6	5	7	4	3	6	4	12	11	13	13	13	13	10	13	5	6	5	6	5	5	5	5	10	10	12	12
Q60710	Q60710	28	28	28	Deoxynucleoside triphosphate triphosphohydrolase SAMHD1	Samhd1	sp|Q60710|SAMH1_MOUSE Deoxynucleoside triphosphate triphosphohydrolase SAMHD1 OS=Mus musculus GN=Samhd1 PE=1 SV=2	1	28	28	28	24	23	26	26	25	25	24	20	26	24	6	4	9	8	2	4	8	8	26	24	25	25	25	26	24	26	7	9	12	11	8	9	6	8	24	23	26	26
Q8R050;Q149F3	Q8R050	26;12	26;12	26;12	Eukaryotic peptide chain release factor GTP-binding subunit ERF3A	Gspt1	sp|Q8R050|ERF3A_MOUSE Eukaryotic peptide chain release factor GTP-binding subunit ERF3A OS=Mus musculus GN=Gspt1 PE=1 SV=2	2	26	26	26	22	22	20	21	21	20	21	23	19	21	12	9	11	13	4	2	5	6	23	20	23	22	21	20	21	22	8	9	8	6	5	5	7	9	22	22	20	21
Q9Z0X1	Q9Z0X1	21	21	21	Apoptosis-inducing factor 1, mitochondrial	Aifm1	sp|Q9Z0X1|AIFM1_MOUSE Apoptosis-inducing factor 1, mitochondrial OS=Mus musculus GN=Aifm1 PE=1 SV=1	1	21	21	21	18	17	17	18	19	19	19	21	19	19	6	6	10	11	8	7	8	11	17	16	15	19	19	14	17	18	9	8	5	7	5	10	8	8	18	17	17	18
Q91W50	Q91W50	30	30	30	Cold shock domain-containing protein E1	Csde1	sp|Q91W50|CSDE1_MOUSE Cold shock domain-containing protein E1 OS=Mus musculus GN=Csde1 PE=1 SV=1	1	30	30	30	25	26	20	25	28	26	27	23	24	26	12	11	13	14	5	9	13	12	24	25	27	25	25	24	27	26	6	10	10	8	8	9	9	8	25	26	20	25
O35129	O35129	16	16	16	Prohibitin-2	Phb2	sp|O35129|PHB2_MOUSE Prohibitin-2 OS=Mus musculus GN=Phb2 PE=1 SV=1	1	16	16	16	14	13	14	14	14	15	15	15	12	13	7	5	7	7	3	5	7	6	10	12	13	13	13	14	12	14	4	4	6	4	7	7	9	6	14	13	14	14
Q7TQH0	Q7TQH0	29	29	28	Ataxin-2-like protein	Atxn2l	sp|Q7TQH0|ATX2L_MOUSE Ataxin-2-like protein OS=Mus musculus GN=Atxn2l PE=1 SV=1	1	29	29	28	15	16	18	21	22	22	19	23	22	23	4	2	5	8	9	8	10	6	20	17	22	24	25	20	26	27	14	11	13	13	11	13	9	11	15	16	18	21
Q91YR1	Q91YR1	21	21	19	Twinfilin-1	Twf1	sp|Q91YR1|TWF1_MOUSE Twinfilin-1 OS=Mus musculus GN=Twf1 PE=1 SV=2	1	21	21	19	15	15	16	16	15	16	19	18	19	20	5	4	9	6	9	7	10	9	17	17	17	17	19	17	18	20	7	7	8	8	7	8	10	7	15	15	16	16
Q921M3	Q921M3	36	36	36	Splicing factor 3B subunit 3	Sf3b3	sp|Q921M3|SF3B3_MOUSE Splicing factor 3B subunit 3 OS=Mus musculus GN=Sf3b3 PE=1 SV=1	1	36	36	36	30	30	32	30	25	24	27	25	29	29	9	10	11	9	7	4	5	7	28	27	26	28	27	27	28	24	8	7	8	6	6	7	5	8	30	30	32	30
O55222	O55222	18	18	18	Integrin-linked protein kinase	Ilk	sp|O55222|ILK_MOUSE Integrin-linked protein kinase OS=Mus musculus GN=Ilk PE=1 SV=2	1	18	18	18	15	14	15	13	15	16	16	15	15	13	8	5	9	6	8	6	9	8	17	16	18	17	17	17	15	16	9	9	7	8	6	7	10	7	15	14	15	13
Q9Z1G3;Q99L60	Q9Z1G3	23;1	23;1	23;1	V-type proton ATPase subunit C 1	Atp6v1c1	sp|Q9Z1G3|VATC1_MOUSE V-type proton ATPase subunit C 1 OS=Mus musculus GN=Atp6v1c1 PE=1 SV=4	2	23	23	23	16	16	17	18	19	20	22	18	19	17	7	7	9	7	4	7	9	8	15	17	19	19	17	19	22	20	7	6	8	8	9	8	8	9	16	16	17	18
Q9WVC3	Q9WVC3	6	6	6	Caveolin-2	Cav2	sp|Q9WVC3|CAV2_MOUSE Caveolin-2 OS=Mus musculus GN=Cav2 PE=1 SV=1	1	6	6	6	4	5	4	5	5	5	5	5	6	6	0	3	2	3	2	2	3	4	3	3	5	4	4	5	5	5	3	3	1	2	3	2	3	2	4	5	4	5
O35381;Q64G17	O35381	9;3	9;3	7;2	Acidic leucine-rich nuclear phosphoprotein 32 family member A	Anp32a	sp|O35381|AN32A_MOUSE Acidic leucine-rich nuclear phosphoprotein 32 family member A OS=Mus musculus GN=Anp32a PE=1 SV=1	2	9	9	7	9	9	8	9	9	9	9	9	9	8	4	4	7	6	5	4	5	4	8	8	9	8	8	9	8	8	5	4	2	4	1	3	4	5	9	9	8	9
Q8QZT1	Q8QZT1	15	15	15	Acetyl-CoA acetyltransferase, mitochondrial	Acat1	sp|Q8QZT1|THIL_MOUSE Acetyl-CoA acetyltransferase, mitochondrial OS=Mus musculus GN=Acat1 PE=1 SV=1	1	15	15	15	13	13	13	12	12	12	11	12	13	13	10	10	8	8	9	8	8	8	14	13	14	15	14	13	13	13	7	5	6	8	8	8	7	7	13	13	13	12
Q9Z2U1	Q9Z2U1	11	11	11	Proteasome subunit alpha type-5	Psma5	sp|Q9Z2U1|PSA5_MOUSE Proteasome subunit alpha type-5 OS=Mus musculus GN=Psma5 PE=1 SV=1	1	11	11	11	10	9	9	10	10	10	9	9	10	10	3	3	4	3	3	4	2	4	8	9	8	9	10	9	8	9	4	3	1	3	4	6	5	4	10	9	9	10
O70503	O70503	12	12	12	Very-long-chain 3-oxoacyl-CoA reductase	Hsd17b12	sp|O70503|DHB12_MOUSE Very-long-chain 3-oxoacyl-CoA reductase OS=Mus musculus GN=Hsd17b12 PE=1 SV=1	1	12	12	12	11	10	10	11	9	8	9	10	10	9	7	5	6	6	5	6	5	7	9	8	8	9	8	10	10	8	7	6	6	6	6	5	3	6	11	10	10	11
P58774	P58774	30	5	4	Tropomyosin beta chain	Tpm2	sp|P58774|TPM2_MOUSE Tropomyosin beta chain OS=Mus musculus GN=Tpm2 PE=1 SV=1	1	30	5	4	27	27	25	28	29	28	27	27	25	24	18	19	27	25	21	22	22	20	22	25	25	26	25	25	22	22	15	16	11	13	10	13	13	14	5	5	3	5
Q8K4B0	Q8K4B0	39	39	33	Metastasis-associated protein MTA1	Mta1	sp|Q8K4B0|MTA1_MOUSE Metastasis-associated protein MTA1 OS=Mus musculus GN=Mta1 PE=1 SV=1	1	39	39	33	18	18	17	19	22	22	24	24	20	19	19	17	19	21	26	28	30	29	31	32	31	32	35	34	33	35	21	19	24	26	24	26	29	32	18	18	17	19
Q9D1M0	Q9D1M0	14	14	14	Protein SEC13 homolog	Sec13	sp|Q9D1M0|SEC13_MOUSE Protein SEC13 homolog OS=Mus musculus GN=Sec13 PE=1 SV=3	1	14	14	14	11	11	13	12	13	13	14	13	14	12	6	5	7	6	5	4	9	7	13	13	12	12	14	14	13	14	5	4	3	5	5	5	7	2	11	11	13	12
P62192	P62192	22	22	22	26S protease regulatory subunit 4	Psmc1	sp|P62192|PRS4_MOUSE 26S proteasome regulatory subunit 4 OS=Mus musculus GN=Psmc1 PE=1 SV=1	1	22	22	22	21	19	18	18	21	19	20	21	18	19	8	9	11	9	6	7	7	7	18	18	20	20	18	18	18	18	4	6	5	4	5	6	6	8	21	19	18	18
Q8C547	Q8C547	11	11	11	HEAT repeat-containing protein 5B	Heatr5b	sp|Q8C547|HTR5B_MOUSE HEAT repeat-containing protein 5B OS=Mus musculus GN=Heatr5b PE=1 SV=3	1	11	11	11	3	7	6	4	6	4	5	6	6	8	1	1	1	1	2	2	2	2	6	8	8	7	6	10	9	9	2	1	1	1	1	1	1	1	3	7	6	4
P48771	P48771	4	4	4	Cytochrome c oxidase subunit 7A2, mitochondrial	Cox7a2	sp|P48771|CX7A2_MOUSE Cytochrome c oxidase subunit 7A2, mitochondrial OS=Mus musculus GN=Cox7a2 PE=1 SV=2	1	4	4	4	2	2	3	2	3	4	4	4	4	4	2	1	3	3	2	2	2	3	2	2	3	2	3	2	3	3	2	1	2	2	2	2	2	2	2	2	3	2
P25085	P25085	5	5	5	Interleukin-1 receptor antagonist protein	Il1rn	sp|P25085|IL1RA_MOUSE Interleukin-1 receptor antagonist protein OS=Mus musculus GN=Il1rn PE=2 SV=1	1	5	5	5	4	4	5	5	5	5	5	4	5	5	4	2	2	3	3	3	2	2	2	2	3	2	3	2	3	4	0	0	0	0	0	0	0	0	4	4	5	5
P63037	P63037	20	20	20	DnaJ homolog subfamily A member 1	Dnaja1	sp|P63037|DNJA1_MOUSE DnaJ homolog subfamily A member 1 OS=Mus musculus GN=Dnaja1 PE=1 SV=1	1	20	20	20	16	15	18	19	17	17	15	17	19	17	10	10	10	7	10	9	10	10	15	14	20	20	18	18	18	15	11	10	11	9	8	9	8	7	16	15	18	19
P83882	P83882	6	6	6	60S ribosomal protein L36a	Rpl36a	sp|P83882|RL36A_MOUSE 60S ribosomal protein L36a OS=Mus musculus GN=Rpl36a PE=1 SV=2	1	6	6	6	4	4	5	5	4	4	4	4	5	6	4	4	4	4	5	4	4	4	4	5	5	5	6	6	6	5	4	5	4	5	4	5	4	4	4	4	5	5
P48759	P48759	18	18	18	Pentraxin-related protein PTX3	Ptx3	sp|P48759|PTX3_MOUSE Pentraxin-related protein PTX3 OS=Mus musculus GN=Ptx3 PE=1 SV=2	1	18	18	18	17	14	16	17	16	15	15	16	17	17	11	11	10	11	10	8	9	9	8	8	5	7	10	9	7	11	3	3	4	3	4	3	4	5	17	14	16	17
Q9D051	Q9D051	15	15	15	Pyruvate dehydrogenase E1 component subunit beta, mitochondrial	Pdhb	sp|Q9D051|ODPB_MOUSE Pyruvate dehydrogenase E1 component subunit beta, mitochondrial OS=Mus musculus GN=Pdhb PE=1 SV=1	1	15	15	15	13	12	13	13	13	13	12	12	11	12	8	6	6	7	6	5	6	6	12	11	13	11	13	11	11	12	4	5	3	3	3	2	3	4	13	12	13	13
Q8K2Z4	Q8K2Z4	50	50	50	Condensin complex subunit 1	Ncapd2	sp|Q8K2Z4|CND1_MOUSE Condensin complex subunit 1 OS=Mus musculus GN=Ncapd2 PE=1 SV=2	1	50	50	50	33	36	25	30	27	27	32	32	21	22	38	39	33	33	35	37	41	42	38	36	41	40	30	36	37	35	45	45	41	42	38	40	39	41	33	36	25	30
Q9Z0P4	Q9Z0P4	20	20	20	Paralemmin-1	Palm	sp|Q9Z0P4|PALM_MOUSE Paralemmin-1 OS=Mus musculus GN=Palm PE=1 SV=1	1	20	20	20	16	14	14	15	18	17	16	14	18	17	6	9	12	13	13	10	11	15	11	14	15	14	18	15	15	17	10	7	9	10	9	10	10	10	16	14	14	15
P15626;Q80W21	P15626	17;7	17;7	11;2	Glutathione S-transferase Mu 2	Gstm2	sp|P15626|GSTM2_MOUSE Glutathione S-transferase Mu 2 OS=Mus musculus GN=Gstm2 PE=1 SV=2	2	17	17	11	11	13	16	15	16	14	16	15	15	16	5	3	4	3	1	1	4	2	14	12	14	15	15	14	15	14	1	3	2	2	1	2	2	4	11	13	16	15
P26369	P26369	13	13	13	Splicing factor U2AF 65 kDa subunit	U2af2	sp|P26369|U2AF2_MOUSE Splicing factor U2AF 65 kDa subunit OS=Mus musculus GN=U2af2 PE=1 SV=3	1	13	13	13	10	12	11	12	12	12	11	13	12	11	3	2	4	5	7	6	6	8	11	10	12	12	13	12	10	11	4	4	6	5	5	7	6	7	10	12	11	12
P63089	P63089	7	7	7	Pleiotrophin	Ptn	sp|P63089|PTN_MOUSE Pleiotrophin OS=Mus musculus GN=Ptn PE=1 SV=1	1	7	7	7	7	7	6	7	7	7	7	7	6	6	5	5	5	6	5	6	5	6	0	0	1	1	2	1	1	2	0	0	3	0	1	1	0	0	7	7	6	7
O35640	O35640	17	17	17	Annexin A8	Anxa8	sp|O35640|ANXA8_MOUSE Annexin A8 OS=Mus musculus GN=Anxa8 PE=1 SV=2	1	17	17	17	15	15	16	17	16	17	15	16	15	14	3	6	9	7	4	4	5	3	14	14	15	14	17	16	14	16	3	3	5	3	7	5	3	6	15	15	16	17
Q64737	Q64737	39	39	39	Trifunctional purine biosynthetic protein adenosine-3;Phosphoribosylamine--glycine ligase;Phosphoribosylformylglycinamidine cyclo-ligase;Phosphoribosylglycinamide formyltransferase	Gart	sp|Q64737|PUR2_MOUSE Trifunctional purine biosynthetic protein adenosine-3 OS=Mus musculus GN=Gart PE=1 SV=3	1	39	39	39	31	34	36	32	32	30	32	29	34	31	8	5	7	12	6	6	7	8	26	28	31	34	30	29	29	29	9	7	5	10	5	7	3	6	31	34	36	32
Q9CQR2	Q9CQR2	8	8	8	40S ribosomal protein S21	Rps21	sp|Q9CQR2|RS21_MOUSE 40S ribosomal protein S21 OS=Mus musculus GN=Rps21 PE=1 SV=1	1	8	8	8	3	4	4	6	6	6	4	4	4	6	4	4	3	4	5	4	4	3	6	5	5	4	7	4	5	4	4	4	4	4	2	2	1	2	3	4	4	6
Q61792;Q9DC07	Q61792	13;1	13;1	13;1	LIM and SH3 domain protein 1	Lasp1	sp|Q61792|LASP1_MOUSE LIM and SH3 domain protein 1 OS=Mus musculus GN=Lasp1 PE=1 SV=1	2	13	13	13	10	8	9	10	11	10	10	9	7	7	5	4	9	8	7	7	8	9	10	10	11	10	9	11	8	10	4	7	5	4	3	4	3	5	10	8	9	10
Q5F2E7	Q5F2E7	23	23	23	Nuclear fragile X mental retardation-interacting protein 2	Nufip2	sp|Q5F2E7|NUFP2_MOUSE Nuclear fragile X mental retardation-interacting protein 2 OS=Mus musculus GN=Nufip2 PE=1 SV=1	1	23	23	23	15	12	14	18	20	19	20	20	23	21	2	2	6	6	11	11	13	12	18	20	21	19	22	19	22	21	14	12	14	10	18	16	15	15	15	12	14	18
Q9D1D4	Q9D1D4	11	11	11	Transmembrane emp24 domain-containing protein 10	Tmed10	sp|Q9D1D4|TMEDA_MOUSE Transmembrane emp24 domain-containing protein 10 OS=Mus musculus GN=Tmed10 PE=1 SV=1	1	11	11	11	9	10	9	8	10	9	10	10	9	9	5	5	4	4	7	4	5	6	11	10	8	9	10	8	11	10	5	4	4	3	4	5	5	4	9	10	9	8
Q91VC3	Q91VC3	27	23	23	Eukaryotic initiation factor 4A-III;Eukaryotic initiation factor 4A-III, N-terminally processed	Eif4a3	sp|Q91VC3|IF4A3_MOUSE Eukaryotic initiation factor 4A-III OS=Mus musculus GN=Eif4a3 PE=1 SV=3	1	27	23	23	22	22	22	23	21	20	21	21	18	19	12	12	12	11	11	10	13	10	25	25	19	22	21	22	19	21	14	13	9	12	10	9	11	8	18	18	19	19
Q8R0X7	Q8R0X7	21	21	21	Sphingosine-1-phosphate lyase 1	Sgpl1	sp|Q8R0X7|SGPL1_MOUSE Sphingosine-1-phosphate lyase 1 OS=Mus musculus GN=Sgpl1 PE=1 SV=1	1	21	21	21	18	17	14	17	17	18	17	16	15	14	12	11	14	15	14	10	9	12	16	17	15	17	18	17	17	15	10	12	11	10	11	10	12	8	18	17	14	17
O89079	O89079	15	15	15	Coatomer subunit epsilon	Cope	sp|O89079|COPE_MOUSE Coatomer subunit epsilon OS=Mus musculus GN=Cope PE=1 SV=3	1	15	15	15	12	11	13	13	12	12	12	13	14	13	13	11	11	10	12	10	10	11	13	13	13	13	14	12	15	14	9	10	12	11	13	11	10	10	12	11	13	13
P45376	P45376	20	20	20	Aldose reductase	Akr1b1	sp|P45376|ALDR_MOUSE Aldose reductase OS=Mus musculus GN=Akr1b1 PE=1 SV=3	1	20	20	20	16	15	18	19	15	14	15	16	17	17	7	5	7	6	4	5	5	5	17	16	15	16	16	15	14	16	5	4	5	4	5	5	4	4	16	15	18	19
Q9R0L6	Q9R0L6	56	56	56	Pericentriolar material 1 protein	Pcm1	sp|Q9R0L6|PCM1_MOUSE Pericentriolar material 1 protein OS=Mus musculus GN=Pcm1 PE=1 SV=2	1	56	56	56	36	35	34	39	41	42	41	41	52	42	10	10	23	22	24	18	27	28	38	42	41	47	47	45	36	43	28	25	18	20	17	20	26	31	36	35	34	39
Q9Z2I9	Q9Z2I9	22	22	22	Succinyl-CoA ligase [ADP-forming] subunit beta, mitochondrial	Sucla2	sp|Q9Z2I9|SUCB1_MOUSE Succinate--CoA ligase [ADP-forming] subunit beta, mitochondrial OS=Mus musculus GN=Sucla2 PE=1 SV=2	1	22	22	22	18	17	18	19	19	19	17	18	20	19	7	9	10	10	7	6	8	7	11	11	17	13	12	12	12	12	3	4	3	5	5	3	4	2	18	17	18	19
Q01405	Q01405	27	27	24	Protein transport protein Sec23A	Sec23a	sp|Q01405|SC23A_MOUSE Protein transport protein Sec23A OS=Mus musculus GN=Sec23a PE=1 SV=2	1	27	27	24	21	23	22	22	18	22	21	21	26	25	5	3	9	10	4	3	6	6	18	17	20	20	20	20	23	20	4	5	5	4	7	7	9	9	21	23	22	22
Q9D6R2	Q9D6R2	17	17	17	Isocitrate dehydrogenase [NAD] subunit alpha, mitochondrial	Idh3a	sp|Q9D6R2|IDH3A_MOUSE Isocitrate dehydrogenase [NAD] subunit alpha, mitochondrial OS=Mus musculus GN=Idh3a PE=1 SV=1	1	17	17	17	15	15	13	17	16	16	15	14	15	12	7	9	8	9	7	6	7	9	10	13	15	15	14	14	12	15	4	6	5	5	6	6	6	4	15	15	13	17
Q9WVJ2	Q9WVJ2	20	20	20	26S proteasome non-ATPase regulatory subunit 13	Psmd13	sp|Q9WVJ2|PSD13_MOUSE 26S proteasome non-ATPase regulatory subunit 13 OS=Mus musculus GN=Psmd13 PE=1 SV=1	1	20	20	20	12	15	15	18	15	16	14	15	19	19	7	5	11	8	5	5	7	9	13	15	16	16	18	16	17	14	7	6	6	6	6	8	5	4	12	15	15	18
Q99K85	Q99K85	19	19	19	Phosphoserine aminotransferase	Psat1	sp|Q99K85|SERC_MOUSE Phosphoserine aminotransferase OS=Mus musculus GN=Psat1 PE=1 SV=1	1	19	19	19	17	17	14	16	17	16	17	16	16	16	10	8	13	12	11	7	9	10	18	17	17	16	17	19	19	18	7	6	8	5	6	9	11	9	17	17	14	16
O09106	O09106	21	21	15	Histone deacetylase 1	Hdac1	sp|O09106|HDAC1_MOUSE Histone deacetylase 1 OS=Mus musculus GN=Hdac1 PE=1 SV=1	1	21	21	15	10	10	10	11	12	10	12	9	8	10	8	8	9	9	13	15	14	15	15	18	20	16	16	14	15	17	13	15	14	15	11	14	19	17	10	10	10	11
Q8K2B3	Q8K2B3	29	29	29	Succinate dehydrogenase [ubiquinone] flavoprotein subunit, mitochondrial	Sdha	sp|Q8K2B3|SDHA_MOUSE Succinate dehydrogenase [ubiquinone] flavoprotein subunit, mitochondrial OS=Mus musculus GN=Sdha PE=1 SV=1	1	29	29	29	28	26	23	23	25	24	23	25	21	19	9	10	11	9	5	8	9	10	23	25	25	27	23	24	24	24	9	6	8	6	6	4	7	9	28	26	23	23
Q9DCD0	Q9DCD0	19	19	19	6-phosphogluconate dehydrogenase, decarboxylating	Pgd	sp|Q9DCD0|6PGD_MOUSE 6-phosphogluconate dehydrogenase, decarboxylating OS=Mus musculus GN=Pgd PE=1 SV=3	1	19	19	19	14	15	13	13	14	14	16	15	17	15	4	0	0	1	3	0	2	3	16	15	16	16	16	17	17	17	2	0	1	2	3	2	4	5	14	15	13	13
Q02819	Q02819	25	25	25	Nucleobindin-1	Nucb1	sp|Q02819|NUCB1_MOUSE Nucleobindin-1 OS=Mus musculus GN=Nucb1 PE=1 SV=2	1	25	25	25	18	18	19	19	18	19	18	18	17	18	10	7	12	13	9	9	7	9	20	21	20	20	18	19	23	22	8	8	8	8	10	7	7	7	18	18	19	19
Q3V0C5	Q3V0C5	3	3	3	Ubiquitin carboxyl-terminal hydrolase 48	Usp48	sp|Q3V0C5|UBP48_MOUSE Ubiquitin carboxyl-terminal hydrolase 48 OS=Mus musculus GN=Usp48 PE=1 SV=2	1	3	3	3	2	2	1	1	1	1	1	1	1	1	1	1	1	1	1	1	1	1	2	1	1	2	1	1	1	3	1	1	1	1	1	1	1	1	2	2	1	1
Q8BVE3	Q8BVE3	21	21	21	V-type proton ATPase subunit H	Atp6v1h	sp|Q8BVE3|VATH_MOUSE V-type proton ATPase subunit H OS=Mus musculus GN=Atp6v1h PE=1 SV=1	1	21	21	21	13	14	13	16	15	16	16	14	17	16	4	5	8	6	5	5	2	3	14	15	20	17	17	18	19	19	7	5	3	5	7	4	6	6	13	14	13	16
Q8BFY9	Q8BFY9	26	26	20	Transportin-1	Tnpo1	sp|Q8BFY9|TNPO1_MOUSE Transportin-1 OS=Mus musculus GN=Tnpo1 PE=1 SV=2	1	26	26	20	21	23	21	23	23	22	21	23	24	22	7	6	10	8	3	4	6	5	23	22	23	24	26	24	23	22	4	2	6	6	8	6	4	6	21	23	21	23
P11438	P11438	6	6	6	Lysosome-associated membrane glycoprotein 1	Lamp1	sp|P11438|LAMP1_MOUSE Lysosome-associated membrane glycoprotein 1 OS=Mus musculus GN=Lamp1 PE=1 SV=2	1	6	6	6	5	5	5	6	6	5	5	6	6	5	0	1	1	1	2	2	3	4	5	5	6	6	5	5	6	5	0	3	2	2	1	1	4	4	5	5	5	6
P30416	P30416	32	32	32	Peptidyl-prolyl cis-trans isomerase FKBP4;Peptidyl-prolyl cis-trans isomerase FKBP4, N-terminally processed	Fkbp4	sp|P30416|FKBP4_MOUSE Peptidyl-prolyl cis-trans isomerase FKBP4 OS=Mus musculus GN=Fkbp4 PE=1 SV=5	1	32	32	32	25	24	27	27	24	27	24	23	24	26	4	5	10	11	5	5	6	6	22	21	25	23	21	22	21	25	5	5	5	3	2	4	6	4	25	24	27	27
Q9CU62	Q9CU62	60	60	60	Structural maintenance of chromosomes protein 1A	Smc1a	sp|Q9CU62|SMC1A_MOUSE Structural maintenance of chromosomes protein 1A OS=Mus musculus GN=Smc1a PE=1 SV=4	1	60	60	60	47	45	44	47	31	29	34	39	37	36	39	41	34	34	34	34	33	31	42	46	41	42	35	35	32	33	31	36	34	39	35	34	35	34	47	45	44	47
P14685	P14685	26	26	26	26S proteasome non-ATPase regulatory subunit 3	Psmd3	sp|P14685|PSMD3_MOUSE 26S proteasome non-ATPase regulatory subunit 3 OS=Mus musculus GN=Psmd3 PE=1 SV=3	1	26	26	26	23	22	20	21	22	24	24	23	24	23	11	9	12	8	2	7	9	11	21	23	22	21	24	22	21	24	4	4	5	1	2	3	5	7	23	22	20	21
P53996	P53996	9	9	9	Cellular nucleic acid-binding protein	Cnbp	sp|P53996|CNBP_MOUSE Cellular nucleic acid-binding protein OS=Mus musculus GN=Cnbp PE=1 SV=2	1	9	9	9	8	9	5	9	9	9	8	8	8	8	3	2	3	2	3	3	3	3	8	9	9	8	9	9	6	9	1	2	1	2	1	3	2	3	8	9	5	9
Q9D1L9	Q9D1L9	5	5	5	Ragulator complex protein LAMTOR5	Lamtor5	sp|Q9D1L9|LTOR5_MOUSE Ragulator complex protein LAMTOR5 OS=Mus musculus GN=Lamtor5 PE=1 SV=1	1	5	5	5	5	5	5	5	5	5	5	5	5	5	1	1	4	3	3	3	3	3	5	4	5	5	5	5	5	5	0	2	3	3	3	3	3	3	5	5	5	5
Q9DBS1	Q9DBS1	17	17	17	Transmembrane protein 43	Tmem43	sp|Q9DBS1|TMM43_MOUSE Transmembrane protein 43 OS=Mus musculus GN=Tmem43 PE=1 SV=1	1	17	17	17	15	14	14	14	14	13	14	12	14	14	8	7	11	10	4	4	10	6	15	13	10	11	12	10	13	11	3	3	2	3	4	4	4	6	15	14	14	14
Q3UDE2	Q3UDE2	32	32	32	Tubulin--tyrosine ligase-like protein 12	Ttll12	sp|Q3UDE2|TTL12_MOUSE Tubulin--tyrosine ligase-like protein 12 OS=Mus musculus GN=Ttll12 PE=1 SV=1	1	32	32	32	26	23	29	26	25	25	25	25	25	24	9	5	10	12	7	5	8	10	21	21	23	23	20	19	22	19	1	2	3	3	4	1	7	3	26	23	29	26
Q62009	Q62009	32	32	22	Periostin	Postn	sp|Q62009|POSTN_MOUSE Periostin OS=Mus musculus GN=Postn PE=1 SV=2	1	32	32	22	29	27	30	30	25	24	26	21	26	26	22	17	19	19	6	12	16	13	9	7	4	11	11	7	6	6	3	1	1	3	0	3	3	1	29	27	30	30
Q8C0T5	Q8C0T5	57	57	55	Signal-induced proliferation-associated 1-like protein 1	Sipa1l1	sp|Q8C0T5|SI1L1_MOUSE Signal-induced proliferation-associated 1-like protein 1 OS=Mus musculus GN=Sipa1l1 PE=1 SV=2	1	57	57	55	44	49	41	47	41	40	45	41	43	42	24	15	17	16	17	9	26	26	47	44	46	45	44	47	40	49	26	27	17	22	16	12	16	18	44	49	41	47
P54775	P54775	19	19	19	26S protease regulatory subunit 6B	Psmc4	sp|P54775|PRS6B_MOUSE 26S proteasome regulatory subunit 6B OS=Mus musculus GN=Psmc4 PE=1 SV=2	1	19	19	19	15	15	16	14	16	15	15	16	16	16	8	6	13	13	8	8	8	8	18	18	18	16	16	17	16	15	7	8	9	6	8	10	7	8	15	15	16	14
Q9Z0N1	Q9Z0N1	17	17	5	Eukaryotic translation initiation factor 2 subunit 3, X-linked	Eif2s3x	sp|Q9Z0N1|IF2G_MOUSE Eukaryotic translation initiation factor 2 subunit 3, X-linked OS=Mus musculus GN=Eif2s3x PE=1 SV=2	1	17	17	5	14	13	17	17	16	16	15	16	16	15	9	7	11	8	9	10	11	12	15	15	15	15	17	17	16	16	11	9	10	11	12	11	11	12	14	13	17	17
Q9CWS0	Q9CWS0	18	18	17	N(G),N(G)-dimethylarginine dimethylaminohydrolase 1	Ddah1	sp|Q9CWS0|DDAH1_MOUSE N(G),N(G)-dimethylarginine dimethylaminohydrolase 1 OS=Mus musculus GN=Ddah1 PE=1 SV=3	1	18	18	17	12	12	16	15	17	15	17	16	14	16	6	3	5	4	5	4	4	6	14	9	14	16	14	13	14	15	2	2	2	3	1	1	4	1	12	12	16	15
Q3TW96	Q3TW96	26	26	24	UDP-N-acetylhexosamine pyrophosphorylase-like protein 1	Uap1l1	sp|Q3TW96|UAP1L_MOUSE UDP-N-acetylhexosamine pyrophosphorylase-like protein 1 OS=Mus musculus GN=Uap1l1 PE=1 SV=1	1	26	26	24	19	19	20	20	21	19	22	20	23	21	5	5	6	4	4	2	5	4	20	19	24	24	22	20	21	20	4	6	4	3	5	2	3	5	19	19	20	20
P62196	P62196	23	23	23	26S protease regulatory subunit 8	Psmc5	sp|P62196|PRS8_MOUSE 26S proteasome regulatory subunit 8 OS=Mus musculus GN=Psmc5 PE=1 SV=1	1	23	23	23	17	18	19	17	19	17	13	14	21	19	9	6	12	15	10	10	14	12	16	20	16	19	15	17	18	15	11	10	7	9	11	14	9	11	17	18	19	17
Q6R891	Q6R891	31	31	31	Neurabin-2	Ppp1r9b	sp|Q6R891|NEB2_MOUSE Neurabin-2 OS=Mus musculus GN=Ppp1r9b PE=1 SV=1	1	31	31	31	25	24	19	23	25	24	26	26	22	24	14	12	12	11	13	12	15	16	22	24	29	27	22	26	24	23	11	15	8	8	3	4	5	8	25	24	19	23
Q80TV8	Q80TV8	59	59	53	CLIP-associating protein 1	Clasp1	sp|Q80TV8|CLAP1_MOUSE CLIP-associating protein 1 OS=Mus musculus GN=Clasp1 PE=1 SV=2	1	59	59	53	44	45	43	46	45	41	46	44	41	46	28	31	40	31	43	42	46	43	34	31	34	33	35	37	36	39	39	34	40	35	39	42	39	36	44	45	43	46
Q8BHX3	Q8BHX3	18	18	18	Borealin	Cdca8	sp|Q8BHX3|BOREA_MOUSE Borealin OS=Mus musculus GN=Cdca8 PE=1 SV=2	1	18	18	18	10	11	9	8	11	9	10	10	5	4	16	17	14	16	18	15	17	17	12	13	14	14	14	11	12	13	15	18	18	17	16	17	15	17	10	11	9	8
Q8CDN6	Q8CDN6	19	19	19	Thioredoxin-like protein 1	Txnl1	sp|Q8CDN6|TXNL1_MOUSE Thioredoxin-like protein 1 OS=Mus musculus GN=Txnl1 PE=1 SV=3	1	19	19	19	18	15	16	19	17	15	16	15	16	16	9	8	11	12	7	5	10	8	16	16	18	17	15	16	17	15	5	6	7	4	3	4	6	7	18	15	16	19
Q9D8B3	Q9D8B3	14	14	14	Charged multivesicular body protein 4b	Chmp4b	sp|Q9D8B3|CHM4B_MOUSE Charged multivesicular body protein 4b OS=Mus musculus GN=Chmp4b PE=1 SV=2	1	14	14	14	13	11	9	13	13	13	13	11	13	12	5	7	5	6	6	8	8	8	11	11	13	13	13	12	12	13	8	6	8	9	5	9	7	7	13	11	9	13
Q8QZY1	Q8QZY1	24	24	24	Eukaryotic translation initiation factor 3 subunit L	Eif3l	sp|Q8QZY1|EIF3L_MOUSE Eukaryotic translation initiation factor 3 subunit L OS=Mus musculus GN=Eif3l PE=1 SV=1	1	24	24	24	19	22	22	20	21	23	21	21	22	22	5	5	10	10	7	5	7	7	23	22	21	20	20	21	22	22	4	6	5	4	6	7	6	7	19	22	22	20
Q9DCL9	Q9DCL9	22	22	22	Multifunctional protein ADE2;Phosphoribosylaminoimidazole-succinocarboxamide synthase;Phosphoribosylaminoimidazole carboxylase	Paics	sp|Q9DCL9|PUR6_MOUSE Multifunctional protein ADE2 OS=Mus musculus GN=Paics PE=1 SV=4	1	22	22	22	17	17	14	18	18	18	19	16	15	14	4	5	9	7	6	7	6	8	18	18	17	15	16	15	15	16	3	5	5	6	5	6	7	5	17	17	14	18
P41731	P41731	5	5	5	CD63 antigen	Cd63	sp|P41731|CD63_MOUSE CD63 antigen OS=Mus musculus GN=Cd63 PE=1 SV=2	1	5	5	5	3	3	3	3	5	5	5	3	3	3	1	1	1	1	0	0	0	1	4	4	4	4	5	4	3	4	0	0	1	1	1	0	0	0	3	3	3	3
Q8CIB5	Q8CIB5	26	26	26	Fermitin family homolog 2	Fermt2	sp|Q8CIB5|FERM2_MOUSE Fermitin family homolog 2 OS=Mus musculus GN=Fermt2 PE=1 SV=1	1	26	26	26	19	20	19	23	22	21	21	20	24	23	4	1	4	5	4	3	4	7	19	20	19	20	18	16	20	20	6	6	5	4	2	4	8	5	19	20	19	23
O35988	O35988	7	7	7	Syndecan-4	Sdc4	sp|O35988|SDC4_MOUSE Syndecan-4 OS=Mus musculus GN=Sdc4 PE=1 SV=1	1	7	7	7	7	7	5	6	6	7	7	7	6	6	7	7	7	7	7	7	7	7	6	6	7	7	6	6	7	7	7	7	7	7	6	7	6	7	7	7	5	6
E9Q5G3	E9Q5G3	40	40	40	Kinesin-like protein KIF23	Kif23	sp|E9Q5G3|KIF23_MOUSE Kinesin-like protein KIF23 OS=Mus musculus GN=Kif23 PE=1 SV=1	1	40	40	40	31	29	30	29	28	26	25	27	34	35	16	22	21	23	19	22	26	26	28	30	26	25	29	29	30	29	29	26	23	25	19	19	17	18	31	29	30	29
O35658	O35658	7	7	7	Complement component 1 Q subcomponent-binding protein, mitochondrial	C1qbp	sp|O35658|C1QBP_MOUSE Complement component 1 Q subcomponent-binding protein, mitochondrial OS=Mus musculus GN=C1qbp PE=1 SV=1	1	7	7	7	6	6	5	7	5	5	6	6	6	7	3	4	3	3	3	3	3	3	7	6	6	6	7	7	7	5	4	3	3	3	3	3	3	3	6	6	5	7
Q00PI9	Q00PI9	27	27	27	Heterogeneous nuclear ribonucleoprotein U-like protein 2	Hnrnpul2	sp|Q00PI9|HNRL2_MOUSE Heterogeneous nuclear ribonucleoprotein U-like protein 2 OS=Mus musculus GN=Hnrnpul2 PE=1 SV=2	1	27	27	27	22	22	22	22	20	20	19	19	18	17	8	7	9	8	3	6	8	5	21	24	26	25	22	22	21	22	11	12	10	11	11	8	12	10	22	22	22	22
Q05D44	Q05D44	45	45	45	Eukaryotic translation initiation factor 5B	Eif5b	sp|Q05D44|IF2P_MOUSE Eukaryotic translation initiation factor 5B OS=Mus musculus GN=Eif5b PE=1 SV=2	1	45	45	45	37	40	29	31	35	34	35	33	36	36	22	24	25	28	27	26	25	26	31	33	35	32	34	33	35	34	22	23	23	26	27	26	28	29	37	40	29	31
Q9CQC6	Q9CQC6	19	19	18	Basic leucine zipper and W2 domain-containing protein 1	Bzw1	sp|Q9CQC6|BZW1_MOUSE Basic leucine zipper and W2 domain-containing protein 1 OS=Mus musculus GN=Bzw1 PE=1 SV=1	1	19	19	18	14	15	13	16	15	17	17	17	16	15	10	7	6	7	7	4	10	5	14	16	16	14	14	15	14	17	5	7	5	7	3	5	7	4	14	15	13	16
Q3U7R1	Q3U7R1	35	35	35	Extended synaptotagmin-1	Esyt1	sp|Q3U7R1|ESYT1_MOUSE Extended synaptotagmin-1 OS=Mus musculus GN=Esyt1 PE=1 SV=2	1	35	35	35	23	23	24	22	25	26	23	25	26	25	8	7	12	10	5	6	5	10	26	26	22	26	31	29	30	32	11	8	8	9	10	10	12	12	23	23	24	22
Q61024	Q61024	23	23	23	Asparagine synthetase [glutamine-hydrolyzing]	Asns	sp|Q61024|ASNS_MOUSE Asparagine synthetase [glutamine-hydrolyzing] OS=Mus musculus GN=Asns PE=1 SV=3	1	23	23	23	19	20	19	19	18	21	16	19	19	19	8	8	8	9	7	7	9	9	19	20	18	20	18	19	20	20	8	6	7	10	8	8	6	7	19	20	19	19
P55096	P55096	24	24	24	ATP-binding cassette sub-family D member 3	Abcd3	sp|P55096|ABCD3_MOUSE ATP-binding cassette sub-family D member 3 OS=Mus musculus GN=Abcd3 PE=1 SV=2	1	24	24	24	16	14	17	16	17	15	16	17	20	17	8	10	9	11	6	7	7	9	8	8	14	13	18	20	19	18	10	8	9	7	5	6	7	7	16	14	17	16
P62862	P62862	3	3	3	40S ribosomal protein S30	Fau	sp|P62862|RS30_MOUSE 40S ribosomal protein S30 OS=Mus musculus GN=Fau PE=1 SV=1	1	3	3	3	2	2	2	2	1	2	1	1	2	2	2	2	2	2	2	2	2	2	2	2	1	3	3	3	3	2	2	3	2	2	1	2	2	2	2	2	2	2
P35486	P35486	21	21	21	Pyruvate dehydrogenase E1 component subunit alpha, somatic form, mitochondrial	Pdha1	sp|P35486|ODPA_MOUSE Pyruvate dehydrogenase E1 component subunit alpha, somatic form, mitochondrial OS=Mus musculus GN=Pdha1 PE=1 SV=1	1	21	21	21	19	18	16	17	18	17	18	18	17	18	13	12	13	12	10	11	12	14	16	16	18	20	15	18	16	16	5	5	5	4	6	4	7	8	19	18	16	17
Q9CQQ7	Q9CQQ7	12	12	12	ATP synthase F(0) complex subunit B1, mitochondrial	Atp5f1	sp|Q9CQQ7|AT5F1_MOUSE ATP synthase F(0) complex subunit B1, mitochondrial OS=Mus musculus GN=Atp5f1 PE=1 SV=1	1	12	12	12	10	8	11	10	9	8	10	9	11	10	3	4	3	4	3	5	1	4	10	9	9	9	11	9	9	10	4	4	2	4	3	3	2	3	10	8	11	10
D3Z7P3	D3Z7P3	23	23	23	Glutaminase kidney isoform, mitochondrial	Gls	sp|D3Z7P3|GLSK_MOUSE Glutaminase kidney isoform, mitochondrial OS=Mus musculus GN=Gls PE=1 SV=1	1	23	23	23	18	20	18	20	21	20	22	18	18	18	9	9	8	9	11	7	9	8	18	19	21	18	19	19	19	21	4	8	3	5	6	6	4	6	18	20	18	20
Q9R1B9;Q80TR4	Q9R1B9	50;2	49;2	49;2	Slit homolog 2 protein;Slit homolog 2 protein N-product;Slit homolog 2 protein C-product	Slit2	sp|Q9R1B9|SLIT2_MOUSE Slit homolog 2 protein OS=Mus musculus GN=Slit2 PE=2 SV=2	2	50	49	49	41	42	35	43	36	35	40	42	42	39	25	23	26	25	12	15	21	22	18	21	19	17	25	25	27	31	7	8	6	7	11	8	10	10	40	41	35	42
Q920E5	Q920E5	18	18	18	Farnesyl pyrophosphate synthase	Fdps	sp|Q920E5|FPPS_MOUSE Farnesyl pyrophosphate synthase OS=Mus musculus GN=Fdps PE=1 SV=1	1	18	18	18	14	15	13	14	16	16	17	17	14	13	4	4	5	3	6	5	5	6	12	13	13	13	14	13	13	13	4	3	5	5	3	5	4	4	14	15	13	14
O35682	O35682	7	7	7	Myeloid-associated differentiation marker	Myadm	sp|O35682|MYADM_MOUSE Myeloid-associated differentiation marker OS=Mus musculus GN=Myadm PE=1 SV=2	1	7	7	7	6	6	5	6	6	6	6	6	6	5	1	2	3	3	3	3	4	3	5	6	5	6	6	6	5	7	4	4	3	5	4	4	4	3	6	6	5	6
E9Q7G0	E9Q7G0	87	87	87		Numa1	sp|E9Q7G0|NUMA1_MOUSE Nuclear mitotic apparatus protein 1 OS=Mus musculus GN=Numa1 PE=1 SV=1	1	87	87	87	68	66	62	69	37	39	43	48	40	40	55	52	47	47	26	27	39	42	63	61	57	60	54	50	46	43	47	44	43	48	35	38	37	31	68	66	62	69
P09528	P09528	11	11	11	Ferritin heavy chain;Ferritin heavy chain, N-terminally processed	Fth1	sp|P09528|FRIH_MOUSE Ferritin heavy chain OS=Mus musculus GN=Fth1 PE=1 SV=2	1	11	11	11	10	9	9	10	10	10	10	10	11	9	9	9	7	9	8	8	6	8	9	11	11	11	11	11	11	11	9	7	6	7	9	6	6	7	10	9	9	10
P45591	P45591	15	13	13	Cofilin-2	Cfl2	sp|P45591|COF2_MOUSE Cofilin-2 OS=Mus musculus GN=Cfl2 PE=1 SV=1	1	15	13	13	14	12	10	13	15	14	12	14	13	12	7	4	7	7	5	6	6	8	14	13	15	15	15	15	13	15	8	8	9	6	4	5	5	7	12	10	8	11
P05977;P09542	P05977;P09542	1;1	1;1	1;1	Myosin light chain 1/3, skeletal muscle isoform;Myosin light chain 3	Myl1;Myl3	sp|P05977|MYL1_MOUSE Myosin light chain 1/3, skeletal muscle isoform OS=Mus musculus GN=Myl1 PE=1 SV=2;sp|P09542|MYL3_MOUSE Myosin light chain 3 OS=Mus musculus GN=Myl3 PE=1 SV=4	2	1	1	1	1	1	1	1	1	1	1	1	1	1	1	1	1	1	1	1	1	1	1	1	1	1	1	1	1	1	1	1	1	1	0	0	0	0	1	1	1	1
Q9CZ30	Q9CZ30	20	20	20	Obg-like ATPase 1	Ola1	sp|Q9CZ30|OLA1_MOUSE Obg-like ATPase 1 OS=Mus musculus GN=Ola1 PE=1 SV=1	1	20	20	20	14	14	15	16	15	16	15	14	15	14	8	8	9	9	8	9	7	6	12	15	16	14	16	16	15	16	7	4	4	5	6	6	7	8	14	14	15	16
P08207	P08207	5	5	5	Protein S100-A10	S100a10	sp|P08207|S10AA_MOUSE Protein S100-A10 OS=Mus musculus GN=S100a10 PE=1 SV=2	1	5	5	5	5	5	3	5	5	5	4	4	4	4	2	3	2	1	3	2	3	3	5	5	5	5	5	5	3	5	2	2	1	2	3	4	3	3	5	5	3	5
P59242;REV__Q9ER60	P59242	62;1	62;1	61;1	Cingulin	Cgn	sp|P59242|CING_MOUSE Cingulin OS=Mus musculus GN=Cgn PE=1 SV=1	2	62	62	61	1	2	1	0	2	3	1	0	2	2	0	1	2	1	1	2	2	2	52	54	54	55	53	55	50	57	39	33	39	37	29	32	40	35	1	2	1	0
P97792;REV__P28649	P97792	17;1	17;1	17;1	Coxsackievirus and adenovirus receptor homolog	Cxadr	sp|P97792|CXAR_MOUSE Coxsackievirus and adenovirus receptor homolog OS=Mus musculus GN=Cxadr PE=1 SV=1	2	17	17	17	1	2	0	1	0	1	1	0	1	1	0	0	0	1	0	0	0	0	17	16	17	17	17	17	17	16	12	13	15	13	7	9	13	9	1	2	0	1
Q91YE6	Q91YE6	32	32	32	Importin-9	Ipo9	sp|Q91YE6|IPO9_MOUSE Importin-9 OS=Mus musculus GN=Ipo9 PE=1 SV=3	1	32	32	32	27	29	28	28	26	25	30	23	24	27	9	10	16	15	7	6	12	9	20	17	25	26	21	21	22	20	4	5	6	3	8	4	2	5	27	29	28	28
P55937	P55937	58	58	58	Golgin subfamily A member 3	Golga3	sp|P55937|GOGA3_MOUSE Golgin subfamily A member 3 OS=Mus musculus GN=Golga3 PE=1 SV=3	1	58	58	58	43	39	45	45	47	45	47	44	51	50	9	12	24	22	8	7	14	11	38	35	40	42	43	40	41	43	3	6	5	5	13	11	8	6	43	39	45	45
O08532	O08532	39	39	38	Voltage-dependent calcium channel subunit alpha-2/delta-1;Voltage-dependent calcium channel subunit alpha-2-1;Voltage-dependent calcium channel subunit delta-1	Cacna2d1	sp|O08532|CA2D1_MOUSE Voltage-dependent calcium channel subunit alpha-2/delta-1 OS=Mus musculus GN=Cacna2d1 PE=1 SV=1	1	39	39	38	24	24	30	31	31	32	27	31	36	34	18	13	20	23	21	21	23	20	0	0	1	0	2	4	1	3	0	0	0	0	1	0	1	0	24	24	30	31
Q06335	Q06335	19	18	18	Amyloid-like protein 2	Aplp2	sp|Q06335|APLP2_MOUSE Amyloid-like protein 2 OS=Mus musculus GN=Aplp2 PE=1 SV=4	1	19	18	18	18	16	16	17	14	13	13	15	16	17	11	11	12	10	6	8	11	9	12	12	12	11	13	13	10	12	10	10	6	9	6	6	8	7	17	15	15	16
Q64514	Q64514	48	48	48	Tripeptidyl-peptidase 2	Tpp2	sp|Q64514|TPP2_MOUSE Tripeptidyl-peptidase 2 OS=Mus musculus GN=Tpp2 PE=1 SV=3	1	48	48	48	32	33	37	38	39	37	37	37	41	40	2	2	0	0	3	0	1	3	33	34	35	35	39	36	36	40	2	2	2	1	5	1	2	3	32	33	37	38
Q9D2R0	Q9D2R0	27	27	27	Acetoacetyl-CoA synthetase	Aacs	sp|Q9D2R0|AACS_MOUSE Acetoacetyl-CoA synthetase OS=Mus musculus GN=Aacs PE=1 SV=1	1	27	27	27	25	25	27	26	25	24	27	24	26	26	15	13	16	11	7	8	10	10	19	21	22	23	19	20	17	19	8	9	5	7	2	6	6	3	25	25	27	26
Q9CQ22	Q9CQ22	8	8	8	Ragulator complex protein LAMTOR1	Lamtor1	sp|Q9CQ22|LTOR1_MOUSE Ragulator complex protein LAMTOR1 OS=Mus musculus GN=Lamtor1 PE=1 SV=1	1	8	8	8	4	4	6	7	7	7	8	8	8	8	1	2	1	2	3	2	2	2	7	7	8	8	8	7	8	8	2	2	2	3	2	2	2	3	4	4	6	7
Q6R0H7;P63094;Q8CGK7	Q6R0H7;P63094	21;21;6	20;20;5	20;20;5	Guanine nucleotide-binding protein G(s) subunit alpha isoforms XLas;Guanine nucleotide-binding protein G(s) subunit alpha isoforms short	Gnas	sp|Q6R0H7|GNAS1_MOUSE Guanine nucleotide-binding protein G(s) subunit alpha isoforms XLas OS=Mus musculus GN=Gnas PE=1 SV=1;sp|P63094|GNAS2_MOUSE Guanine nucleotide-binding protein G(s) subunit alpha isoforms short OS=Mus musculus GN=Gnas PE=1 SV=1	3	21	20	20	14	15	16	15	17	16	14	14	18	17	7	8	9	11	12	10	10	11	15	14	14	14	16	17	18	19	10	6	8	10	10	10	13	10	13	14	15	14
P35293	P35293	12	12	12	Ras-related protein Rab-18	Rab18	sp|P35293|RAB18_MOUSE Ras-related protein Rab-18 OS=Mus musculus GN=Rab18 PE=1 SV=2	1	12	12	12	10	11	11	11	12	10	12	11	11	11	11	9	9	10	8	9	10	9	9	9	8	9	9	7	9	8	10	10	10	10	10	9	10	9	10	11	11	11
P12382	P12382	27	27	23	ATP-dependent 6-phosphofructokinase, liver type	Pfkl	sp|P12382|PFKAL_MOUSE ATP-dependent 6-phosphofructokinase, liver type OS=Mus musculus GN=Pfkl PE=1 SV=4	1	27	27	23	21	20	19	25	22	19	20	21	21	21	10	8	9	13	9	9	8	10	22	21	24	23	26	25	25	23	10	11	9	10	11	8	11	12	21	20	19	25
P62774	P62774	7	7	7	Myotrophin	Mtpn	sp|P62774|MTPN_MOUSE Myotrophin OS=Mus musculus GN=Mtpn PE=1 SV=2	1	7	7	7	5	5	7	7	6	7	7	7	7	7	4	5	3	3	3	3	5	3	6	7	7	7	6	7	7	7	3	3	2	1	2	2	2	3	5	5	7	7
Q91VD9	Q91VD9	31	31	31	NADH-ubiquinone oxidoreductase 75 kDa subunit, mitochondrial	Ndufs1	sp|Q91VD9|NDUS1_MOUSE NADH-ubiquinone oxidoreductase 75 kDa subunit, mitochondrial OS=Mus musculus GN=Ndufs1 PE=1 SV=2	1	31	31	31	20	17	19	19	19	21	19	19	23	22	3	6	6	4	2	3	3	3	14	20	21	18	26	26	27	28	5	2	2	4	3	4	5	3	20	17	19	19
P10852	P10852	21	21	21	4F2 cell-surface antigen heavy chain	Slc3a2	sp|P10852|4F2_MOUSE 4F2 cell-surface antigen heavy chain OS=Mus musculus GN=Slc3a2 PE=1 SV=1	1	21	21	21	17	17	16	18	19	19	18	17	18	18	2	3	2	5	4	4	5	6	16	19	18	20	19	20	20	18	3	4	7	6	6	6	7	3	17	17	16	18
Q8BVY0	Q8BVY0	17	17	17	Ribosomal L1 domain-containing protein 1	Rsl1d1	sp|Q8BVY0|RL1D1_MOUSE Ribosomal L1 domain-containing protein 1 OS=Mus musculus GN=Rsl1d1 PE=1 SV=1	1	17	17	17	14	15	14	15	13	14	14	12	15	13	14	14	11	14	12	14	14	16	16	15	13	12	10	10	13	12	15	15	14	14	14	13	14	11	14	15	14	15
Q62186	Q62186	7	7	7	Translocon-associated protein subunit delta	Ssr4	sp|Q62186|SSRD_MOUSE Translocon-associated protein subunit delta OS=Mus musculus GN=Ssr4 PE=1 SV=1	1	7	7	7	7	7	6	7	7	7	7	6	7	7	5	6	5	6	6	6	6	6	7	7	7	7	7	7	7	7	5	6	6	6	5	4	6	5	7	7	6	7
Q61029	Q61029	23	12	12	Lamina-associated polypeptide 2, isoforms beta/delta/epsilon/gamma	Tmpo	sp|Q61029|LAP2B_MOUSE Lamina-associated polypeptide 2, isoforms beta/delta/epsilon/gamma OS=Mus musculus GN=Tmpo PE=1 SV=4	1	23	12	12	16	16	18	20	18	20	20	20	21	21	20	20	21	20	21	21	20	20	18	19	22	21	23	23	18	19	20	21	21	22	22	21	19	20	8	7	9	9
Q6ZWX6	Q6ZWX6	17	17	17	Eukaryotic translation initiation factor 2 subunit 1	Eif2s1	sp|Q6ZWX6|IF2A_MOUSE Eukaryotic translation initiation factor 2 subunit 1 OS=Mus musculus GN=Eif2s1 PE=1 SV=3	1	17	17	17	15	16	16	14	15	15	16	15	15	15	8	10	12	10	11	10	13	12	13	14	15	16	15	15	14	15	10	11	9	10	11	10	11	9	15	16	16	14
Q9CQW9	Q9CQW9	5	5	4	Interferon-induced transmembrane protein 3	Ifitm3	sp|Q9CQW9|IFM3_MOUSE Interferon-induced transmembrane protein 3 OS=Mus musculus GN=Ifitm3 PE=1 SV=1	1	5	5	4	5	5	5	5	5	5	5	5	5	5	4	5	5	4	2	2	4	4	5	5	5	5	5	5	5	5	5	5	2	5	2	2	4	3	5	5	5	5
Q8JZU2	Q8JZU2	14	14	14	Tricarboxylate transport protein, mitochondrial	Slc25a1	sp|Q8JZU2|TXTP_MOUSE Tricarboxylate transport protein, mitochondrial OS=Mus musculus GN=Slc25a1 PE=1 SV=1	1	14	14	14	11	13	10	12	8	9	12	12	10	11	6	7	6	6	7	5	8	7	11	12	11	11	11	11	11	9	6	6	8	7	7	4	6	5	11	13	10	12
Q00493	Q00493	19	19	19	Carboxypeptidase E	Cpe	sp|Q00493|CBPE_MOUSE Carboxypeptidase E OS=Mus musculus GN=Cpe PE=1 SV=2	1	19	19	19	19	19	18	18	15	17	15	15	15	15	11	10	13	13	2	2	2	3	16	16	16	15	17	15	16	14	7	10	8	8	2	7	7	4	19	19	18	18
Q8K2L8	Q8K2L8	7	7	7	Trafficking protein particle complex subunit 12	Trappc12	sp|Q8K2L8|TPC12_MOUSE Trafficking protein particle complex subunit 12 OS=Mus musculus GN=Trappc12 PE=1 SV=2	1	7	7	7	6	6	5	4	3	4	5	4	4	3	0	1	1	0	1	0	0	0	4	3	5	6	3	4	2	2	1	0	1	1	0	0	0	1	6	6	5	4
P31786	P31786	2	2	2	Acyl-CoA-binding protein	Dbi	sp|P31786|ACBP_MOUSE Acyl-CoA-binding protein OS=Mus musculus GN=Dbi PE=1 SV=2	1	2	2	2	2	2	2	2	2	2	2	2	2	2	2	2	2	2	2	1	2	1	2	2	2	2	2	2	2	2	2	2	2	2	2	2	2	1	2	2	2	2
O08749	O08749	19	19	19	Dihydrolipoyl dehydrogenase, mitochondrial	Dld	sp|O08749|DLDH_MOUSE Dihydrolipoyl dehydrogenase, mitochondrial OS=Mus musculus GN=Dld PE=1 SV=2	1	19	19	19	15	15	15	17	17	16	16	15	16	15	3	1	5	1	2	3	4	5	13	14	17	15	15	15	16	15	4	3	2	0	5	1	3	4	15	15	15	17
P51859	P51859	16	15	15	Hepatoma-derived growth factor	Hdgf	sp|P51859|HDGF_MOUSE Hepatoma-derived growth factor OS=Mus musculus GN=Hdgf PE=1 SV=2	1	16	15	15	13	14	13	11	13	13	13	13	10	10	1	1	2	1	1	1	6	1	13	13	16	16	13	14	14	14	2	1	2	2	3	4	4	4	13	13	13	11
P60122	P60122	23	23	23	RuvB-like 1	Ruvbl1	sp|P60122|RUVB1_MOUSE RuvB-like 1 OS=Mus musculus GN=Ruvbl1 PE=1 SV=1	1	23	23	23	18	18	16	19	18	17	17	18	16	19	14	13	16	14	13	12	18	17	17	16	19	18	16	14	16	15	18	16	19	21	15	19	19	19	18	18	16	19
Q8BFZ9	Q8BFZ9	16	16	13	Erlin-2	Erlin2	sp|Q8BFZ9|ERLN2_MOUSE Erlin-2 OS=Mus musculus GN=Erlin2 PE=1 SV=1	1	16	16	13	13	13	14	12	14	11	11	12	13	13	7	6	8	10	6	6	8	6	14	13	11	12	14	14	16	16	10	10	9	9	11	10	11	11	13	13	14	12
O35691	O35691	29	29	29	Pinin	Pnn	sp|O35691|PININ_MOUSE Pinin OS=Mus musculus GN=Pnn PE=1 SV=4	1	29	29	29	24	26	20	26	21	22	24	25	22	19	13	14	14	15	8	10	11	11	25	25	26	25	22	23	19	22	12	16	14	15	15	15	13	11	24	26	20	26
Q68FL6	Q68FL6	32	32	32	Methionine--tRNA ligase, cytoplasmic	Mars	sp|Q68FL6|SYMC_MOUSE Methionine--tRNA ligase, cytoplasmic OS=Mus musculus GN=Mars PE=1 SV=1	1	32	32	32	24	24	28	28	24	22	25	23	28	23	11	10	13	11	5	6	9	6	20	27	25	27	29	26	25	28	13	12	10	11	10	10	10	9	24	24	28	28
P48024	P48024	9	9	4	Eukaryotic translation initiation factor 1	Eif1	sp|P48024|EIF1_MOUSE Eukaryotic translation initiation factor 1 OS=Mus musculus GN=Eif1 PE=1 SV=2	1	9	9	4	7	6	6	7	7	7	6	6	7	7	2	1	2	3	2	3	3	4	8	7	8	8	7	9	7	7	3	6	2	4	2	3	4	4	7	6	6	7
Q8VH51	Q8VH51	18	18	18	RNA-binding protein 39	Rbm39	sp|Q8VH51|RBM39_MOUSE RNA-binding protein 39 OS=Mus musculus GN=Rbm39 PE=1 SV=2	1	18	18	18	15	15	14	16	16	17	17	17	15	13	10	8	9	10	10	9	8	9	16	15	14	16	16	16	15	15	13	12	13	13	10	13	11	10	15	15	14	16
P97447	P97447	17	17	17	Four and a half LIM domains protein 1	Fhl1	sp|P97447|FHL1_MOUSE Four and a half LIM domains protein 1 OS=Mus musculus GN=Fhl1 PE=1 SV=3	1	17	17	17	14	14	13	16	16	16	17	14	17	15	4	2	4	6	5	4	4	6	15	13	15	15	15	15	15	15	2	1	0	2	2	1	2	3	14	14	13	16
P61222	P61222	27	27	27	ATP-binding cassette sub-family E member 1	Abce1	sp|P61222|ABCE1_MOUSE ATP-binding cassette sub-family E member 1 OS=Mus musculus GN=Abce1 PE=1 SV=1	1	27	27	27	21	22	20	20	21	19	20	20	18	19	6	8	11	10	6	5	6	4	22	21	22	22	17	21	21	19	9	6	7	2	5	5	8	6	21	22	20	20
Q61081	Q61081	15	15	15	Hsp90 co-chaperone Cdc37;Hsp90 co-chaperone Cdc37, N-terminally processed	Cdc37	sp|Q61081|CDC37_MOUSE Hsp90 co-chaperone Cdc37 OS=Mus musculus GN=Cdc37 PE=1 SV=1	1	15	15	15	14	13	10	15	15	15	15	14	14	11	6	4	6	5	2	4	3	6	12	13	15	15	14	14	9	15	2	1	4	2	3	2	5	3	14	13	10	15
P11440	P11440	17	17	15	Cyclin-dependent kinase 1	Cdk1	sp|P11440|CDK1_MOUSE Cyclin-dependent kinase 1 OS=Mus musculus GN=Cdk1 PE=1 SV=3	1	17	17	15	17	17	15	17	16	16	16	16	15	15	9	7	8	7	6	9	5	7	15	13	12	15	15	14	17	14	8	7	6	7	6	8	5	6	17	17	15	17
O55022	O55022	11	11	10	Membrane-associated progesterone receptor component 1	Pgrmc1	sp|O55022|PGRC1_MOUSE Membrane-associated progesterone receptor component 1 OS=Mus musculus GN=Pgrmc1 PE=1 SV=4	1	11	11	10	9	10	10	10	11	8	10	10	10	10	5	7	7	6	3	5	5	4	11	10	11	10	10	9	11	11	3	3	4	4	3	2	5	4	9	10	10	10
P06801	P06801	22	22	22	NADP-dependent malic enzyme	Me1	sp|P06801|MAOX_MOUSE NADP-dependent malic enzyme OS=Mus musculus GN=Me1 PE=1 SV=2	1	22	22	22	21	19	19	21	17	19	18	19	17	18	5	4	8	10	5	7	5	4	17	20	18	19	18	17	18	20	2	2	2	2	2	3	3	3	21	19	19	21
Q8C2Q3	Q8C2Q3	24	24	24	RNA-binding protein 14	Rbm14	sp|Q8C2Q3|RBM14_MOUSE RNA-binding protein 14 OS=Mus musculus GN=Rbm14 PE=1 SV=1	1	24	24	24	20	23	22	24	20	20	24	21	21	22	10	11	12	9	9	9	14	18	24	22	23	21	22	20	24	24	14	12	9	13	10	9	14	12	20	23	22	24
O08547	O08547	12	12	12	Vesicle-trafficking protein SEC22b	Sec22b	sp|O08547|SC22B_MOUSE Vesicle-trafficking protein SEC22b OS=Mus musculus GN=Sec22b PE=1 SV=3	1	12	12	12	11	12	11	12	10	11	11	11	11	11	6	7	7	9	5	5	3	6	11	11	10	10	10	11	11	10	4	2	5	4	4	3	4	6	11	12	11	12
Q9D1Q6	Q9D1Q6	15	15	15	Endoplasmic reticulum resident protein 44	Erp44	sp|Q9D1Q6|ERP44_MOUSE Endoplasmic reticulum resident protein 44 OS=Mus musculus GN=Erp44 PE=1 SV=1	1	15	15	15	14	14	14	13	14	13	12	13	14	14	7	6	6	7	1	4	6	4	13	15	15	14	14	14	15	14	4	5	2	2	2	1	3	3	14	14	14	13
Q9R112	Q9R112	29	29	29	Sulfide:quinone oxidoreductase, mitochondrial	Sqrdl	sp|Q9R112|SQOR_MOUSE Sulfide:quinone oxidoreductase, mitochondrial OS=Mus musculus GN=Sqor PE=1 SV=3	1	29	29	29	24	21	24	26	19	16	21	21	23	24	12	14	17	16	10	12	10	17	19	19	18	17	21	21	21	19	13	14	13	13	11	13	13	13	24	21	24	26
P58462;Q99JB6	P58462	19;1	19;1	17;0	Forkhead box protein P1	Foxp1	sp|P58462|FOXP1_MOUSE Forkhead box protein P1 OS=Mus musculus GN=Foxp1 PE=1 SV=1	2	19	19	17	8	9	10	10	12	11	9	11	11	11	11	10	13	13	19	17	18	18	13	14	15	14	14	13	16	14	15	13	13	17	16	16	16	15	8	9	10	10
Q9DB77	Q9DB77	17	17	17	Cytochrome b-c1 complex subunit 2, mitochondrial	Uqcrc2	sp|Q9DB77|QCR2_MOUSE Cytochrome b-c1 complex subunit 2, mitochondrial OS=Mus musculus GN=Uqcrc2 PE=1 SV=1	1	17	17	17	14	13	13	14	12	13	16	15	15	14	7	6	5	5	3	2	4	4	14	13	12	13	16	15	17	17	4	3	3	3	2	2	2	2	14	13	13	14
P54116	P54116	13	13	13	Erythrocyte band 7 integral membrane protein	Stom	sp|P54116|STOM_MOUSE Erythrocyte band 7 integral membrane protein OS=Mus musculus GN=Stom PE=1 SV=3	1	13	13	13	9	11	9	9	13	12	10	12	13	10	2	2	5	2	4	3	5	5	10	9	9	11	10	10	12	12	4	4	5	5	5	4	5	6	9	11	9	9
Q80YX1	Q80YX1	53	53	53	Tenascin	Tnc	sp|Q80YX1|TENA_MOUSE Tenascin OS=Mus musculus GN=Tnc PE=1 SV=1	1	53	53	53	46	45	44	45	38	44	41	41	43	41	19	20	22	20	12	10	10	15	29	27	34	38	38	38	38	37	13	9	12	9	10	9	10	12	46	45	44	45
Q6NS46	Q6NS46	66	66	66	Protein RRP5 homolog	Pdcd11	sp|Q6NS46|RRP5_MOUSE Protein RRP5 homolog OS=Mus musculus GN=Pdcd11 PE=1 SV=2	1	66	66	66	50	46	43	47	34	30	48	46	27	29	51	50	37	45	51	49	60	54	51	50	49	44	45	43	34	38	48	50	43	45	41	47	42	38	50	46	43	47
Q8BML9	Q8BML9	29	28	28		Qars	sp|Q8BML9|SYQ_MOUSE Glutamine--tRNA ligase OS=Mus musculus GN=Qars PE=1 SV=1	1	29	28	28	23	25	21	22	23	23	20	24	25	24	11	5	12	11	5	10	10	9	24	22	25	24	26	25	26	25	15	12	14	11	16	13	15	11	22	24	20	21
Q9CZ44	Q9CZ44	18	18	18	NSFL1 cofactor p47	Nsfl1c	sp|Q9CZ44|NSF1C_MOUSE NSFL1 cofactor p47 OS=Mus musculus GN=Nsfl1c PE=1 SV=1	1	18	18	18	16	16	16	16	18	18	18	17	14	15	5	5	8	6	3	5	5	5	16	16	13	14	14	14	14	14	6	6	5	4	5	4	2	3	16	16	16	16
Q60737	Q60737	17	17	17	Casein kinase II subunit alpha	Csnk2a1	sp|Q60737|CSK21_MOUSE Casein kinase II subunit alpha OS=Mus musculus GN=Csnk2a1 PE=1 SV=2	1	17	17	17	11	11	15	12	16	16	13	15	15	16	8	7	8	9	8	10	12	12	13	13	13	14	12	13	15	13	5	5	7	7	8	9	4	6	11	11	15	12
Q99JR5	Q99JR5	20	20	20	Tubulointerstitial nephritis antigen-like	Tinagl1	sp|Q99JR5|TINAL_MOUSE Tubulointerstitial nephritis antigen-like OS=Mus musculus GN=Tinagl1 PE=1 SV=1	1	20	20	20	3	2	3	6	4	6	7	11	7	8	4	4	4	4	3	5	5	7	18	18	14	14	18	18	18	17	15	15	13	14	10	12	15	15	3	2	3	6
O08583;Q9JJW6	O08583	7;3	7;3	7;3	THO complex subunit 4	Alyref	sp|O08583|THOC4_MOUSE THO complex subunit 4 OS=Mus musculus GN=Alyref PE=1 SV=3	2	7	7	7	5	4	5	4	4	5	5	5	5	5	4	6	5	5	6	6	5	6	7	6	6	6	7	6	5	6	6	6	6	5	5	5	6	6	5	4	5	4
Q9WVE8	Q9WVE8	18	18	17	Protein kinase C and casein kinase substrate in neurons protein 2	Pacsin2	sp|Q9WVE8|PACN2_MOUSE Protein kinase C and casein kinase substrate in neurons protein 2 OS=Mus musculus GN=Pacsin2 PE=1 SV=1	1	18	18	17	13	9	11	13	16	15	14	12	14	12	3	0	1	3	2	0	2	2	16	16	16	16	15	15	13	13	6	7	7	6	6	5	9	6	13	9	11	13
Q11011	Q11011	35	35	35	Puromycin-sensitive aminopeptidase	Npepps	sp|Q11011|PSA_MOUSE Puromycin-sensitive aminopeptidase OS=Mus musculus GN=Npepps PE=1 SV=2	1	35	35	35	24	28	24	25	26	26	25	24	28	25	8	10	11	13	4	5	9	7	25	25	26	27	28	27	26	28	4	7	6	6	7	9	7	10	24	28	24	25
Q3U0V1	Q3U0V1	22	22	20	Far upstream element-binding protein 2	Khsrp	sp|Q3U0V1|FUBP2_MOUSE Far upstream element-binding protein 2 OS=Mus musculus GN=Khsrp PE=1 SV=2	1	22	22	20	17	18	18	21	21	20	19	20	20	20	2	5	3	2	4	4	6	6	21	20	21	22	21	22	21	19	2	4	4	4	4	3	7	8	17	18	18	21
Q91VK4	Q91VK4	12	12	12	Integral membrane protein 2C;CT-BRI3	Itm2c	sp|Q91VK4|ITM2C_MOUSE Integral membrane protein 2C OS=Mus musculus GN=Itm2c PE=1 SV=2	1	12	12	12	12	11	12	12	11	12	11	12	10	12	5	8	8	7	4	4	4	3	8	8	9	8	8	9	10	9	4	3	3	2	3	4	3	3	12	11	12	12
Q05860	Q05860	7	7	7	Formin-1	Fmn1	sp|Q05860|FMN1_MOUSE Formin-1 OS=Mus musculus GN=Fmn1 PE=1 SV=2	1	7	7	7	2	2	2	2	2	3	2	2	2	2	2	2	2	2	2	2	2	2	6	5	6	6	6	5	7	6	4	4	3	3	4	3	4	3	2	2	2	2
O88487	O88487	20	20	19	Cytoplasmic dynein 1 intermediate chain 2	Dync1i2	sp|O88487|DC1I2_MOUSE Cytoplasmic dynein 1 intermediate chain 2 OS=Mus musculus GN=Dync1i2 PE=1 SV=1	1	20	20	19	15	14	14	16	16	13	16	16	14	16	6	2	6	5	4	2	4	4	16	16	18	17	16	18	18	19	4	4	5	2	6	4	7	6	15	14	14	16
Q8BWT1	Q8BWT1	20	20	20	3-ketoacyl-CoA thiolase, mitochondrial	Acaa2	sp|Q8BWT1|THIM_MOUSE 3-ketoacyl-CoA thiolase, mitochondrial OS=Mus musculus GN=Acaa2 PE=1 SV=3	1	20	20	20	16	17	20	18	17	16	17	17	19	19	8	4	6	7	7	5	7	7	16	14	19	20	17	18	17	19	2	3	1	4	3	4	3	4	16	17	20	18
Q6ZQ58	Q6ZQ58	39	39	39	La-related protein 1	Larp1	sp|Q6ZQ58|LARP1_MOUSE La-related protein 1 OS=Mus musculus GN=Larp1 PE=1 SV=3	1	39	39	39	18	18	25	28	29	31	30	26	28	29	10	7	8	8	15	13	14	15	20	22	27	31	31	30	30	31	12	9	11	10	12	9	11	9	18	18	25	28
Q93092	Q93092	14	14	14	Transaldolase	Taldo1	sp|Q93092|TALDO_MOUSE Transaldolase OS=Mus musculus GN=Taldo1 PE=1 SV=2	1	14	14	14	12	12	12	13	13	14	11	12	13	13	3	1	2	2	2	2	1	3	14	13	14	14	14	14	12	14	3	3	5	3	5	5	4	5	12	12	12	13
Q91V61	Q91V61	13	13	12	Sideroflexin-3	Sfxn3	sp|Q91V61|SFXN3_MOUSE Sideroflexin-3 OS=Mus musculus GN=Sfxn3 PE=1 SV=1	1	13	13	12	11	9	11	12	11	11	10	12	11	12	7	7	8	7	6	7	8	8	9	11	9	8	12	12	11	12	5	5	5	5	6	6	4	4	11	9	11	12
Q8BL97	Q8BL97	8	7	7	Serine/arginine-rich splicing factor 7	Srsf7	sp|Q8BL97|SRSF7_MOUSE Serine/arginine-rich splicing factor 7 OS=Mus musculus GN=Srsf7 PE=1 SV=1	1	8	7	7	4	5	5	7	7	7	7	7	6	6	3	3	5	4	4	5	4	4	5	7	6	6	7	7	6	7	2	4	3	2	2	3	2	2	3	4	4	6
Q99KK7	Q99KK7	27	27	27	Dipeptidyl peptidase 3	Dpp3	sp|Q99KK7|DPP3_MOUSE Dipeptidyl peptidase 3 OS=Mus musculus GN=Dpp3 PE=1 SV=2	1	27	27	27	19	19	20	22	18	19	20	22	23	22	1	3	4	2	3	1	4	0	23	22	25	23	26	26	23	25	0	2	1	2	2	1	4	3	19	19	20	22
P17427	P17427	36	36	27	AP-2 complex subunit alpha-2	Ap2a2	sp|P17427|AP2A2_MOUSE AP-2 complex subunit alpha-2 OS=Mus musculus GN=Ap2a2 PE=1 SV=2	1	36	36	27	27	24	28	27	26	28	26	25	31	30	3	2	3	1	4	1	5	2	31	28	30	31	28	30	33	33	7	7	4	3	12	7	11	8	27	24	28	27
A2AGT5	A2AGT5	72	72	72	Cytoskeleton-associated protein 5	Ckap5	sp|A2AGT5|CKAP5_MOUSE Cytoskeleton-associated protein 5 OS=Mus musculus GN=Ckap5 PE=1 SV=1	1	72	72	72	50	49	45	48	38	43	44	45	36	40	28	29	34	33	43	39	50	45	35	40	44	42	43	42	37	47	43	46	49	49	52	50	57	58	50	49	45	48
Q9QZD9	Q9QZD9	19	19	19	Eukaryotic translation initiation factor 3 subunit I	Eif3i	sp|Q9QZD9|EIF3I_MOUSE Eukaryotic translation initiation factor 3 subunit I OS=Mus musculus GN=Eif3i PE=1 SV=1	1	19	19	19	14	14	14	13	15	16	16	12	16	14	8	4	8	10	6	6	7	5	15	17	15	16	16	17	15	16	5	7	6	4	5	2	3	5	14	14	14	13
P37040	P37040	24	24	24	NADPH--cytochrome P450 reductase	Por	sp|P37040|NCPR_MOUSE NADPH--cytochrome P450 reductase OS=Mus musculus GN=Por PE=1 SV=2	1	24	24	24	22	20	19	18	23	19	21	20	20	21	7	8	10	11	8	8	9	7	20	20	23	24	21	20	20	23	4	4	4	3	5	2	3	6	22	20	19	18
O54734	O54734	15	15	15	Dolichyl-diphosphooligosaccharide--protein glycosyltransferase 48 kDa subunit	Ddost	sp|O54734|OST48_MOUSE Dolichyl-diphosphooligosaccharide--protein glycosyltransferase 48 kDa subunit OS=Mus musculus GN=Ddost PE=1 SV=2	1	15	15	15	13	11	12	13	13	15	15	15	14	13	3	2	5	4	6	4	4	5	12	12	14	15	15	14	13	14	3	2	2	4	5	4	4	4	13	11	12	13
O35343	O35343	16	16	10	Importin subunit alpha-3	Kpna4	sp|O35343|IMA3_MOUSE Importin subunit alpha-3 OS=Mus musculus GN=Kpna4 PE=1 SV=1	1	16	16	10	9	9	10	10	12	11	11	13	11	9	8	7	6	7	9	8	9	9	11	13	10	12	12	11	12	14	9	8	10	10	8	6	7	8	9	9	10	10
Q99LE6	Q99LE6	28	28	28	ATP-binding cassette sub-family F member 2	Abcf2	sp|Q99LE6|ABCF2_MOUSE ATP-binding cassette sub-family F member 2 OS=Mus musculus GN=Abcf2 PE=1 SV=1	1	28	28	28	24	21	19	21	22	19	20	22	23	20	9	10	13	9	10	13	16	11	17	20	20	24	21	22	21	20	12	13	14	10	11	12	12	12	24	21	19	21
O35326	O35326	8	7	7	Serine/arginine-rich splicing factor 5	Srsf5	sp|O35326|SRSF5_MOUSE Serine/arginine-rich splicing factor 5 OS=Mus musculus GN=Srsf5 PE=1 SV=2	1	8	7	7	7	8	7	8	8	8	8	8	7	6	3	3	3	4	5	5	5	3	5	8	8	8	8	8	7	6	5	4	4	2	5	5	4	4	6	7	6	7
Q99KF1	Q99KF1	8	8	7	Transmembrane emp24 domain-containing protein 9	Tmed9	sp|Q99KF1|TMED9_MOUSE Transmembrane emp24 domain-containing protein 9 OS=Mus musculus GN=Tmed9 PE=1 SV=2	1	8	8	7	6	6	7	6	6	5	6	6	7	7	5	2	2	3	3	3	1	3	5	5	6	6	6	7	7	6	2	3	2	2	4	4	4	3	6	6	7	6
P23249	P23249	39	39	39	Putative helicase MOV-10	Mov10	sp|P23249|MOV10_MOUSE Putative helicase MOV-10 OS=Mus musculus GN=Mov10 PE=1 SV=2	1	39	39	39	23	21	25	24	29	25	29	29	32	32	15	15	11	13	12	12	20	18	28	28	31	31	33	33	32	33	18	19	18	16	6	12	15	11	23	21	25	24
Q9D281	Q9D281	22	22	22	Protein Noxp20	Fam114a1	sp|Q9D281|NXP20_MOUSE Protein Noxp20 OS=Mus musculus GN=Fam114a1 PE=1 SV=1	1	22	22	22	19	18	18	20	20	18	21	19	19	18	7	10	13	13	7	9	12	8	13	17	18	18	17	17	17	16	4	7	4	6	6	2	6	9	19	18	18	20
Q9R210	Q9R210	20	20	17	Transcription factor EB	Tfeb	sp|Q9R210|TFEB_MOUSE Transcription factor EB OS=Mus musculus GN=Tfeb PE=1 SV=2	1	20	20	17	3	5	6	7	10	8	8	9	11	10	5	5	6	8	14	14	12	11	11	13	16	15	19	17	15	17	13	16	17	12	14	17	16	15	3	5	6	7
P47857	P47857	23	20	20	ATP-dependent 6-phosphofructokinase, muscle type	Pfkm	sp|P47857|PFKAM_MOUSE ATP-dependent 6-phosphofructokinase, muscle type OS=Mus musculus GN=Pfkm PE=1 SV=3	1	23	20	20	21	21	18	23	17	16	21	19	20	19	10	11	13	12	6	6	11	9	10	12	15	15	14	13	15	12	5	7	8	4	4	3	6	4	18	18	15	20
Q9JJI8	Q9JJI8	3	3	3	60S ribosomal protein L38	Rpl38	sp|Q9JJI8|RL38_MOUSE 60S ribosomal protein L38 OS=Mus musculus GN=Rpl38 PE=1 SV=3	1	3	3	3	3	3	3	3	3	3	3	3	3	3	2	3	2	2	3	3	3	3	3	3	3	3	3	3	2	3	3	3	3	2	3	3	3	2	3	3	3	3
Q501J6	Q501J6	31	22	22	Probable ATP-dependent RNA helicase DDX17	Ddx17	sp|Q501J6|DDX17_MOUSE Probable ATP-dependent RNA helicase DDX17 OS=Mus musculus GN=Ddx17 PE=1 SV=1	1	31	22	22	20	21	24	23	25	25	24	25	26	26	10	11	13	11	13	12	15	12	24	26	25	28	29	28	29	28	19	15	12	18	14	18	19	17	13	14	17	16
Q04736;P06240;P14234	Q04736	22;1;1	22;1;1	13;0;0	Tyrosine-protein kinase Yes	Yes1	sp|Q04736|YES_MOUSE Tyrosine-protein kinase Yes OS=Mus musculus GN=Yes1 PE=1 SV=3	3	22	22	13	12	9	10	11	15	11	12	12	19	20	4	3	3	7	5	5	5	6	13	13	15	16	18	18	18	19	6	3	3	5	6	5	5	4	12	9	10	11
Q6ZWU9	Q6ZWU9	4	2	2	40S ribosomal protein S27	Rps27	sp|Q6ZWU9|RS27_MOUSE 40S ribosomal protein S27 OS=Mus musculus GN=Rps27 PE=1 SV=3	1	4	2	2	3	3	3	3	4	4	4	3	3	3	3	3	2	2	3	3	3	3	3	3	4	4	4	3	4	3	3	3	2	3	2	2	2	2	1	1	1	1
Q05920	Q05920	43	43	43	Pyruvate carboxylase, mitochondrial	Pc	sp|Q05920|PYC_MOUSE Pyruvate carboxylase, mitochondrial OS=Mus musculus GN=Pc PE=1 SV=1	1	43	43	43	39	36	39	37	33	27	31	35	32	33	16	12	18	12	9	6	13	11	25	25	24	18	20	22	25	24	6	5	7	5	5	7	5	3	39	36	39	37
P13595	P13595	14	14	14	Neural cell adhesion molecule 1	Ncam1	sp|P13595|NCAM1_MOUSE Neural cell adhesion molecule 1 OS=Mus musculus GN=Ncam1 PE=1 SV=3	1	14	14	14	11	10	10	13	12	11	10	11	12	12	4	3	4	6	6	7	5	3	13	13	13	11	13	12	13	12	6	4	3	4	6	5	4	5	11	10	10	13
P47915	P47915	3	3	3	60S ribosomal protein L29	Rpl29	sp|P47915|RL29_MOUSE 60S ribosomal protein L29 OS=Mus musculus GN=Rpl29 PE=1 SV=2	1	3	3	3	3	3	3	3	3	3	3	3	3	3	2	2	2	2	2	2	2	2	3	3	2	3	3	2	3	2	3	3	2	3	2	2	3	3	3	3	3	3
P49718	P49718	25	25	25	DNA replication licensing factor MCM5	Mcm5	sp|P49718|MCM5_MOUSE DNA replication licensing factor MCM5 OS=Mus musculus GN=Mcm5 PE=1 SV=1	1	25	25	25	16	16	16	18	17	19	16	15	15	17	4	3	1	4	4	4	6	3	16	12	19	18	16	17	19	20	5	3	0	3	5	6	6	4	16	16	16	18
Q9JIK5	Q9JIK5	36	36	36	Nucleolar RNA helicase 2	Ddx21	sp|Q9JIK5|DDX21_MOUSE Nucleolar RNA helicase 2 OS=Mus musculus GN=Ddx21 PE=1 SV=3	1	36	36	36	22	25	23	21	26	26	29	28	24	22	11	10	13	9	13	11	18	17	32	31	30	31	32	29	33	29	22	23	20	16	22	19	15	19	22	25	23	21
P18242	P18242	12	12	12	Cathepsin D	Ctsd	sp|P18242|CATD_MOUSE Cathepsin D OS=Mus musculus GN=Ctsd PE=1 SV=1	1	12	12	12	8	10	12	10	11	11	10	8	10	11	1	2	3	3	2	3	3	3	9	10	11	11	10	8	10	11	2	3	2	2	2	3	4	3	8	10	12	10
Q62371	Q62371	28	28	27	Discoidin domain-containing receptor 2	Ddr2	sp|Q62371|DDR2_MOUSE Discoidin domain-containing receptor 2 OS=Mus musculus GN=Ddr2 PE=1 SV=2	1	28	28	27	21	24	28	27	19	20	21	20	24	27	8	12	13	10	8	6	8	8	16	15	15	16	20	14	19	14	3	5	2	1	2	2	3	3	21	24	28	27
Q91ZU6	Q91ZU6	133	133	131	Dystonin	Dst	sp|Q91ZU6|DYST_MOUSE Dystonin OS=Mus musculus GN=Dst PE=1 SV=2	1	133	133	131	30	40	24	29	44	47	44	37	44	43	2	6	6	7	4	5	6	9	98	96	87	91	93	96	91	92	57	64	52	56	39	30	44	34	30	40	24	29
Q921H8;Q8VCH0	Q921H8;Q8VCH0	15;8	15;8	15;8	3-ketoacyl-CoA thiolase A, peroxisomal;3-ketoacyl-CoA thiolase B, peroxisomal	Acaa1a;Acaa1b	sp|Q921H8|THIKA_MOUSE 3-ketoacyl-CoA thiolase A, peroxisomal OS=Mus musculus GN=Acaa1a PE=1 SV=1;sp|Q8VCH0|THIKB_MOUSE 3-ketoacyl-CoA thiolase B, peroxisomal OS=Mus musculus GN=Acaa1b PE=1 SV=1	2	15	15	15	12	13	12	10	11	11	12	13	12	11	6	7	6	7	4	6	7	5	10	9	11	13	13	13	13	13	5	4	6	4	5	6	7	5	12	13	12	10
P52293	P52293	22	22	22	Importin subunit alpha-1	Kpna2	sp|P52293|IMA1_MOUSE Importin subunit alpha-1 OS=Mus musculus GN=Kpna2 PE=1 SV=2	1	22	22	22	16	15	15	16	14	16	16	16	15	13	12	12	12	11	10	9	12	8	16	17	17	18	18	16	17	16	13	12	14	13	11	11	9	10	16	15	15	16
P28658	P28658	24	24	24	Ataxin-10	Atxn10	sp|P28658|ATX10_MOUSE Ataxin-10 OS=Mus musculus GN=Atxn10 PE=1 SV=2	1	24	24	24	19	19	19	19	19	21	20	21	21	18	9	8	14	11	9	4	7	8	18	15	21	18	17	17	18	17	7	5	8	8	5	6	6	6	19	19	19	19
P53994	P53994	12	12	6	Ras-related protein Rab-2A	Rab2a	sp|P53994|RAB2A_MOUSE Ras-related protein Rab-2A OS=Mus musculus GN=Rab2a PE=1 SV=1	1	12	12	6	10	11	11	10	9	11	10	10	11	10	7	7	7	8	3	2	5	5	11	11	10	12	11	10	9	12	2	3	5	4	2	2	2	3	10	11	11	10
Q3TLH4	Q3TLH4	55	55	54	Protein PRRC2C	Prrc2c	sp|Q3TLH4|PRC2C_MOUSE Protein PRRC2C OS=Mus musculus GN=Prrc2c PE=1 SV=3	1	55	55	54	27	27	28	27	41	42	37	36	44	43	12	11	9	7	12	14	21	21	34	38	43	46	47	46	46	46	24	26	28	25	25	24	25	27	27	27	28	27
Q9CYD3	Q9CYD3	19	19	19	Cartilage-associated protein	Crtap	sp|Q9CYD3|CRTAP_MOUSE Cartilage-associated protein OS=Mus musculus GN=Crtap PE=1 SV=3	1	19	19	19	13	13	16	14	14	15	15	13	14	15	4	6	6	8	6	5	6	5	18	16	17	17	16	17	15	18	4	6	4	8	4	5	6	6	13	13	16	14
P31230	P31230	14	14	14	Aminoacyl tRNA synthase complex-interacting multifunctional protein 1;Endothelial monocyte-activating polypeptide 2	Aimp1	sp|P31230|AIMP1_MOUSE Aminoacyl tRNA synthase complex-interacting multifunctional protein 1 OS=Mus musculus GN=Aimp1 PE=1 SV=2	1	14	14	14	6	6	9	10	10	10	9	10	8	10	6	5	7	9	6	6	6	7	9	9	10	9	11	11	13	9	9	6	6	5	6	9	6	9	6	6	9	10
Q9R1Z8	Q9R1Z8	24	24	24	Vinexin	Sorbs3	sp|Q9R1Z8|VINEX_MOUSE Vinexin OS=Mus musculus GN=Sorbs3 PE=1 SV=1	1	24	24	24	17	19	23	19	18	18	20	18	23	21	8	8	10	8	10	9	10	10	14	12	13	15	17	16	17	17	5	5	4	5	2	4	3	4	17	19	23	19
Q60749;Q9WU01	Q60749	7;2	7;2	7;2	KH domain-containing, RNA-binding, signal transduction-associated protein 1	Khdrbs1	sp|Q60749|KHDR1_MOUSE KH domain-containing, RNA-binding, signal transduction-associated protein 1 OS=Mus musculus GN=Khdrbs1 PE=1 SV=2	2	7	7	7	7	6	6	7	7	7	7	7	7	5	6	3	5	4	5	4	4	4	5	6	6	6	7	6	5	6	3	2	5	4	5	6	4	4	7	6	6	7
Q9D883	Q9D883	9	9	7	Splicing factor U2AF 35 kDa subunit	U2af1	sp|Q9D883|U2AF1_MOUSE Splicing factor U2AF 35 kDa subunit OS=Mus musculus GN=U2af1 PE=1 SV=4	1	9	9	7	7	8	8	7	9	8	8	8	8	8	3	5	5	4	6	4	6	5	7	8	7	9	8	9	9	8	6	5	2	5	6	5	5	7	7	8	8	7
Q9R190	Q9R190	34	32	30	Metastasis-associated protein MTA2	Mta2	sp|Q9R190|MTA2_MOUSE Metastasis-associated protein MTA2 OS=Mus musculus GN=Mta2 PE=1 SV=1	1	34	32	30	10	16	15	17	24	22	20	20	14	16	16	17	13	12	21	22	26	26	28	26	28	30	28	30	22	28	19	21	25	23	24	25	27	26	8	14	14	16
Q3V3R1	Q3V3R1	39	39	39	Monofunctional C1-tetrahydrofolate synthase, mitochondrial	Mthfd1l	sp|Q3V3R1|C1TM_MOUSE Monofunctional C1-tetrahydrofolate synthase, mitochondrial OS=Mus musculus GN=Mthfd1l PE=1 SV=2	1	39	39	39	30	30	29	27	29	27	29	28	27	27	7	7	4	9	5	6	11	9	24	28	25	31	28	26	29	26	3	5	8	5	9	8	7	6	30	30	29	27
Q9R1P4	Q9R1P4	18	18	18	Proteasome subunit alpha type-1	Psma1	sp|Q9R1P4|PSA1_MOUSE Proteasome subunit alpha type-1 OS=Mus musculus GN=Psma1 PE=1 SV=1	1	18	18	18	11	11	15	15	15	15	15	15	14	16	4	4	4	4	3	5	4	2	12	12	12	12	18	16	16	17	3	5	3	2	3	3	3	5	11	11	15	15
O88544	O88544	21	21	21	COP9 signalosome complex subunit 4	Cops4	sp|O88544|CSN4_MOUSE COP9 signalosome complex subunit 4 OS=Mus musculus GN=Cops4 PE=1 SV=1	1	21	21	21	14	13	18	18	19	19	16	16	18	19	5	12	8	10	4	4	6	5	16	16	19	20	18	17	15	18	5	2	2	3	3	2	3	3	14	13	18	18
Q9Z1N5	Q9Z1N5	14	14	8	Spliceosome RNA helicase Ddx39b	Ddx39b	sp|Q9Z1N5|DX39B_MOUSE Spliceosome RNA helicase Ddx39b OS=Mus musculus GN=Ddx39b PE=1 SV=1	1	14	14	8	13	13	13	12	13	13	14	13	13	11	2	2	2	1	1	2	1	2	13	13	14	13	14	12	14	14	3	1	4	1	4	4	1	2	13	13	13	12
P42227	P42227	32	32	32	Signal transducer and activator of transcription 3	Stat3	sp|P42227|STAT3_MOUSE Signal transducer and activator of transcription 3 OS=Mus musculus GN=Stat3 PE=1 SV=2	1	32	32	32	25	22	22	21	17	19	21	19	21	27	8	4	9	13	5	5	7	7	23	24	28	28	28	25	27	25	7	9	6	11	8	11	7	13	25	22	22	21
Q99JI4	Q99JI4	20	20	20	26S proteasome non-ATPase regulatory subunit 6	Psmd6	sp|Q99JI4|PSMD6_MOUSE 26S proteasome non-ATPase regulatory subunit 6 OS=Mus musculus GN=Psmd6 PE=1 SV=1	1	20	20	20	17	15	17	17	16	17	15	14	18	19	4	3	6	6	3	5	3	5	16	15	17	16	18	16	18	19	3	5	10	3	4	3	3	2	17	15	17	17
Q8JZK9;P54869	Q8JZK9	19;1	19;1	19;1	Hydroxymethylglutaryl-CoA synthase, cytoplasmic	Hmgcs1	sp|Q8JZK9|HMCS1_MOUSE Hydroxymethylglutaryl-CoA synthase, cytoplasmic OS=Mus musculus GN=Hmgcs1 PE=1 SV=1	2	19	19	19	17	18	17	18	17	15	16	18	16	17	10	7	9	10	5	6	6	9	16	15	17	16	16	13	18	15	6	3	4	5	2	2	5	3	17	18	17	18
P14873	P14873	76	76	74	Microtubule-associated protein 1B;MAP1B heavy chain;MAP1 light chain LC1	Map1b	sp|P14873|MAP1B_MOUSE Microtubule-associated protein 1B OS=Mus musculus GN=Map1b PE=1 SV=2	1	76	76	74	11	9	10	5	6	7	10	12	7	6	3	1	2	2	4	2	3	3	53	59	63	61	58	62	62	65	49	51	51	53	57	59	58	61	11	9	10	5
P58242	P58242	17	17	17	Acid sphingomyelinase-like phosphodiesterase 3b	Smpdl3b	sp|P58242|ASM3B_MOUSE Acid sphingomyelinase-like phosphodiesterase 3b OS=Mus musculus GN=Smpdl3b PE=1 SV=1	1	17	17	17	0	0	0	0	1	1	1	1	1	4	1	0	0	0	0	2	2	0	14	14	14	14	16	16	14	15	12	13	11	11	9	8	8	9	0	0	0	0
Q9Z2I8	Q9Z2I8	19	19	19	Succinyl-CoA ligase [GDP-forming] subunit beta, mitochondrial	Suclg2	sp|Q9Z2I8|SUCB2_MOUSE Succinate--CoA ligase [GDP-forming] subunit beta, mitochondrial OS=Mus musculus GN=Suclg2 PE=1 SV=3	1	19	19	19	19	18	16	17	13	15	16	16	13	14	6	10	9	8	7	7	8	8	17	18	16	19	16	16	17	15	8	5	5	8	8	8	5	5	19	18	16	17
Q61035	Q61035	25	25	21	Histidine--tRNA ligase, cytoplasmic	Hars	sp|Q61035|SYHC_MOUSE Histidine--tRNA ligase, cytoplasmic OS=Mus musculus GN=Hars PE=1 SV=2	1	25	25	21	18	16	17	19	19	20	21	18	22	19	4	3	12	9	5	5	7	7	19	19	21	20	19	20	20	19	5	4	5	3	7	5	5	6	18	16	17	19
P70227	P70227	44	44	41	Inositol 1,4,5-trisphosphate receptor type 3	Itpr3	sp|P70227|ITPR3_MOUSE Inositol 1,4,5-trisphosphate receptor type 3 OS=Mus musculus GN=Itpr3 PE=1 SV=3	1	44	44	41	35	33	27	33	30	29	32	35	35	33	6	4	11	14	4	9	10	10	6	7	10	8	10	9	11	10	2	2	2	2	2	2	1	3	35	33	27	33
P04925	P04925	9	9	9	Major prion protein	Prnp	sp|P04925|PRIO_MOUSE Major prion protein OS=Mus musculus GN=Prnp PE=1 SV=2	1	9	9	9	5	6	7	7	7	7	7	7	8	6	5	5	6	6	4	5	6	6	6	6	8	6	8	9	8	8	6	6	6	6	6	4	7	6	5	6	7	7
Q9R0E1	Q9R0E1	25	25	25	Procollagen-lysine,2-oxoglutarate 5-dioxygenase 3	Plod3	sp|Q9R0E1|PLOD3_MOUSE Procollagen-lysine,2-oxoglutarate 5-dioxygenase 3 OS=Mus musculus GN=Plod3 PE=1 SV=1	1	25	25	25	22	21	22	21	18	21	21	22	22	22	7	7	11	11	7	7	11	10	18	21	22	22	23	20	22	21	4	7	5	7	7	3	9	6	22	21	22	21
Q7TQI3	Q7TQI3	10	10	10	Ubiquitin thioesterase OTUB1	Otub1	sp|Q7TQI3|OTUB1_MOUSE Ubiquitin thioesterase OTUB1 OS=Mus musculus GN=Otub1 PE=1 SV=2	1	10	10	10	9	9	9	10	10	9	10	10	9	10	6	7	6	6	6	5	7	5	9	8	10	9	10	9	10	10	6	5	7	5	4	6	4	5	9	9	9	10
Q62048	Q62048	7	7	7	Astrocytic phosphoprotein PEA-15	Pea15	sp|Q62048|PEA15_MOUSE Astrocytic phosphoprotein PEA-15 OS=Mus musculus GN=Pea15 PE=1 SV=1	1	7	7	7	5	4	6	6	6	5	4	4	5	4	5	5	5	4	3	3	2	3	4	4	5	4	6	5	7	4	3	4	2	2	3	1	2	3	5	4	6	6
Q9DBZ1	Q9DBZ1	20	20	20	Inhibitor of nuclear factor kappa-B kinase-interacting protein	Ikbip	sp|Q9DBZ1|IKIP_MOUSE Inhibitor of nuclear factor kappa-B kinase-interacting protein OS=Mus musculus GN=Ikbip PE=1 SV=2	1	20	20	20	13	16	14	13	15	14	14	13	13	11	3	0	2	3	2	1	1	2	14	14	17	14	15	15	12	16	3	1	2	1	5	2	3	6	13	16	14	13
Q99K41	Q99K41	29	29	29	EMILIN-1	Emilin1	sp|Q99K41|EMIL1_MOUSE EMILIN-1 OS=Mus musculus GN=Emilin1 PE=1 SV=1	1	29	29	29	22	23	23	26	24	25	26	26	25	26	18	19	19	17	16	15	18	19	20	22	20	20	19	21	17	18	19	17	18	19	16	19	17	15	22	23	23	26
Q9CYZ2	Q9CYZ2	11	11	11	Tumor protein D54	Tpd52l2	sp|Q9CYZ2|TPD54_MOUSE Tumor protein D54 OS=Mus musculus GN=Tpd52l2 PE=1 SV=1	1	11	11	11	9	11	9	8	11	9	9	9	9	9	4	1	3	3	4	1	4	2	10	10	11	11	11	11	8	9	5	4	2	5	3	5	4	3	9	11	9	8
Q07113	Q07113	48	48	48	Cation-independent mannose-6-phosphate receptor	Igf2r	sp|Q07113|MPRI_MOUSE Cation-independent mannose-6-phosphate receptor OS=Mus musculus GN=Igf2r PE=1 SV=1	1	48	48	48	40	46	40	43	30	29	26	28	33	31	4	3	8	10	2	1	4	5	14	18	19	21	19	15	16	19	2	1	2	1	3	2	2	2	40	46	40	43
Q60817;P70670	Q60817;P70670	4;4	4;4	4;4	Nascent polypeptide-associated complex subunit alpha;Nascent polypeptide-associated complex subunit alpha, muscle-specific form	Naca	sp|Q60817|NACA_MOUSE Nascent polypeptide-associated complex subunit alpha OS=Mus musculus GN=Naca PE=1 SV=1;sp|P70670|NACAM_MOUSE Nascent polypeptide-associated complex subunit alpha, muscle-specific form OS=Mus musculus GN=Naca PE=1 SV=2	2	4	4	4	4	4	4	4	4	4	4	4	4	4	1	2	3	3	4	3	3	3	4	4	4	4	3	4	4	4	2	3	3	4	3	4	4	3	4	4	4	4
Q8R1Q8	Q8R1Q8	25	25	23	Cytoplasmic dynein 1 light intermediate chain 1	Dync1li1	sp|Q8R1Q8|DC1L1_MOUSE Cytoplasmic dynein 1 light intermediate chain 1 OS=Mus musculus GN=Dync1li1 PE=1 SV=1	1	25	25	23	20	17	19	21	17	19	21	18	19	19	9	10	10	11	8	6	7	9	17	19	17	19	18	20	21	20	5	10	9	8	8	7	9	7	20	17	19	21
Q9QX15;Q8BG22	Q9QX15	30;1	30;1	30;1		Clca3a1	sp|Q9QX15|CA3A1_MOUSE Calcium-activated chloride channel regulator 3A-1 OS=Mus musculus GN=Clca3a1 PE=1 SV=1	2	30	30	30	17	18	20	18	26	27	25	26	29	29	8	4	9	10	17	13	18	19	2	1	1	2	2	1	4	1	1	0	0	1	0	1	0	0	17	18	20	18
Q8K1M6	Q8K1M6	28	28	28	Dynamin-1-like protein	Dnm1l	sp|Q8K1M6|DNM1L_MOUSE Dynamin-1-like protein OS=Mus musculus GN=Dnm1l PE=1 SV=2	1	28	28	28	20	20	22	22	22	20	21	23	26	25	7	7	8	6	6	5	6	8	18	19	19	20	18	20	17	21	4	1	3	3	8	4	6	5	20	20	22	22
Q8VD75	Q8VD75	31	31	30	Huntingtin-interacting protein 1	Hip1	sp|Q8VD75|HIP1_MOUSE Huntingtin-interacting protein 1 OS=Mus musculus GN=Hip1 PE=1 SV=2	1	31	31	30	26	23	25	27	25	23	25	23	28	26	4	3	6	6	1	3	6	7	19	22	21	20	25	20	21	19	3	4	3	3	1	4	2	4	26	23	25	27
Q9R0B9	Q9R0B9	27	27	27	Procollagen-lysine,2-oxoglutarate 5-dioxygenase 2	Plod2	sp|Q9R0B9|PLOD2_MOUSE Procollagen-lysine,2-oxoglutarate 5-dioxygenase 2 OS=Mus musculus GN=Plod2 PE=1 SV=2	1	27	27	27	19	16	21	21	14	16	13	13	19	20	3	1	5	7	2	1	2	2	25	24	23	27	25	26	25	22	9	8	10	5	5	4	5	7	19	16	21	21
Q62356	Q62356	17	17	17	Follistatin-related protein 1	Fstl1	sp|Q62356|FSTL1_MOUSE Follistatin-related protein 1 OS=Mus musculus GN=Fstl1 PE=1 SV=2	1	17	17	17	12	13	13	12	14	13	14	13	12	10	9	6	10	9	5	4	6	6	12	9	12	12	10	11	7	11	5	3	2	2	2	2	1	2	12	13	13	12
Q9R0M6;Q8BHH2	Q9R0M6	15;1	15;1	15;1	Ras-related protein Rab-9A	Rab9a	sp|Q9R0M6|RAB9A_MOUSE Ras-related protein Rab-9A OS=Mus musculus GN=Rab9a PE=1 SV=1	2	15	15	15	13	13	15	14	12	13	12	12	13	12	11	10	11	11	5	8	11	11	13	12	10	12	12	12	12	11	3	7	2	4	4	7	5	7	13	13	15	14
Q9D0T1	Q9D0T1	7	7	7	NHP2-like protein 1;NHP2-like protein 1, N-terminally processed	Nhp2l1	sp|Q9D0T1|NH2L1_MOUSE NHP2-like protein 1 OS=Mus musculus GN=Snu13 PE=1 SV=4	1	7	7	7	6	5	6	6	5	6	6	6	6	5	5	7	5	5	6	6	6	5	6	7	6	7	5	6	6	6	5	6	6	7	5	5	4	5	6	5	6	6
Q8BSY0	Q8BSY0	22	22	22	Aspartyl/asparaginyl beta-hydroxylase	Asph	sp|Q8BSY0|ASPH_MOUSE Aspartyl/asparaginyl beta-hydroxylase OS=Mus musculus GN=Asph PE=1 SV=1	1	22	22	22	16	20	19	18	19	17	18	19	19	20	9	12	14	13	8	8	14	13	15	14	16	15	18	18	17	18	11	8	7	7	10	11	13	13	16	20	19	18
P60229	P60229	23	23	23	Eukaryotic translation initiation factor 3 subunit E	Eif3e	sp|P60229|EIF3E_MOUSE Eukaryotic translation initiation factor 3 subunit E OS=Mus musculus GN=Eif3e PE=1 SV=1	1	23	23	23	18	17	16	16	18	18	18	17	20	21	4	9	10	9	6	5	9	6	12	16	17	19	19	19	17	17	5	5	6	4	5	6	5	1	18	17	16	16
Q91V41	Q91V41	14	14	14	Ras-related protein Rab-14	Rab14	sp|Q91V41|RAB14_MOUSE Ras-related protein Rab-14 OS=Mus musculus GN=Rab14 PE=1 SV=3	1	14	14	14	10	12	12	14	12	12	11	11	11	11	4	4	5	6	3	4	2	2	9	10	10	12	13	13	12	13	4	6	5	4	3	3	5	4	10	12	12	14
Q91WQ3	Q91WQ3	30	30	30	Tyrosine--tRNA ligase, cytoplasmic;Tyrosine--tRNA ligase, cytoplasmic, N-terminally processed	Yars	sp|Q91WQ3|SYYC_MOUSE Tyrosine--tRNA ligase, cytoplasmic OS=Mus musculus GN=Yars PE=1 SV=3	1	30	30	30	20	19	21	19	21	20	20	18	23	18	12	10	12	7	14	11	10	13	27	25	29	27	29	26	27	27	19	16	18	19	18	19	13	15	20	19	21	19
P59325	P59325	22	22	22	Eukaryotic translation initiation factor 5	Eif5	sp|P59325|IF5_MOUSE Eukaryotic translation initiation factor 5 OS=Mus musculus GN=Eif5 PE=1 SV=1	1	22	22	22	19	16	15	17	15	17	17	16	16	15	6	9	9	10	6	5	9	6	15	15	19	17	16	16	17	17	5	8	10	6	5	4	7	6	19	16	15	17
Q9DC51	Q9DC51	16	9	9	Guanine nucleotide-binding protein G(k) subunit alpha	Gnai3	sp|Q9DC51|GNAI3_MOUSE Guanine nucleotide-binding protein G(k) subunit alpha OS=Mus musculus GN=Gnai3 PE=1 SV=3	1	16	9	9	15	15	16	16	16	15	15	15	16	16	10	9	13	11	10	13	13	13	15	15	16	13	16	16	16	16	9	11	8	9	11	10	10	12	8	8	9	9
Q9WVM1	Q9WVM1	25	25	25	Rac GTPase-activating protein 1	Racgap1	sp|Q9WVM1|RGAP1_MOUSE Rac GTPase-activating protein 1 OS=Mus musculus GN=Racgap1 PE=1 SV=1	1	25	25	25	20	19	16	19	20	15	21	17	19	17	15	14	14	15	17	16	17	17	17	18	18	15	17	16	15	17	22	19	18	19	17	18	16	18	20	19	16	19
P29391;P49945	P29391;P49945	9;6	9;6	9;6	Ferritin light chain 1;Ferritin light chain 2	Ftl1;Ftl2	sp|P29391|FRIL1_MOUSE Ferritin light chain 1 OS=Mus musculus GN=Ftl1 PE=1 SV=2;sp|P49945|FRIL2_MOUSE Ferritin light chain 2 OS=Mus musculus GN=Ftl2 PE=3 SV=2	2	9	9	9	7	7	9	8	8	8	8	8	9	8	7	7	7	6	5	6	5	7	8	8	9	9	9	8	9	9	5	7	7	6	7	6	5	6	7	7	9	8
Q61166	Q61166	13	13	11	Microtubule-associated protein RP/EB family member 1	Mapre1	sp|Q61166|MARE1_MOUSE Microtubule-associated protein RP/EB family member 1 OS=Mus musculus GN=Mapre1 PE=1 SV=3	1	13	13	11	11	11	12	12	13	12	11	11	12	11	2	2	2	1	0	0	1	1	12	11	10	10	12	13	13	11	2	3	3	2	3	2	1	2	11	11	12	12
P55264	P55264	13	13	13	Adenosine kinase	Adk	sp|P55264|ADK_MOUSE Adenosine kinase OS=Mus musculus GN=Adk PE=1 SV=2	1	13	13	13	12	12	10	12	12	12	12	12	11	10	7	8	7	7	5	3	5	6	10	11	13	11	12	11	11	11	4	1	3	2	3	3	2	3	12	12	10	12
Q9D1A2	Q9D1A2	27	27	27	Cytosolic non-specific dipeptidase	Cndp2	sp|Q9D1A2|CNDP2_MOUSE Cytosolic non-specific dipeptidase OS=Mus musculus GN=Cndp2 PE=1 SV=1	1	27	27	27	16	19	22	21	24	21	19	22	21	20	2	1	4	5	4	2	5	6	16	18	20	21	20	19	19	21	1	4	1	2	1	2	4	2	16	19	22	21
Q9D8W5	Q9D8W5	23	23	23	26S proteasome non-ATPase regulatory subunit 12	Psmd12	sp|Q9D8W5|PSD12_MOUSE 26S proteasome non-ATPase regulatory subunit 12 OS=Mus musculus GN=Psmd12 PE=1 SV=4	1	23	23	23	18	19	15	19	20	20	17	16	20	20	7	8	10	10	8	4	6	7	16	18	16	19	18	17	17	19	6	2	7	6	4	1	7	6	18	19	15	19
P60710	P60710	40	1	1	Actin, cytoplasmic 1;Actin, cytoplasmic 1, N-terminally processed	Actb	sp|P60710|ACTB_MOUSE Actin, cytoplasmic 1 OS=Mus musculus GN=Actb PE=1 SV=1	1	40	1	1	37	37	39	35	38	37	39	39	37	37	27	27	31	29	29	32	32	29	38	37	39	37	40	38	37	38	27	28	31	28	26	26	28	26	1	1	1	1
P63168	P63168	4	4	2	Dynein light chain 1, cytoplasmic	Dynll1	sp|P63168|DYL1_MOUSE Dynein light chain 1, cytoplasmic OS=Mus musculus GN=Dynll1 PE=1 SV=1	1	4	4	2	3	4	4	4	4	4	4	4	4	4	2	3	4	4	4	3	4	3	4	4	4	4	4	4	4	4	4	4	4	4	3	4	3	3	3	4	4	4
Q61543	Q61543	38	38	38	Golgi apparatus protein 1	Glg1	sp|Q61543|GSLG1_MOUSE Golgi apparatus protein 1 OS=Mus musculus GN=Glg1 PE=1 SV=1	1	38	38	38	26	29	23	23	21	19	23	21	28	26	6	5	8	8	6	7	11	9	25	22	28	29	30	29	29	28	9	8	11	9	12	9	10	10	26	29	23	23
Q01730	Q01730	16	16	16	Ras suppressor protein 1	Rsu1	sp|Q01730|RSU1_MOUSE Ras suppressor protein 1 OS=Mus musculus GN=Rsu1 PE=1 SV=3	1	16	16	16	10	11	12	12	14	12	13	12	13	14	3	5	7	6	3	4	4	3	14	13	15	12	14	15	16	14	5	5	5	10	6	5	4	5	10	11	12	12
Q9CR16	Q9CR16	19	18	18	Peptidyl-prolyl cis-trans isomerase D	Ppid	sp|Q9CR16|PPID_MOUSE Peptidyl-prolyl cis-trans isomerase D OS=Mus musculus GN=Ppid PE=1 SV=3	1	19	18	18	13	15	13	16	16	15	16	16	16	14	7	8	13	10	3	4	10	8	12	15	15	13	16	14	11	15	7	7	6	6	4	5	6	5	13	14	13	15
Q9DCG9	Q9DCG9	6	6	6	Multifunctional methyltransferase subunit TRM112-like protein	Trmt112	sp|Q9DCG9|TR112_MOUSE Multifunctional methyltransferase subunit TRM112-like protein OS=Mus musculus GN=Trmt112 PE=1 SV=1	1	6	6	6	4	5	5	4	5	5	5	5	5	6	1	2	3	2	1	2	4	2	4	5	5	5	5	5	5	5	1	3	1	2	0	1	1	1	4	5	5	4
Q9CQN1	Q9CQN1	29	29	29	Heat shock protein 75 kDa, mitochondrial	Trap1	sp|Q9CQN1|TRAP1_MOUSE Heat shock protein 75 kDa, mitochondrial OS=Mus musculus GN=Trap1 PE=1 SV=1	1	29	29	29	23	22	22	22	23	24	24	25	21	21	11	14	16	15	11	9	13	14	16	16	19	20	18	20	20	18	6	6	7	7	8	9	7	6	23	22	22	22
P26638	P26638	23	23	23	Serine--tRNA ligase, cytoplasmic	Sars	sp|P26638|SYSC_MOUSE Serine--tRNA ligase, cytoplasmic OS=Mus musculus GN=Sars PE=1 SV=3	1	23	23	23	18	16	17	21	20	18	18	19	15	16	4	4	2	3	1	1	2	5	17	17	18	21	17	16	19	16	2	3	3	4	3	3	4	2	18	16	17	21
Q5SWU9	Q5SWU9	64	64	57	Acetyl-CoA carboxylase 1;Biotin carboxylase	Acaca	sp|Q5SWU9|ACACA_MOUSE Acetyl-CoA carboxylase 1 OS=Mus musculus GN=Acaca PE=1 SV=1	1	64	64	57	54	49	50	55	47	45	46	48	53	50	15	11	18	13	4	5	11	9	41	31	43	40	44	35	42	39	4	5	4	6	5	8	10	4	54	49	50	55
P0C605;Q61410	P0C605	31;1	31;1	31;1	cGMP-dependent protein kinase 1	Prkg1	sp|P0C605|KGP1_MOUSE cGMP-dependent protein kinase 1 OS=Mus musculus GN=Prkg1 PE=1 SV=1	2	31	31	31	24	27	28	30	25	23	27	27	31	30	11	13	15	16	7	8	12	12	11	11	11	13	10	11	8	10	3	1	2	2	2	2	3	2	24	27	28	30
Q6A065	Q6A065	54	54	53	Centrosomal protein of 170 kDa	Cep170	sp|Q6A065|CE170_MOUSE Centrosomal protein of 170 kDa OS=Mus musculus GN=Cep170 PE=1 SV=2	1	54	54	53	40	41	32	38	41	43	41	39	44	42	17	24	23	19	27	25	34	30	23	27	28	30	31	32	30	33	24	23	24	26	24	29	26	25	40	41	32	38
P35279;Q8BHD0	P35279	10;2	10;2	4;0	Ras-related protein Rab-6A	Rab6a	sp|P35279|RAB6A_MOUSE Ras-related protein Rab-6A OS=Mus musculus GN=Rab6a PE=1 SV=4	2	10	10	4	7	7	9	8	7	9	9	7	9	10	7	4	6	6	3	3	5	5	8	7	8	8	7	7	9	10	3	3	4	3	3	4	3	5	7	7	9	8
Q99KV1	Q99KV1	12	12	12	DnaJ homolog subfamily B member 11	Dnajb11	sp|Q99KV1|DJB11_MOUSE DnaJ homolog subfamily B member 11 OS=Mus musculus GN=Dnajb11 PE=1 SV=1	1	12	12	12	10	11	11	11	10	11	10	10	11	9	4	3	6	6	3	4	4	4	11	10	11	9	12	11	12	11	3	4	3	3	4	4	3	4	10	11	11	11
Q9DBH5	Q9DBH5	17	17	17	Vesicular integral-membrane protein VIP36	Lman2	sp|Q9DBH5|LMAN2_MOUSE Vesicular integral-membrane protein VIP36 OS=Mus musculus GN=Lman2 PE=1 SV=2	1	17	17	17	14	14	16	16	13	15	15	15	15	15	5	5	9	8	4	3	7	6	13	11	14	14	13	12	16	16	6	5	6	5	4	8	7	3	14	14	16	16
Q9Z108	Q9Z108	24	24	23	Double-stranded RNA-binding protein Staufen homolog 1	Stau1	sp|Q9Z108|STAU1_MOUSE Double-stranded RNA-binding protein Staufen homolog 1 OS=Mus musculus GN=Stau1 PE=1 SV=1	1	24	24	23	17	17	17	18	22	18	20	21	19	19	10	11	10	12	10	11	13	11	20	20	21	19	19	22	19	19	15	16	17	14	14	12	10	11	17	17	17	18
P70699	P70699	28	28	28	Lysosomal alpha-glucosidase	Gaa	sp|P70699|LYAG_MOUSE Lysosomal alpha-glucosidase OS=Mus musculus GN=Gaa PE=1 SV=2	1	28	28	28	20	22	18	25	21	24	21	21	21	19	5	4	3	6	5	5	4	5	21	19	21	21	21	21	21	21	1	4	4	2	5	3	5	3	20	22	18	25
Q8C156	Q8C156	28	28	28	Condensin complex subunit 2	Ncaph	sp|Q8C156|CND2_MOUSE Condensin complex subunit 2 OS=Mus musculus GN=Ncaph PE=1 SV=1	1	28	28	28	19	15	13	18	16	15	16	19	11	11	23	23	19	23	24	24	27	27	21	22	17	19	20	19	16	20	24	22	23	26	17	18	22	19	19	15	13	18
Q8BJS4	Q8BJS4	26	26	25	SUN domain-containing protein 2	Sun2	sp|Q8BJS4|SUN2_MOUSE SUN domain-containing protein 2 OS=Mus musculus GN=Sun2 PE=1 SV=3	1	26	26	25	24	25	22	24	21	19	19	20	25	23	11	7	8	11	6	8	8	6	19	21	21	22	22	23	20	23	15	13	14	9	14	15	13	13	24	25	22	24
O35286	O35286	28	28	27	Pre-mRNA-splicing factor ATP-dependent RNA helicase DHX15	Dhx15	sp|O35286|DHX15_MOUSE Pre-mRNA-splicing factor ATP-dependent RNA helicase DHX15 OS=Mus musculus GN=Dhx15 PE=1 SV=2	1	28	28	27	23	19	22	25	18	19	20	21	19	19	5	2	8	9	5	8	7	7	23	24	23	25	23	24	21	21	4	5	5	3	2	4	3	4	23	19	22	25
P47964	P47964	3	3	3	60S ribosomal protein L36	Rpl36	sp|P47964|RL36_MOUSE 60S ribosomal protein L36 OS=Mus musculus GN=Rpl36 PE=3 SV=2	1	3	3	3	3	3	2	3	3	3	3	3	3	3	2	2	2	2	3	2	3	3	3	3	3	3	3	2	2	2	3	2	3	3	2	2	2	2	3	3	2	3
Q9WUM5	Q9WUM5	8	8	8	Succinyl-CoA ligase [ADP/GDP-forming] subunit alpha, mitochondrial	Suclg1	sp|Q9WUM5|SUCA_MOUSE Succinate--CoA ligase [ADP/GDP-forming] subunit alpha, mitochondrial OS=Mus musculus GN=Suclg1 PE=1 SV=4	1	8	8	8	7	7	8	7	7	7	7	6	6	7	4	5	5	5	6	4	6	5	7	7	7	7	7	7	7	7	4	3	5	5	3	4	4	4	7	7	8	7
Q8K363	Q8K363	30	30	30	ATP-dependent RNA helicase DDX18	Ddx18	sp|Q8K363|DDX18_MOUSE ATP-dependent RNA helicase DDX18 OS=Mus musculus GN=Ddx18 PE=1 SV=1	1	30	30	30	20	21	21	25	18	16	16	21	18	16	15	19	13	13	16	18	19	20	20	24	21	18	21	19	20	20	18	19	20	18	15	19	18	19	20	21	21	25
Q8CIN4	Q8CIN4	23	23	17	Serine/threonine-protein kinase PAK 2;PAK-2p27;PAK-2p34	Pak2	sp|Q8CIN4|PAK2_MOUSE Serine/threonine-protein kinase PAK 2 OS=Mus musculus GN=Pak2 PE=1 SV=1	1	23	23	17	20	20	17	18	20	21	22	19	18	19	7	8	7	8	2	4	6	4	21	22	20	20	20	21	19	21	4	4	7	6	5	5	6	5	20	20	17	18
Q9EQ20	Q9EQ20	23	23	23	Methylmalonate-semialdehyde dehydrogenase [acylating], mitochondrial	Aldh6a1	sp|Q9EQ20|MMSA_MOUSE Methylmalonate-semialdehyde dehydrogenase [acylating], mitochondrial OS=Mus musculus GN=Aldh6a1 PE=1 SV=1	1	23	23	23	18	19	18	21	18	19	19	20	18	17	11	10	14	11	6	5	8	9	20	17	22	21	19	21	21	19	4	8	6	6	3	5	8	7	18	19	18	21
A2ALU4	A2ALU4	52	52	50	Protein Shroom2	Shroom2	sp|A2ALU4|SHRM2_MOUSE Protein Shroom2 OS=Mus musculus GN=Shroom2 PE=1 SV=1	1	52	52	50	1	0	1	1	1	1	1	1	1	0	0	0	0	0	0	0	1	1	43	48	47	46	50	51	48	49	24	20	18	18	18	16	18	18	1	0	1	1
P55302	P55302	18	18	18	Alpha-2-macroglobulin receptor-associated protein	Lrpap1	sp|P55302|AMRP_MOUSE Alpha-2-macroglobulin receptor-associated protein OS=Mus musculus GN=Lrpap1 PE=1 SV=1	1	18	18	18	13	16	14	16	15	16	16	14	13	12	7	7	10	10	6	5	4	7	14	15	14	14	14	15	15	15	2	1	2	1	0	2	3	3	13	16	14	16
P50544	P50544	31	31	31	Very long-chain specific acyl-CoA dehydrogenase, mitochondrial	Acadvl	sp|P50544|ACADV_MOUSE Very long-chain specific acyl-CoA dehydrogenase, mitochondrial OS=Mus musculus GN=Acadvl PE=1 SV=3	1	31	31	31	29	28	26	27	27	28	27	29	23	25	10	12	14	15	5	9	12	12	20	23	26	22	22	20	25	21	3	5	4	5	5	5	3	4	29	28	26	27
Q9D2G2	Q9D2G2	17	17	17	Dihydrolipoyllysine-residue succinyltransferase component of 2-oxoglutarate dehydrogenase complex, mitochondrial	Dlst	sp|Q9D2G2|ODO2_MOUSE Dihydrolipoyllysine-residue succinyltransferase component of 2-oxoglutarate dehydrogenase complex, mitochondrial OS=Mus musculus GN=Dlst PE=1 SV=1	1	17	17	17	16	16	15	14	15	15	14	15	14	14	9	9	10	9	8	7	8	9	14	14	13	13	13	13	14	13	6	5	3	5	5	4	6	5	16	16	15	14
O09044;P60879	O09044	12;1	12;1	12;1	Synaptosomal-associated protein 23	Snap23	sp|O09044|SNP23_MOUSE Synaptosomal-associated protein 23 OS=Mus musculus GN=Snap23 PE=1 SV=1	2	12	12	12	9	10	9	10	11	12	10	11	12	11	1	1	3	5	5	5	4	3	11	11	12	12	12	12	12	12	6	6	7	4	4	4	7	7	9	10	9	10
Q8K411	Q8K411	35	35	35	Presequence protease, mitochondrial	Pitrm1	sp|Q8K411|PREP_MOUSE Presequence protease, mitochondrial OS=Mus musculus GN=Pitrm1 PE=1 SV=1	1	35	35	35	30	32	27	30	28	32	30	27	28	26	6	9	12	14	7	8	8	11	17	18	24	25	22	23	22	21	0	3	1	1	4	4	1	0	30	32	27	30
Q9WV55	Q9WV55	12	12	11	Vesicle-associated membrane protein-associated protein A	Vapa	sp|Q9WV55|VAPA_MOUSE Vesicle-associated membrane protein-associated protein A OS=Mus musculus GN=Vapa PE=1 SV=2	1	12	12	11	9	8	8	12	12	11	9	8	9	8	3	6	7	5	5	4	6	5	9	9	11	10	9	10	10	10	4	3	4	7	4	6	5	6	9	8	8	12
Q6P5F9	Q6P5F9	31	31	31	Exportin-1	Xpo1	sp|Q6P5F9|XPO1_MOUSE Exportin-1 OS=Mus musculus GN=Xpo1 PE=1 SV=1	1	31	31	31	25	28	24	26	23	23	24	25	25	25	4	5	9	8	7	4	7	5	25	22	25	25	26	24	24	24	8	5	5	8	5	3	4	5	25	28	24	26
P97333	P97333	28	28	28	Neuropilin-1	Nrp1	sp|P97333|NRP1_MOUSE Neuropilin-1 OS=Mus musculus GN=Nrp1 PE=1 SV=2	1	28	28	28	25	27	26	26	28	26	28	27	25	26	17	15	16	16	16	18	20	18	8	10	10	6	9	7	11	14	3	3	3	2	3	4	4	3	25	27	26	26
Q9R0P3	Q9R0P3	13	13	13	S-formylglutathione hydrolase	Esd	sp|Q9R0P3|ESTD_MOUSE S-formylglutathione hydrolase OS=Mus musculus GN=Esd PE=1 SV=1	1	13	13	13	12	12	13	13	13	13	12	13	13	13	6	3	7	5	6	5	6	7	11	10	12	12	12	10	12	12	1	2	2	2	1	3	1	2	12	12	13	13
Q0GNC1	Q0GNC1	34	34	34	Inverted formin-2	Inf2	sp|Q0GNC1|INF2_MOUSE Inverted formin-2 OS=Mus musculus GN=Inf2 PE=1 SV=1	1	34	34	34	24	23	26	25	28	28	26	27	28	28	5	5	12	11	8	9	9	9	18	22	25	25	23	22	24	24	8	7	5	5	4	7	4	3	24	23	26	25
Q9Z1Z0	Q9Z1Z0	29	29	29	General vesicular transport factor p115	Uso1	sp|Q9Z1Z0|USO1_MOUSE General vesicular transport factor p115 OS=Mus musculus GN=Uso1 PE=1 SV=2	1	29	29	29	22	21	22	24	25	24	23	21	24	26	6	6	9	11	9	8	8	7	26	21	20	24	22	22	24	21	8	6	6	6	7	9	12	11	22	21	22	24
Q8VDM6	Q8VDM6	25	25	25	Heterogeneous nuclear ribonucleoprotein U-like protein 1	Hnrnpul1	sp|Q8VDM6|HNRL1_MOUSE Heterogeneous nuclear ribonucleoprotein U-like protein 1 OS=Mus musculus GN=Hnrnpul1 PE=1 SV=1	1	25	25	25	20	22	15	20	20	18	21	20	22	19	7	6	9	8	7	8	14	11	19	22	19	19	22	20	18	19	12	10	13	9	5	7	9	10	20	22	15	20
P16110	P16110	7	7	7	Galectin-3	Lgals3	sp|P16110|LEG3_MOUSE Galectin-3 OS=Mus musculus GN=Lgals3 PE=1 SV=3	1	7	7	7	4	5	4	5	5	6	6	6	6	6	3	2	2	2	3	2	2	2	6	6	6	6	7	7	7	7	2	2	3	4	3	2	3	3	4	5	4	5
P11103	P11103	32	32	32	Poly [ADP-ribose] polymerase 1	Parp1	sp|P11103|PARP1_MOUSE Poly [ADP-ribose] polymerase 1 OS=Mus musculus GN=Parp1 PE=1 SV=3	1	32	32	32	19	20	14	19	18	18	17	16	19	13	22	20	21	21	22	28	24	28	19	20	18	25	21	20	18	19	25	22	25	24	23	24	25	23	19	20	14	19
Q3V1T4	Q3V1T4	26	26	25	Prolyl 3-hydroxylase 1	Lepre1	sp|Q3V1T4|P3H1_MOUSE Prolyl 3-hydroxylase 1 OS=Mus musculus GN=P3h1 PE=1 SV=2	1	26	26	25	16	14	21	20	19	17	17	15	20	22	10	8	8	8	7	6	6	7	23	23	22	21	24	22	21	23	5	5	9	5	8	4	5	7	16	14	21	20
Q8BGD9	Q8BGD9	27	27	27	Eukaryotic translation initiation factor 4B	Eif4b	sp|Q8BGD9|IF4B_MOUSE Eukaryotic translation initiation factor 4B OS=Mus musculus GN=Eif4b PE=1 SV=1	1	27	27	27	16	13	12	21	24	26	24	20	21	17	0	0	1	1	0	2	3	0	20	23	21	23	23	21	19	22	1	1	2	3	3	5	4	6	16	13	12	21
Q3TJZ6	Q3TJZ6	10	10	8	Protein FAM98A	Fam98a	sp|Q3TJZ6|FA98A_MOUSE Protein FAM98A OS=Mus musculus GN=Fam98a PE=1 SV=1	1	10	10	8	5	7	7	7	6	7	7	7	7	8	3	4	5	4	7	5	6	6	7	7	8	8	8	10	10	10	7	7	7	9	7	8	10	8	5	7	7	7
Q71LX4	Q71LX4	43	27	27	Talin-2	Tln2	sp|Q71LX4|TLN2_MOUSE Talin-2 OS=Mus musculus GN=Tln2 PE=1 SV=3	1	43	27	27	32	32	26	33	31	30	32	28	32	26	9	10	11	11	9	10	10	10	24	25	28	27	24	26	27	23	8	8	8	9	8	6	6	7	17	18	17	19
P26516	P26516	15	15	15	26S proteasome non-ATPase regulatory subunit 7	Psmd7	sp|P26516|PSMD7_MOUSE 26S proteasome non-ATPase regulatory subunit 7 OS=Mus musculus GN=Psmd7 PE=1 SV=2	1	15	15	15	11	13	12	13	11	15	12	14	14	15	7	3	7	6	2	3	5	5	11	11	14	10	13	10	11	13	6	3	4	3	3	3	5	3	11	13	12	13
Q9CXY6	Q9CXY6	18	18	18	Interleukin enhancer-binding factor 2	Ilf2	sp|Q9CXY6|ILF2_MOUSE Interleukin enhancer-binding factor 2 OS=Mus musculus GN=Ilf2 PE=1 SV=1	1	18	18	18	14	13	15	16	13	14	16	13	13	11	6	7	7	6	5	3	5	4	14	14	13	11	14	14	13	13	9	7	8	5	8	5	7	6	14	13	15	16
Q9ESX5	Q9ESX5	21	21	21	H/ACA ribonucleoprotein complex subunit 4	Dkc1	sp|Q9ESX5|DKC1_MOUSE H/ACA ribonucleoprotein complex subunit 4 OS=Mus musculus GN=Dkc1 PE=1 SV=4	1	21	21	21	18	19	16	17	13	11	12	13	11	11	13	9	13	11	8	10	13	14	15	14	14	11	9	11	10	10	7	8	7	7	6	6	10	8	18	19	16	17
O88456;Q9D7J7	O88456	12;2	12;2	12;2	Calpain small subunit 1	Capns1	sp|O88456|CPNS1_MOUSE Calpain small subunit 1 OS=Mus musculus GN=Capns1 PE=1 SV=1	2	12	12	12	10	7	10	9	10	11	9	9	9	10	4	2	2	1	2	3	1	1	10	10	11	9	10	11	10	11	2	2	1	2	0	1	4	1	10	7	10	9
Q9ET30	Q9ET30	11	11	11	Transmembrane 9 superfamily member 3	Tm9sf3	sp|Q9ET30|TM9S3_MOUSE Transmembrane 9 superfamily member 3 OS=Mus musculus GN=Tm9sf3 PE=1 SV=1	1	11	11	11	9	10	10	10	11	11	10	10	9	10	2	2	4	3	2	3	6	5	10	11	10	11	10	11	11	10	3	2	5	4	5	5	8	5	9	10	10	10
Q8CFZ4	Q8CFZ4	13	13	13	Glypican-3;Secreted glypican-3	Gpc3	sp|Q8CFZ4|GPC3_MOUSE Glypican-3 OS=Mus musculus GN=Gpc3 PE=2 SV=1	1	13	13	13	0	0	0	0	0	0	0	1	0	1	1	1	1	0	1	0	1	1	10	12	11	12	11	11	10	12	13	11	11	11	11	11	11	9	0	0	0	0
Q9CQ65	Q9CQ65	18	18	18	S-methyl-5-thioadenosine phosphorylase	Mtap	sp|Q9CQ65|MTAP_MOUSE S-methyl-5-thioadenosine phosphorylase OS=Mus musculus GN=Mtap PE=1 SV=1	1	18	18	18	13	15	15	14	16	16	14	15	14	12	6	5	4	6	3	5	6	6	14	14	15	15	12	15	15	14	6	5	4	3	2	3	5	5	13	15	15	14
Q61771;Q99PW8	Q61771	11;1	9;0	7;0	Kinesin-like protein KIF3B;Kinesin-like protein KIF3B, N-terminally processed	Kif3b	sp|Q61771|KIF3B_MOUSE Kinesin-like protein KIF3B OS=Mus musculus GN=Kif3b PE=1 SV=1	2	11	9	7	7	8	6	6	4	6	7	4	8	7	2	2	2	1	1	0	1	2	4	5	5	8	5	6	4	6	2	2	1	2	2	2	1	3	5	6	5	4
Q9WUK2	Q9WUK2	8	8	8	Eukaryotic translation initiation factor 4H	Eif4h	sp|Q9WUK2|IF4H_MOUSE Eukaryotic translation initiation factor 4H OS=Mus musculus GN=Eif4h PE=1 SV=3	1	8	8	8	7	6	6	7	7	7	7	8	6	6	3	3	5	4	2	3	3	3	6	8	8	7	8	8	7	8	2	2	3	2	1	1	4	3	7	6	6	7
Q61335	Q61335	11	11	11	B-cell receptor-associated protein 31	Bcap31	sp|Q61335|BAP31_MOUSE B-cell receptor-associated protein 31 OS=Mus musculus GN=Bcap31 PE=1 SV=4	1	11	11	11	7	8	6	7	7	9	8	8	9	8	4	3	1	1	0	0	1	1	7	7	7	9	10	9	8	10	3	2	3	1	2	2	3	3	7	8	6	7
Q640M1	Q640M1	34	34	29	U3 small nucleolar RNA-associated protein 14 homolog A	Utp14a	sp|Q640M1|UT14A_MOUSE U3 small nucleolar RNA-associated protein 14 homolog A OS=Mus musculus GN=Utp14a PE=1 SV=1	1	34	34	29	24	23	24	21	22	20	23	24	23	20	30	28	25	23	32	29	31	33	27	26	23	27	24	25	26	23	29	30	26	27	26	30	27	26	24	23	24	21
Q62446	Q62446	8	8	8	Peptidyl-prolyl cis-trans isomerase FKBP3	Fkbp3	sp|Q62446|FKBP3_MOUSE Peptidyl-prolyl cis-trans isomerase FKBP3 OS=Mus musculus GN=Fkbp3 PE=1 SV=2	1	8	8	8	6	6	8	8	7	8	7	7	7	7	0	2	3	2	2	1	1	1	7	7	7	7	7	7	7	7	0	2	3	1	2	0	2	2	6	6	8	8
Q9CWZ3	Q9CWZ3	7	7	7	RNA-binding protein 8A	Rbm8a	sp|Q9CWZ3|RBM8A_MOUSE RNA-binding protein 8A OS=Mus musculus GN=Rbm8a PE=1 SV=4	1	7	7	7	7	7	7	7	7	7	7	7	6	6	5	3	5	3	5	5	5	5	7	7	7	7	6	7	7	7	6	5	5	6	4	6	6	5	7	7	7	7
Q9JIX8	Q9JIX8	35	35	35	Apoptotic chromatin condensation inducer in the nucleus	Acin1	sp|Q9JIX8|ACINU_MOUSE Apoptotic chromatin condensation inducer in the nucleus OS=Mus musculus GN=Acin1 PE=1 SV=3	1	35	35	35	26	26	26	28	26	28	29	29	31	25	17	13	15	13	13	13	18	17	25	25	29	30	31	30	27	32	11	13	17	17	12	17	12	12	26	26	26	28
Q8BU33	Q8BU33	21	21	21	Acetolactate synthase-like protein	Ilvbl	sp|Q8BU33|ILVBL_MOUSE Acetolactate synthase-like protein OS=Mus musculus GN=Ilvbl PE=1 SV=1	1	21	21	21	10	12	14	13	10	10	11	10	15	15	4	2	4	4	1	3	3	4	17	16	18	19	19	18	18	18	7	6	6	5	4	6	8	7	10	12	14	13
Q9CPV4	Q9CPV4	19	19	19	Glyoxalase domain-containing protein 4	Glod4	sp|Q9CPV4|GLOD4_MOUSE Glyoxalase domain-containing protein 4 OS=Mus musculus GN=Glod4 PE=1 SV=1	1	19	19	19	15	16	17	18	17	16	14	15	17	17	4	3	5	6	1	1	2	5	18	17	18	18	16	17	15	17	1	0	4	2	2	2	2	1	15	16	17	18
Q8BUK6	Q8BUK6	30	30	30	Protein Hook homolog 3	Hook3	sp|Q8BUK6|HOOK3_MOUSE Protein Hook homolog 3 OS=Mus musculus GN=Hook3 PE=1 SV=2	1	30	30	30	24	24	22	22	22	24	24	21	25	21	9	12	16	14	13	12	15	11	20	20	18	20	22	21	23	22	10	6	11	8	10	7	9	9	24	24	22	22
P26883	P26883	8	8	8	Peptidyl-prolyl cis-trans isomerase FKBP1A	Fkbp1a	sp|P26883|FKB1A_MOUSE Peptidyl-prolyl cis-trans isomerase FKBP1A OS=Mus musculus GN=Fkbp1a PE=1 SV=2	1	8	8	8	5	6	4	5	6	5	5	6	6	5	2	3	2	4	4	2	3	4	7	7	7	7	8	7	7	5	3	4	4	5	3	3	4	2	5	6	4	5
Q9CY27	Q9CY27	13	13	13	Very-long-chain enoyl-CoA reductase	Tecr	sp|Q9CY27|TECR_MOUSE Very-long-chain enoyl-CoA reductase OS=Mus musculus GN=Tecr PE=1 SV=1	1	13	13	13	9	8	9	8	8	8	7	7	10	12	8	5	6	5	3	3	5	3	8	9	7	7	10	9	9	9	7	6	6	5	4	4	5	6	9	8	9	8
Q61206	Q61206	9	9	9	Platelet-activating factor acetylhydrolase IB subunit beta	Pafah1b2	sp|Q61206|PA1B2_MOUSE Platelet-activating factor acetylhydrolase IB subunit beta OS=Mus musculus GN=Pafah1b2 PE=1 SV=2	1	9	9	9	6	8	7	8	8	8	7	7	7	7	4	3	4	5	3	3	2	4	7	8	8	8	7	7	7	7	3	3	1	2	2	4	4	3	6	8	7	8
P16406	P16406	32	32	32	Glutamyl aminopeptidase	Enpep	sp|P16406|AMPE_MOUSE Glutamyl aminopeptidase OS=Mus musculus GN=Enpep PE=1 SV=1	1	32	32	32	16	15	22	26	27	25	23	27	29	30	5	2	9	11	12	12	17	14	2	1	1	0	1	0	0	0	0	0	0	0	1	0	0	0	16	15	22	26
O70152	O70152	12	12	12	Dolichol-phosphate mannosyltransferase subunit 1	Dpm1	sp|O70152|DPM1_MOUSE Dolichol-phosphate mannosyltransferase subunit 1 OS=Mus musculus GN=Dpm1 PE=1 SV=1	1	12	12	12	9	9	10	11	12	11	10	9	12	11	3	3	7	7	6	6	5	6	10	8	10	9	10	9	10	10	5	4	4	5	6	7	5	6	9	9	10	11
Q99ME9	Q99ME9	29	29	29	Nucleolar GTP-binding protein 1	Gtpbp4	sp|Q99ME9|NOG1_MOUSE Nucleolar GTP-binding protein 1 OS=Mus musculus GN=Gtpbp4 PE=1 SV=3	1	29	29	29	24	24	25	23	18	16	19	20	19	20	19	16	15	14	21	21	23	22	23	25	20	23	22	19	19	20	22	17	19	18	21	16	17	15	24	24	25	23
Q8VDD9	Q8VDD9	51	51	47	PH-interacting protein	Phip	sp|Q8VDD9|PHIP_MOUSE PH-interacting protein OS=Mus musculus GN=Phip PE=1 SV=2	1	51	51	47	31	33	33	33	17	18	26	27	19	23	38	37	27	29	31	33	41	42	30	38	34	36	37	35	31	33	38	36	40	38	37	41	41	39	31	33	33	33
Q8BFZ3	Q8BFZ3	15	5	5	Beta-actin-like protein 2	Actbl2	sp|Q8BFZ3|ACTBL_MOUSE Beta-actin-like protein 2 OS=Mus musculus GN=Actbl2 PE=1 SV=1	1	15	5	5	13	11	12	12	12	14	13	14	12	13	9	10	9	10	11	13	11	11	9	11	14	12	14	13	12	14	9	10	10	11	8	7	11	10	3	2	2	2
Q9QY06	Q9QY06	49	49	46	Unconventional myosin-IXb	Myo9b	sp|Q9QY06|MYO9B_MOUSE Unconventional myosin-IXb OS=Mus musculus GN=Myo9b PE=1 SV=2	1	49	49	46	36	33	33	33	39	35	36	34	41	38	13	13	20	18	15	12	20	19	31	28	33	30	35	32	34	29	15	20	17	16	16	18	15	14	36	33	33	33
Q01147	Q01147	6	6	4	Cyclic AMP-responsive element-binding protein 1	Creb1	sp|Q01147|CREB1_MOUSE Cyclic AMP-responsive element-binding protein 1 OS=Mus musculus GN=Creb1 PE=1 SV=1	1	6	6	4	2	2	3	3	3	3	3	3	4	5	4	4	4	4	6	6	4	5	3	3	4	3	5	4	5	5	2	2	6	6	6	4	5	5	2	2	3	3
P61514	P61514	5	5	5	60S ribosomal protein L37a	Rpl37a	sp|P61514|RL37A_MOUSE 60S ribosomal protein L37a OS=Mus musculus GN=Rpl37a PE=1 SV=2	1	5	5	5	5	5	5	4	5	4	4	5	5	5	3	3	4	2	4	3	4	4	4	4	5	5	5	5	5	5	4	4	4	4	3	4	3	4	5	5	5	4
Q99K48	Q99K48	17	15	15	Non-POU domain-containing octamer-binding protein	Nono	sp|Q99K48|NONO_MOUSE Non-POU domain-containing octamer-binding protein OS=Mus musculus GN=Nono PE=1 SV=3	1	17	15	15	12	15	13	15	17	14	13	14	13	13	9	6	5	9	2	1	4	6	13	16	13	15	15	14	14	15	6	7	6	5	6	6	8	8	10	13	11	13
A2AN08	A2AN08	84	84	84	E3 ubiquitin-protein ligase UBR4	Ubr4	sp|A2AN08|UBR4_MOUSE E3 ubiquitin-protein ligase UBR4 OS=Mus musculus GN=Ubr4 PE=1 SV=1	1	84	84	84	52	52	50	52	49	57	46	55	63	62	10	10	16	12	8	4	9	11	56	58	58	59	55	56	64	60	8	14	8	9	14	9	12	11	52	52	50	52
Q8C0I1	Q8C0I1	21	21	21	Alkyldihydroxyacetonephosphate synthase, peroxisomal	Agps	sp|Q8C0I1|ADAS_MOUSE Alkyldihydroxyacetonephosphate synthase, peroxisomal OS=Mus musculus GN=Agps PE=1 SV=1	1	21	21	21	18	19	19	19	15	17	19	19	17	20	9	9	11	10	10	8	8	8	19	18	19	18	19	17	19	19	5	4	4	5	5	4	3	3	18	19	19	19
P61164	P61164	18	18	8	Alpha-centractin	Actr1a	sp|P61164|ACTZ_MOUSE Alpha-centractin OS=Mus musculus GN=Actr1a PE=1 SV=1	1	18	18	8	9	9	13	13	13	13	11	9	17	14	8	7	7	8	7	4	8	5	8	10	10	13	13	11	14	13	5	5	1	4	4	3	5	7	9	9	13	13
Q62433	Q62433	12	12	12	Protein NDRG1	Ndrg1	sp|Q62433|NDRG1_MOUSE Protein NDRG1 OS=Mus musculus GN=Ndrg1 PE=1 SV=1	1	12	12	12	8	7	7	9	7	6	9	8	6	8	1	0	2	3	0	2	1	2	11	11	11	12	11	12	10	11	3	4	3	5	4	4	6	5	8	7	7	9
P23242	P23242	14	14	14	Gap junction alpha-1 protein	Gja1	sp|P23242|CXA1_MOUSE Gap junction alpha-1 protein OS=Mus musculus GN=Gja1 PE=1 SV=2	1	14	14	14	8	8	8	8	8	9	8	8	9	9	4	3	4	5	2	4	5	6	13	12	13	11	12	13	12	13	8	10	6	8	6	5	7	7	8	8	8	8
Q80X50	Q80X50	17	17	17	Ubiquitin-associated protein 2-like	Ubap2l	sp|Q80X50|UBP2L_MOUSE Ubiquitin-associated protein 2-like OS=Mus musculus GN=Ubap2l PE=1 SV=1	1	17	17	17	13	12	13	14	13	13	14	12	16	14	4	4	7	4	1	4	5	4	12	13	16	13	15	12	13	16	7	5	4	4	2	6	4	3	13	12	13	14
P68037	P68037	8	8	8	Ubiquitin-conjugating enzyme E2 L3	Ube2l3	sp|P68037|UB2L3_MOUSE Ubiquitin-conjugating enzyme E2 L3 OS=Mus musculus GN=Ube2l3 PE=1 SV=1	1	8	8	8	6	6	5	6	7	7	6	6	5	6	1	3	3	1	3	2	2	3	6	6	7	7	6	6	7	6	1	2	1	0	0	0	1	1	6	6	5	6
Q9WU62	Q9WU62	31	31	31	Inner centromere protein	Incenp	sp|Q9WU62|INCE_MOUSE Inner centromere protein OS=Mus musculus GN=Incenp PE=1 SV=2	1	31	31	31	15	17	12	13	11	12	12	12	4	8	26	25	22	20	24	26	27	26	21	22	19	20	19	19	19	18	22	26	26	28	27	28	28	27	15	17	12	13
Q7TT50	Q7TT50	50	50	45	Serine/threonine-protein kinase MRCK beta	Cdc42bpb	sp|Q7TT50|MRCKB_MOUSE Serine/threonine-protein kinase MRCK beta OS=Mus musculus GN=Cdc42bpb PE=1 SV=2	1	50	50	45	39	35	30	38	35	35	38	35	44	40	7	5	10	10	15	18	16	17	29	32	35	28	37	37	36	37	13	16	13	13	14	23	17	13	39	35	30	38
Q99L04	Q99L04	12	12	12	Dehydrogenase/reductase SDR family member 1	Dhrs1	sp|Q99L04|DHRS1_MOUSE Dehydrogenase/reductase SDR family member 1 OS=Mus musculus GN=Dhrs1 PE=1 SV=1	1	12	12	12	10	8	10	11	9	10	10	9	11	10	5	1	2	2	1	0	1	2	8	7	10	8	9	8	9	7	2	2	2	2	1	2	2	2	10	8	10	11
P61971	P61971	5	5	5	Nuclear transport factor 2	Nutf2	sp|P61971|NTF2_MOUSE Nuclear transport factor 2 OS=Mus musculus GN=Nutf2 PE=1 SV=1	1	5	5	5	4	4	5	5	5	5	5	5	5	5	2	2	3	2	3	3	2	2	5	5	5	5	5	5	5	5	1	2	2	3	2	2	3	1	4	4	5	5
Q80SW1	Q80SW1	22	22	13	Putative adenosylhomocysteinase 2	Ahcyl1	sp|Q80SW1|SAHH2_MOUSE S-adenosylhomocysteine hydrolase-like protein 1 OS=Mus musculus GN=Ahcyl1 PE=1 SV=1	1	22	22	13	20	20	20	18	19	20	18	20	19	18	9	6	7	7	3	5	7	6	17	19	20	18	17	15	18	17	2	2	3	4	2	2	2	5	20	20	20	18
Q9WUA2	Q9WUA2	23	23	23	Phenylalanine--tRNA ligase beta subunit	Farsb	sp|Q9WUA2|SYFB_MOUSE Phenylalanine--tRNA ligase beta subunit OS=Mus musculus GN=Farsb PE=1 SV=2	1	23	23	23	19	19	19	21	20	18	20	18	20	18	5	7	8	13	3	5	7	8	14	14	18	18	18	17	16	19	1	2	2	3	0	1	2	2	19	19	19	21
Q8CFI0	Q8CFI0	20	15	14	E3 ubiquitin-protein ligase NEDD4-like	Nedd4l	sp|Q8CFI0|NED4L_MOUSE E3 ubiquitin-protein ligase NEDD4-like OS=Mus musculus GN=Nedd4l PE=1 SV=2	1	20	15	14	9	14	14	14	10	10	13	11	15	16	4	4	5	5	5	4	5	5	15	17	14	16	17	14	16	16	5	3	4	5	4	3	5	5	6	9	10	10
P83940	P83940	8	8	8	Transcription elongation factor B polypeptide 1	Tceb1	sp|P83940|ELOC_MOUSE Elongin-C OS=Mus musculus GN=Eloc PE=1 SV=1	1	8	8	8	7	6	8	7	8	7	7	7	7	7	4	3	4	4	6	6	6	6	7	7	7	8	8	8	7	8	5	5	5	4	4	5	6	4	7	6	8	7
Q9R0Q3	Q9R0Q3	7	7	7	Transmembrane emp24 domain-containing protein 2	Tmed2	sp|Q9R0Q3|TMED2_MOUSE Transmembrane emp24 domain-containing protein 2 OS=Mus musculus GN=Tmed2 PE=1 SV=1	1	7	7	7	7	6	4	6	7	7	6	7	7	5	2	3	4	5	2	3	2	4	5	7	7	7	7	7	5	7	3	4	4	3	2	3	4	2	7	6	4	6
Q6IQY5	Q6IQY5	1	1	1	Centrosomal protein of 70 kDa	Cep70	sp|Q6IQY5|CEP70_MOUSE Centrosomal protein of 70 kDa OS=Mus musculus GN=Cep70 PE=2 SV=1	1	1	1	1	1	1	1	1	1	1	1	1	1	1	1	1	1	1	1	1	1	1	1	1	1	1	1	1	1	1	1	1	1	1	1	1	1	1	1	1	1	1
O88207;Q64739	O88207	29;3	28;3	23;1	Collagen alpha-1(V) chain	Col5a1	sp|O88207|CO5A1_MOUSE Collagen alpha-1(V) chain OS=Mus musculus GN=Col5a1 PE=1 SV=2	2	29	28	23	15	16	17	19	19	17	18	18	20	19	19	16	16	19	23	20	18	20	14	16	17	16	15	16	15	12	21	21	19	23	21	20	21	20	14	15	17	18
Q61194	Q61194	47	47	47	Phosphatidylinositol 4-phosphate 3-kinase C2 domain-containing subunit alpha	Pik3c2a	sp|Q61194|P3C2A_MOUSE Phosphatidylinositol 4-phosphate 3-kinase C2 domain-containing subunit alpha OS=Mus musculus GN=Pik3c2a PE=1 SV=2	1	47	47	47	26	25	32	31	37	36	36	40	38	42	3	0	1	2	2	1	6	3	23	20	31	29	36	36	33	36	1	0	3	0	2	3	1	1	26	25	32	31
Q9JMA1	Q9JMA1	24	24	24	Ubiquitin carboxyl-terminal hydrolase 14	Usp14	sp|Q9JMA1|UBP14_MOUSE Ubiquitin carboxyl-terminal hydrolase 14 OS=Mus musculus GN=Usp14 PE=1 SV=3	1	24	24	24	16	15	17	20	18	18	16	16	19	19	4	5	7	7	5	6	7	6	13	15	19	20	18	19	19	17	6	5	8	5	6	3	5	6	16	15	17	20
P48725	P48725	90	90	90	Pericentrin	Pcnt	sp|P48725|PCNT_MOUSE Pericentrin OS=Mus musculus GN=Pcnt PE=1 SV=2	1	90	90	90	32	36	28	24	31	31	36	41	33	25	47	42	30	27	37	34	45	43	63	63	59	59	61	67	55	63	61	63	57	58	44	51	53	47	32	36	28	24
Q3U962	Q3U962	37	36	35	Collagen alpha-2(V) chain	Col5a2	sp|Q3U962|CO5A2_MOUSE Collagen alpha-2(V) chain OS=Mus musculus GN=Col5a2 PE=1 SV=1	1	37	36	35	14	16	17	16	20	21	17	17	24	19	11	5	11	13	19	19	13	16	23	25	26	25	26	26	24	27	14	15	17	16	16	18	19	18	14	16	16	16
P46061	P46061	22	22	22	Ran GTPase-activating protein 1	Rangap1	sp|P46061|RAGP1_MOUSE Ran GTPase-activating protein 1 OS=Mus musculus GN=Rangap1 PE=1 SV=2	1	22	22	22	18	19	18	17	19	20	19	19	15	17	18	13	14	15	12	10	12	10	18	21	19	22	19	20	18	18	11	11	11	12	8	9	10	11	18	19	18	17
Q9QY73	Q9QY73	13	13	13	Transmembrane protein 59	Tmem59	sp|Q9QY73|TMM59_MOUSE Transmembrane protein 59 OS=Mus musculus GN=Tmem59 PE=1 SV=2	1	13	13	13	11	10	13	13	11	9	13	12	13	13	6	7	8	9	6	5	7	7	7	6	6	7	10	9	11	9	5	6	4	4	5	5	5	5	11	10	13	13
P26043	P26043	33	19	19	Radixin	Rdx	sp|P26043|RADI_MOUSE Radixin OS=Mus musculus GN=Rdx PE=1 SV=3	1	33	19	19	26	27	23	26	26	27	28	24	26	24	6	6	7	7	8	6	7	7	26	27	26	27	27	27	28	28	15	15	15	13	10	14	15	8	14	14	12	14
Q99MI1	Q99MI1	44	44	36	ELKS/Rab6-interacting/CAST family member 1	Erc1	sp|Q99MI1|RB6I2_MOUSE ELKS/Rab6-interacting/CAST family member 1 OS=Mus musculus GN=Erc1 PE=1 SV=1	1	44	44	36	20	17	26	26	35	34	28	29	39	38	4	3	2	3	9	7	15	12	19	19	23	24	28	24	29	29	4	3	3	9	5	10	8	12	20	17	26	26
O35114	O35114	10	10	10	Lysosome membrane protein 2	Scarb2	sp|O35114|SCRB2_MOUSE Lysosome membrane protein 2 OS=Mus musculus GN=Scarb2 PE=1 SV=3	1	10	10	10	7	6	8	7	8	8	7	5	8	7	2	2	2	3	2	2	2	2	6	7	8	7	8	7	9	9	3	3	4	2	3	3	4	3	7	6	8	7
P17809	P17809	3	3	3	Solute carrier family 2, facilitated glucose transporter member 1	Slc2a1	sp|P17809|GTR1_MOUSE Solute carrier family 2, facilitated glucose transporter member 1 OS=Mus musculus GN=Slc2a1 PE=1 SV=4	1	3	3	3	3	3	3	3	3	3	3	3	3	3	1	3	1	1	1	1	2	2	3	3	3	3	3	3	3	3	2	3	3	2	3	3	3	3	3	3	3	3
O54931	O54931	22	22	22	A-kinase anchor protein 2	Akap2	sp|O54931|AKAP2_MOUSE A-kinase anchor protein 2 OS=Mus musculus GN=Akap2 PE=1 SV=3	1	22	22	22	17	18	16	14	17	19	18	18	16	20	8	2	6	7	6	5	6	3	18	20	18	16	17	17	19	19	3	4	2	3	6	8	9	7	17	18	16	14
P01942	P01942	4	2	2	Hemoglobin subunit alpha	Hba	sp|P01942|HBA_MOUSE Hemoglobin subunit alpha OS=Mus musculus GN=Hba PE=1 SV=2	1	4	2	2	3	3	3	4	3	3	3	3	4	3	3	3	3	3	3	3	3	3	3	3	2	2	2	2	2	2	3	3	3	3	3	3	3	3	1	1	1	2
Q3UZ39	Q3UZ39	26	26	25	Leucine-rich repeat flightless-interacting protein 1	Lrrfip1	sp|Q3UZ39|LRRF1_MOUSE Leucine-rich repeat flightless-interacting protein 1 OS=Mus musculus GN=Lrrfip1 PE=1 SV=2	1	26	26	25	17	17	14	17	20	21	20	17	17	14	4	5	6	6	4	4	7	5	19	23	24	20	23	24	21	23	9	5	8	8	8	9	9	10	17	17	14	17
Q69ZS0	Q69ZS0	6	6	6	E3 ubiquitin-protein ligase PDZRN3	Pdzrn3	sp|Q69ZS0|PZRN3_MOUSE E3 ubiquitin-protein ligase PDZRN3 OS=Mus musculus GN=Pdzrn3 PE=1 SV=3	1	6	6	6	4	6	5	6	2	2	4	2	4	4	0	1	0	0	1	1	1	1	2	1	2	3	2	3	2	2	1	0	0	0	0	0	0	0	4	6	5	6
Q9Z0R9	Q9Z0R9	9	9	8	Fatty acid desaturase 2	Fads2	sp|Q9Z0R9|FADS2_MOUSE Fatty acid desaturase 2 OS=Mus musculus GN=Fads2 PE=1 SV=1	1	9	9	8	9	9	7	9	7	8	8	7	8	9	6	4	7	6	2	2	3	5	8	7	9	9	8	9	8	9	6	6	6	5	6	5	6	6	9	9	7	9
P46460	P46460	30	30	29	Vesicle-fusing ATPase	Nsf	sp|P46460|NSF_MOUSE Vesicle-fusing ATPase OS=Mus musculus GN=Nsf PE=1 SV=2	1	30	30	29	26	24	23	25	22	24	22	21	23	26	10	10	11	11	8	6	10	11	23	24	24	21	20	18	22	20	8	9	7	8	6	7	9	7	26	24	23	25
Q61941	Q61941	31	31	31	NAD(P) transhydrogenase, mitochondrial	Nnt	sp|Q61941|NNTM_MOUSE NAD(P) transhydrogenase, mitochondrial OS=Mus musculus GN=Nnt PE=1 SV=2	1	31	31	31	28	29	24	26	24	26	28	26	25	25	5	10	6	12	2	1	7	4	20	23	23	23	23	22	20	24	5	5	5	2	6	2	4	6	28	29	24	26
Q9JMH6	Q9JMH6	19	19	19	Thioredoxin reductase 1, cytoplasmic	Txnrd1	sp|Q9JMH6|TRXR1_MOUSE Thioredoxin reductase 1, cytoplasmic OS=Mus musculus GN=Txnrd1 PE=1 SV=3	1	19	19	19	14	14	13	14	17	16	15	18	15	14	0	1	3	2	2	1	1	1	17	18	19	15	18	18	16	17	2	0	3	1	3	0	2	1	14	14	13	14
Q9CWK8	Q9CWK8	23	23	21	Sorting nexin-2	Snx2	sp|Q9CWK8|SNX2_MOUSE Sorting nexin-2 OS=Mus musculus GN=Snx2 PE=1 SV=2	1	23	23	21	21	19	19	22	20	20	19	21	18	18	6	7	7	5	5	4	7	4	20	20	21	20	17	21	19	20	4	6	3	5	4	5	7	10	21	19	19	22
Q9D1P0	Q9D1P0	5	5	5	39S ribosomal protein L13, mitochondrial	Mrpl13	sp|Q9D1P0|RM13_MOUSE 39S ribosomal protein L13, mitochondrial OS=Mus musculus GN=Mrpl13 PE=1 SV=1	1	5	5	5	1	3	4	4	3	4	4	4	3	2	0	0	0	2	1	1	3	3	3	4	3	4	4	4	4	5	0	1	0	0	0	1	0	0	1	3	4	4
O55135	O55135	8	8	8	Eukaryotic translation initiation factor 6	Eif6	sp|O55135|IF6_MOUSE Eukaryotic translation initiation factor 6 OS=Mus musculus GN=Eif6 PE=1 SV=2	1	8	8	8	8	7	8	8	7	7	7	6	8	7	8	8	7	6	8	8	8	8	8	8	8	8	8	8	7	8	7	7	7	7	8	7	5	7	8	7	8	8
Q7TNC4	Q7TNC4	18	18	13	Putative RNA-binding protein Luc7-like 2	Luc7l2	sp|Q7TNC4|LC7L2_MOUSE Putative RNA-binding protein Luc7-like 2 OS=Mus musculus GN=Luc7l2 PE=1 SV=1	1	18	18	13	13	13	11	14	15	16	16	15	16	12	3	1	2	2	4	4	7	4	14	15	15	15	18	17	16	17	7	3	5	7	9	7	11	7	13	13	11	14
P67871	P67871	7	7	7	Casein kinase II subunit beta	Csnk2b	sp|P67871|CSK2B_MOUSE Casein kinase II subunit beta OS=Mus musculus GN=Csnk2b PE=1 SV=1	1	7	7	7	6	7	7	7	7	7	7	6	7	7	6	6	6	6	6	7	6	7	6	6	6	7	6	6	6	7	6	6	5	6	6	6	5	6	6	7	7	7
Q8K297	Q8K297	20	20	20	Procollagen galactosyltransferase 1	Colgalt1	sp|Q8K297|GT251_MOUSE Procollagen galactosyltransferase 1 OS=Mus musculus GN=Colgalt1 PE=1 SV=2	1	20	20	20	17	17	16	17	15	16	12	15	17	14	4	5	5	5	3	5	5	4	15	16	17	16	17	17	15	17	4	5	5	4	3	4	6	4	17	17	16	17
Q99JX4	Q99JX4	19	19	19	Eukaryotic translation initiation factor 3 subunit M	Eif3m	sp|Q99JX4|EIF3M_MOUSE Eukaryotic translation initiation factor 3 subunit M OS=Mus musculus GN=Eif3m PE=1 SV=1	1	19	19	19	13	13	14	17	14	13	15	16	13	14	3	4	4	5	3	2	3	5	14	15	15	13	12	15	15	15	4	3	4	6	4	3	3	1	13	13	14	17
P58044	P58044	10	10	10	Isopentenyl-diphosphate Delta-isomerase 1	Idi1	sp|P58044|IDI1_MOUSE Isopentenyl-diphosphate Delta-isomerase 1 OS=Mus musculus GN=Idi1 PE=1 SV=1	1	10	10	10	8	9	9	9	10	9	9	10	10	10	6	5	3	4	2	2	2	4	8	9	9	8	7	9	10	10	0	2	2	2	1	1	4	3	8	9	9	9
Q9EPC1	Q9EPC1	14	14	13	Alpha-parvin	Parva	sp|Q9EPC1|PARVA_MOUSE Alpha-parvin OS=Mus musculus GN=Parva PE=1 SV=1	1	14	14	13	12	12	13	12	11	12	14	13	8	9	6	4	6	6	3	2	3	6	11	12	13	10	11	13	12	13	7	3	3	3	6	6	4	4	12	12	13	12
Q9QUM9	Q9QUM9	11	11	11	Proteasome subunit alpha type-6	Psma6	sp|Q9QUM9|PSA6_MOUSE Proteasome subunit alpha type-6 OS=Mus musculus GN=Psma6 PE=1 SV=1	1	11	11	11	10	11	10	11	10	11	10	10	11	11	3	2	5	4	3	4	3	2	10	11	11	11	11	11	10	11	2	4	3	3	3	5	6	4	10	11	10	11
P51174	P51174	16	16	16	Long-chain specific acyl-CoA dehydrogenase, mitochondrial	Acadl	sp|P51174|ACADL_MOUSE Long-chain specific acyl-CoA dehydrogenase, mitochondrial OS=Mus musculus GN=Acadl PE=1 SV=2	1	16	16	16	14	13	14	16	14	13	14	12	14	11	7	4	8	10	6	6	6	5	13	10	10	11	12	13	14	13	2	3	3	4	3	2	4	5	14	13	14	16
O70492	O70492	10	10	8	Sorting nexin-3	Snx3	sp|O70492|SNX3_MOUSE Sorting nexin-3 OS=Mus musculus GN=Snx3 PE=1 SV=3	1	10	10	8	7	6	8	7	9	8	7	7	8	9	3	6	5	6	3	2	5	4	7	8	6	8	8	9	7	8	5	5	4	6	4	4	3	3	7	6	8	7
Q8CGB3	Q8CGB3	47	47	47	Uveal autoantigen with coiled-coil domains and ankyrin repeats	Uaca	sp|Q8CGB3|UACA_MOUSE Uveal autoantigen with coiled-coil domains and ankyrin repeats OS=Mus musculus GN=Uaca PE=1 SV=2	1	47	47	47	15	16	19	18	21	20	23	24	30	26	1	0	2	3	5	5	5	6	35	42	39	36	38	39	34	34	24	21	23	20	16	11	19	17	15	16	19	18
P21279	P21279	17	17	11	Guanine nucleotide-binding protein G(q) subunit alpha	Gnaq	sp|P21279|GNAQ_MOUSE Guanine nucleotide-binding protein G(q) subunit alpha OS=Mus musculus GN=Gnaq PE=1 SV=4	1	17	17	11	11	14	14	15	14	16	13	14	16	16	5	6	9	9	11	10	8	11	9	9	11	8	12	14	15	13	6	6	6	3	3	8	7	9	11	14	14	15
Q9JJU8	Q9JJU8	6	6	6	SH3 domain-binding glutamic acid-rich-like protein	Sh3bgrl	sp|Q9JJU8|SH3L1_MOUSE SH3 domain-binding glutamic acid-rich-like protein OS=Mus musculus GN=Sh3bgrl PE=1 SV=1	1	6	6	6	4	4	4	4	4	4	4	5	5	5	1	1	1	3	3	2	1	3	4	4	5	5	6	5	5	5	1	0	1	1	2	2	2	3	4	4	4	4
Q91YT0	Q91YT0	15	15	15	NADH dehydrogenase [ubiquinone] flavoprotein 1, mitochondrial	Ndufv1	sp|Q91YT0|NDUV1_MOUSE NADH dehydrogenase [ubiquinone] flavoprotein 1, mitochondrial OS=Mus musculus GN=Ndufv1 PE=1 SV=1	1	15	15	15	14	12	12	13	14	12	14	11	13	13	4	5	2	1	1	2	3	1	11	10	12	13	15	14	14	14	2	0	2	1	0	0	1	1	14	12	12	13
O88447	O88447	22	22	16	Kinesin light chain 1	Klc1	sp|O88447|KLC1_MOUSE Kinesin light chain 1 OS=Mus musculus GN=Klc1 PE=1 SV=3	1	22	22	16	16	16	16	17	16	16	16	15	19	16	7	9	10	12	6	6	6	8	14	14	17	18	18	17	14	17	4	3	5	7	5	2	5	6	16	16	16	17
O35685	O35685	17	17	17	Nuclear migration protein nudC	Nudc	sp|O35685|NUDC_MOUSE Nuclear migration protein nudC OS=Mus musculus GN=Nudc PE=1 SV=1	1	17	17	17	11	12	13	11	14	13	13	14	12	12	3	1	4	6	3	3	3	2	16	15	14	17	15	14	15	16	3	2	3	3	3	5	5	3	11	12	13	11
Q8CGK3	Q8CGK3	26	26	26	Lon protease homolog, mitochondrial	Lonp1	sp|Q8CGK3|LONM_MOUSE Lon protease homolog, mitochondrial OS=Mus musculus GN=Lonp1 PE=1 SV=2	1	26	26	26	21	22	23	22	21	18	20	19	22	18	6	8	9	12	6	3	8	6	16	22	20	21	22	19	20	22	8	7	5	5	7	3	6	3	21	22	23	22
A2A432	A2A432	39	39	28	Cullin-4B	Cul4b	sp|A2A432|CUL4B_MOUSE Cullin-4B OS=Mus musculus GN=Cul4b PE=1 SV=1	1	39	39	28	29	28	25	25	30	26	31	28	26	26	13	15	18	17	17	16	24	23	31	34	31	32	29	30	31	29	28	26	23	26	21	23	28	26	29	28	25	25
Q9R0N0	Q9R0N0	19	19	19	Galactokinase	Galk1	sp|Q9R0N0|GALK1_MOUSE Galactokinase OS=Mus musculus GN=Galk1 PE=1 SV=2	1	19	19	19	16	16	16	14	14	13	15	15	15	13	6	3	8	5	4	5	3	4	15	14	14	13	15	16	14	15	2	3	4	3	2	3	5	3	16	16	16	14
Q8BWY3	Q8BWY3	17	17	17	Eukaryotic peptide chain release factor subunit 1	Etf1	sp|Q8BWY3|ERF1_MOUSE Eukaryotic peptide chain release factor subunit 1 OS=Mus musculus GN=Etf1 PE=1 SV=4	1	17	17	17	14	12	13	11	11	14	13	12	15	15	2	2	4	4	4	2	5	3	15	14	17	16	15	16	15	15	1	4	7	4	6	7	6	5	14	12	13	11
P14094	P14094	9	9	9	Sodium/potassium-transporting ATPase subunit beta-1	Atp1b1	sp|P14094|AT1B1_MOUSE Sodium/potassium-transporting ATPase subunit beta-1 OS=Mus musculus GN=Atp1b1 PE=1 SV=1	1	9	9	9	7	7	7	8	8	7	8	7	8	8	5	4	6	5	4	4	4	5	8	8	9	9	9	9	8	8	7	7	7	6	7	5	5	6	7	7	7	8
Q9Z1D1	Q9Z1D1	14	14	14	Eukaryotic translation initiation factor 3 subunit G	Eif3g	sp|Q9Z1D1|EIF3G_MOUSE Eukaryotic translation initiation factor 3 subunit G OS=Mus musculus GN=Eif3g PE=1 SV=2	1	14	14	14	12	12	8	11	13	13	12	11	11	9	6	4	8	7	4	7	8	8	10	10	12	10	9	9	10	10	5	6	5	3	5	4	5	4	12	12	8	11
P59383	P59383	19	19	19	Leucine-rich repeat neuronal protein 4	Lrrn4	sp|P59383|LRRN4_MOUSE Leucine-rich repeat neuronal protein 4 OS=Mus musculus GN=Lrrn4 PE=1 SV=2	1	19	19	19	0	0	0	1	0	0	1	0	0	0	0	1	0	0	0	0	0	0	17	17	16	16	17	18	16	14	4	8	6	4	7	4	7	5	0	0	0	1
P52332	P52332	38	38	37	Tyrosine-protein kinase JAK1	Jak1	sp|P52332|JAK1_MOUSE Tyrosine-protein kinase JAK1 OS=Mus musculus GN=Jak1 PE=1 SV=1	1	38	38	37	29	25	30	28	23	28	28	25	29	31	7	5	11	11	4	6	11	11	18	18	17	21	24	22	25	22	6	9	8	6	6	5	6	9	29	25	30	28
Q04447;P07310	Q04447	18;2	18;2	18;2	Creatine kinase B-type	Ckb	sp|Q04447|KCRB_MOUSE Creatine kinase B-type OS=Mus musculus GN=Ckb PE=1 SV=1	2	18	18	18	12	11	11	11	13	9	13	15	14	12	5	2	6	7	2	3	4	4	14	14	16	15	16	14	14	15	3	4	4	4	5	3	4	4	12	11	11	11
Q9DBC7;P12849	Q9DBC7	15;2	15;2	15;2	cAMP-dependent protein kinase type I-alpha regulatory subunit;cAMP-dependent protein kinase type I-alpha regulatory subunit, N-terminally processed	Prkar1a	sp|Q9DBC7|KAP0_MOUSE cAMP-dependent protein kinase type I-alpha regulatory subunit OS=Mus musculus GN=Prkar1a PE=1 SV=3	2	15	15	15	11	11	10	13	13	12	11	12	13	11	10	10	12	8	6	7	8	8	8	6	10	10	10	8	10	9	2	7	5	5	3	6	5	4	11	11	10	13
Q9WUD1	Q9WUD1	19	19	19	STIP1 homology and U box-containing protein 1	Stub1	sp|Q9WUD1|CHIP_MOUSE STIP1 homology and U box-containing protein 1 OS=Mus musculus GN=Stub1 PE=1 SV=1	1	19	19	19	13	14	14	16	16	17	15	16	16	16	7	8	11	10	11	10	9	6	15	13	19	16	17	16	15	16	7	6	5	6	3	2	7	5	13	14	14	16
Q9JIF0;Q6PAK3	Q9JIF0	20;4	20;4	20;4	Protein arginine N-methyltransferase 1	Prmt1	sp|Q9JIF0|ANM1_MOUSE Protein arginine N-methyltransferase 1 OS=Mus musculus GN=Prmt1 PE=1 SV=1	2	20	20	20	14	12	16	18	16	15	16	16	16	18	5	5	7	5	2	2	4	1	14	16	16	17	16	17	18	17	4	2	2	3	1	1	5	4	14	12	16	18
Q9CR51	Q9CR51	4	4	4	V-type proton ATPase subunit G 1	Atp6v1g1	sp|Q9CR51|VATG1_MOUSE V-type proton ATPase subunit G 1 OS=Mus musculus GN=Atp6v1g1 PE=1 SV=3	1	4	4	4	2	1	1	1	3	2	3	2	3	3	1	1	1	1	2	2	2	2	2	2	3	3	3	3	4	4	2	2	2	2	2	2	2	2	2	1	1	1
Q9CXW3	Q9CXW3	12	12	12	Calcyclin-binding protein	Cacybp	sp|Q9CXW3|CYBP_MOUSE Calcyclin-binding protein OS=Mus musculus GN=Cacybp PE=1 SV=1	1	12	12	12	10	10	10	11	11	11	11	10	11	9	2	3	5	2	2	3	3	3	11	10	10	11	11	11	10	9	3	2	4	2	2	3	4	3	10	10	10	11
Q6PHZ2;P11798	Q6PHZ2	16;4	12;1	12;1	Calcium/calmodulin-dependent protein kinase type II subunit delta	Camk2d	sp|Q6PHZ2|KCC2D_MOUSE Calcium/calmodulin-dependent protein kinase type II subunit delta OS=Mus musculus GN=Camk2d PE=1 SV=1	2	16	12	12	14	15	14	14	15	15	15	15	15	13	9	8	9	10	8	6	7	8	9	11	14	13	15	13	13	15	4	5	4	5	4	2	5	4	12	12	12	11
O70435	O70435	12	12	12	Proteasome subunit alpha type-3	Psma3	sp|O70435|PSA3_MOUSE Proteasome subunit alpha type-3 OS=Mus musculus GN=Psma3 PE=1 SV=3	1	12	12	12	11	11	9	11	10	11	11	11	11	9	4	3	5	3	3	3	4	2	12	10	12	10	11	10	11	12	2	2	2	1	2	3	3	3	11	11	9	11
Q8CAY6	Q8CAY6	11	11	11	Acetyl-CoA acetyltransferase, cytosolic	Acat2	sp|Q8CAY6|THIC_MOUSE Acetyl-CoA acetyltransferase, cytosolic OS=Mus musculus GN=Acat2 PE=1 SV=2	1	11	11	11	10	11	10	10	9	11	10	10	9	10	2	1	2	5	3	3	5	4	11	11	10	10	10	10	11	11	1	1	2	1	0	1	4	3	10	11	10	10
Q8CG19	Q8CG19	36	36	36	Latent-transforming growth factor beta-binding protein 1	Ltbp1	sp|Q8CG19|LTBP1_MOUSE Latent-transforming growth factor beta-binding protein 1 OS=Mus musculus GN=Ltbp1 PE=1 SV=2	1	36	36	36	18	19	18	19	25	27	25	22	20	22	8	5	6	6	10	12	13	13	31	33	30	30	34	33	29	32	21	18	25	19	19	17	18	22	18	19	18	19
Q8K4Z5	Q8K4Z5	25	25	25	Splicing factor 3A subunit 1	Sf3a1	sp|Q8K4Z5|SF3A1_MOUSE Splicing factor 3A subunit 1 OS=Mus musculus GN=Sf3a1 PE=1 SV=1	1	25	25	25	23	19	19	20	16	17	16	19	17	15	15	12	10	8	7	5	8	7	22	22	18	19	16	16	15	15	10	9	6	6	5	7	6	8	23	19	19	20
P97449	P97449	32	32	32	Aminopeptidase N	Anpep	sp|P97449|AMPN_MOUSE Aminopeptidase N OS=Mus musculus GN=Anpep PE=1 SV=4	1	32	32	32	14	14	21	22	18	18	22	24	26	27	4	8	17	18	18	17	19	17	12	13	17	17	14	14	15	14	8	9	10	7	7	5	6	11	14	14	21	22
Q922K7	Q922K7	18	18	18	Probable 28S rRNA (cytosine-C(5))-methyltransferase	Nop2	sp|Q922K7|NOP2_MOUSE Probable 28S rRNA (cytosine-C(5))-methyltransferase OS=Mus musculus GN=Nop2 PE=1 SV=1	1	18	18	18	16	17	16	15	15	15	17	15	15	15	16	16	15	15	17	15	16	17	16	16	16	16	15	16	16	13	15	15	16	15	15	14	15	15	16	17	16	15
P40630	P40630	9	9	9	Transcription factor A, mitochondrial	Tfam	sp|P40630|TFAM_MOUSE Transcription factor A, mitochondrial OS=Mus musculus GN=Tfam PE=1 SV=2	1	9	9	9	8	9	7	8	8	8	8	7	8	7	9	9	7	8	9	8	9	9	6	8	9	7	7	8	7	7	9	8	9	8	7	8	8	9	8	9	7	8
P43407	P43407	9	9	9	Syndecan-2	Sdc2	sp|P43407|SDC2_MOUSE Syndecan-2 OS=Mus musculus GN=Sdc2 PE=1 SV=1	1	9	9	9	5	7	4	7	6	6	7	6	3	2	8	9	7	7	8	8	8	8	4	8	5	7	8	8	6	6	7	6	6	7	6	5	5	5	5	7	4	7
Q62418	Q62418	16	16	16	Drebrin-like protein	Dbnl	sp|Q62418|DBNL_MOUSE Drebrin-like protein OS=Mus musculus GN=Dbnl PE=1 SV=2	1	16	16	16	13	13	15	14	12	14	14	14	13	13	8	6	7	9	5	4	6	5	12	13	13	13	13	14	14	13	7	4	4	3	3	2	5	5	13	13	15	14
Q61599	Q61599	12	12	12	Rho GDP-dissociation inhibitor 2	Arhgdib	sp|Q61599|GDIR2_MOUSE Rho GDP-dissociation inhibitor 2 OS=Mus musculus GN=Arhgdib PE=1 SV=3	1	12	12	12	10	10	9	10	10	10	10	10	10	11	0	1	2	3	3	0	2	3	10	10	11	11	11	11	8	10	2	1	3	2	3	2	4	4	10	10	9	10
Q9D5T0	Q9D5T0	18	18	18	ATPase family AAA domain-containing protein 1	Atad1	sp|Q9D5T0|ATAD1_MOUSE ATPase family AAA domain-containing protein 1 OS=Mus musculus GN=Atad1 PE=1 SV=1	1	18	18	18	12	13	11	13	13	9	12	9	13	14	1	3	5	3	1	2	4	1	9	8	12	12	15	13	16	17	6	3	3	6	4	2	2	2	12	13	11	13
P61202	P61202	21	21	21	COP9 signalosome complex subunit 2	Cops2	sp|P61202|CSN2_MOUSE COP9 signalosome complex subunit 2 OS=Mus musculus GN=Cops2 PE=1 SV=1	1	21	21	21	14	15	18	14	17	17	14	18	15	17	4	4	7	6	5	3	4	3	17	15	18	18	17	18	13	15	4	3	3	3	2	0	1	2	14	15	18	14
O70194	O70194	18	18	18	Eukaryotic translation initiation factor 3 subunit D	Eif3d	sp|O70194|EIF3D_MOUSE Eukaryotic translation initiation factor 3 subunit D OS=Mus musculus GN=Eif3d PE=1 SV=2	1	18	18	18	13	11	13	13	12	14	12	12	13	14	3	4	5	4	4	4	2	3	11	14	15	14	17	14	16	15	3	5	3	3	3	1	4	2	13	11	13	13
P55288	P55288	24	24	24	Cadherin-11	Cdh11	sp|P55288|CAD11_MOUSE Cadherin-11 OS=Mus musculus GN=Cdh11 PE=1 SV=1	1	24	24	24	18	19	17	17	14	17	17	18	18	23	13	13	17	16	8	8	10	12	6	6	6	7	7	8	7	10	3	2	2	2	3	3	1	1	18	19	17	17
Q62188	Q62188	22	17	16	Dihydropyrimidinase-related protein 3	Dpysl3	sp|Q62188|DPYL3_MOUSE Dihydropyrimidinase-related protein 3 OS=Mus musculus GN=Dpysl3 PE=1 SV=1	1	22	17	16	6	6	6	6	6	6	7	7	7	7	5	5	3	5	2	4	4	3	20	18	21	20	21	22	21	22	6	4	6	6	11	6	7	5	1	1	2	1
Q8BMJ3	Q8BMJ3	5	5	2	Eukaryotic translation initiation factor 1A, X-chromosomal	Eif1ax	sp|Q8BMJ3|IF1AX_MOUSE Eukaryotic translation initiation factor 1A, X-chromosomal OS=Mus musculus GN=Eif1ax PE=2 SV=3	1	5	5	2	3	3	4	5	5	5	5	5	4	4	3	2	3	2	2	2	1	3	5	4	5	5	5	5	4	5	2	2	4	2	2	1	4	4	3	3	4	5
Q00612;P97324;REV__P46662	Q00612	22;6;1	22;6;1	22;6;1	Glucose-6-phosphate 1-dehydrogenase X	G6pdx	sp|Q00612|G6PD1_MOUSE Glucose-6-phosphate 1-dehydrogenase X OS=Mus musculus GN=G6pdx PE=1 SV=3	3	22	22	22	19	18	17	19	18	15	20	20	18	18	4	5	7	7	6	5	5	6	14	14	17	17	17	19	15	19	3	1	2	3	1	3	2	2	19	18	17	19
Q9R1C7;Q80W14	Q9R1C7	20;1	20;1	20;1	Pre-mRNA-processing factor 40 homolog A	Prpf40a	sp|Q9R1C7|PR40A_MOUSE Pre-mRNA-processing factor 40 homolog A OS=Mus musculus GN=Prpf40a PE=1 SV=1	2	20	20	20	13	12	15	15	10	10	12	11	12	10	2	5	5	3	6	1	4	7	14	13	12	13	13	12	13	16	5	1	3	2	2	4	3	3	13	12	15	15
O88587	O88587	14	14	14	Catechol O-methyltransferase	Comt	sp|O88587|COMT_MOUSE Catechol O-methyltransferase OS=Mus musculus GN=Comt PE=1 SV=2	1	14	14	14	11	10	12	12	11	11	13	9	12	12	4	3	5	4	1	2	3	3	12	10	11	12	13	14	12	13	3	5	5	4	1	5	6	4	11	10	12	12
P08030	P08030	9	9	9	Adenine phosphoribosyltransferase	Aprt	sp|P08030|APT_MOUSE Adenine phosphoribosyltransferase OS=Mus musculus GN=Aprt PE=1 SV=2	1	9	9	9	9	9	9	9	8	8	9	9	8	7	7	4	7	7	8	5	8	5	8	9	8	9	8	8	8	8	4	4	3	4	5	5	4	6	9	9	9	9
Q3TZZ7	Q3TZZ7	27	27	27	Extended synaptotagmin-2	Esyt2	sp|Q3TZZ7|ESYT2_MOUSE Extended synaptotagmin-2 OS=Mus musculus GN=Esyt2 PE=1 SV=1	1	27	27	27	19	21	23	23	23	22	20	18	25	22	4	3	7	8	4	3	8	4	22	22	23	24	24	23	24	22	5	5	7	4	9	6	9	11	19	21	23	23
Q9QYR6	Q9QYR6	55	53	53	Microtubule-associated protein 1A;MAP1A heavy chain;MAP1 light chain LC2	Map1a	sp|Q9QYR6|MAP1A_MOUSE Microtubule-associated protein 1A OS=Mus musculus GN=Map1a PE=1 SV=2	1	55	53	53	37	36	37	32	39	37	36	35	38	37	16	12	12	16	20	17	20	19	25	32	36	37	34	33	30	34	22	24	23	24	22	21	21	18	36	35	36	31
Q8K224	Q8K224	44	44	44	N-acetyltransferase 10	Nat10	sp|Q8K224|NAT10_MOUSE RNA cytidine acetyltransferase OS=Mus musculus GN=Nat10 PE=1 SV=1	1	44	44	44	25	26	26	25	25	22	30	29	17	13	23	22	23	20	30	28	31	31	31	32	28	29	26	29	32	31	27	29	29	28	26	27	27	28	25	26	26	25
Q9EQP2	Q9EQP2	25	20	20	EH domain-containing protein 4	Ehd4	sp|Q9EQP2|EHD4_MOUSE EH domain-containing protein 4 OS=Mus musculus GN=Ehd4 PE=1 SV=1	1	25	20	20	18	18	20	19	18	15	19	19	20	20	10	10	13	10	7	12	10	12	18	16	21	19	19	18	17	20	10	9	9	10	8	6	8	9	14	14	16	14
Q9CXF4	Q9CXF4	28	28	28	TBC1 domain family member 15	Tbc1d15	sp|Q9CXF4|TBC15_MOUSE TBC1 domain family member 15 OS=Mus musculus GN=Tbc1d15 PE=1 SV=1	1	28	28	28	23	24	24	21	18	16	19	16	19	21	11	9	11	13	4	6	9	9	21	21	21	18	23	22	23	20	7	5	5	7	6	7	7	11	23	24	24	21
O08997	O08997	6	6	6	Copper transport protein ATOX1	Atox1	sp|O08997|ATOX1_MOUSE Copper transport protein ATOX1 OS=Mus musculus GN=Atox1 PE=1 SV=1	1	6	6	6	5	5	5	5	6	5	4	5	5	5	0	0	1	2	0	1	0	1	3	4	3	3	3	4	5	3	0	0	0	0	0	1	1	1	5	5	5	5
Q6ZWQ0	Q6ZWQ0	125	125	125	Nesprin-2	Syne2	sp|Q6ZWQ0|SYNE2_MOUSE Nesprin-2 OS=Mus musculus GN=Syne2 PE=1 SV=2	1	125	125	125	14	17	18	13	7	5	10	9	5	5	5	3	2	3	2	2	3	2	89	88	95	83	86	90	82	78	16	16	15	14	15	12	24	19	14	17	18	13
Q9DB05;P28663	Q9DB05	16;2	16;2	16;2	Alpha-soluble NSF attachment protein	Napa	sp|Q9DB05|SNAA_MOUSE Alpha-soluble NSF attachment protein OS=Mus musculus GN=Napa PE=1 SV=1	2	16	16	16	14	14	15	15	13	15	14	12	15	14	6	4	6	7	4	3	6	5	13	11	12	13	12	13	13	14	2	3	1	3	2	1	2	2	14	14	15	15
P17665	P17665	2	2	2	Cytochrome c oxidase subunit 7C, mitochondrial	Cox7c	sp|P17665|COX7C_MOUSE Cytochrome c oxidase subunit 7C, mitochondrial OS=Mus musculus GN=Cox7c PE=1 SV=1	1	2	2	2	1	1	1	2	2	2	2	2	2	2	1	2	2	2	1	1	2	2	2	2	2	2	2	2	2	2	2	2	2	1	1	1	1	1	1	1	1	2
P35951	P35951	22	22	21	Low-density lipoprotein receptor	Ldlr	sp|P35951|LDLR_MOUSE Low-density lipoprotein receptor OS=Mus musculus GN=Ldlr PE=1 SV=2	1	22	22	21	20	19	19	18	19	19	18	17	17	18	9	11	12	12	4	5	8	7	19	19	21	21	19	18	18	20	8	1	3	4	0	1	1	0	20	19	19	18
P22777	P22777	18	18	18	Plasminogen activator inhibitor 1	Serpine1	sp|P22777|PAI1_MOUSE Plasminogen activator inhibitor 1 OS=Mus musculus GN=Serpine1 PE=1 SV=1	1	18	18	18	9	11	11	7	16	17	13	13	13	14	4	7	4	6	9	9	7	7	13	14	14	15	14	14	13	15	9	10	10	9	8	9	7	8	9	11	11	7
Q9EPL8	Q9EPL8	20	20	19	Importin-7	Ipo7	sp|Q9EPL8|IPO7_MOUSE Importin-7 OS=Mus musculus GN=Ipo7 PE=1 SV=2	1	20	20	19	12	17	17	13	19	17	15	16	17	17	6	2	5	7	5	5	3	5	15	16	17	16	16	16	14	13	5	4	4	7	3	6	6	1	12	17	17	13
Q64331	Q64331	37	36	36	Unconventional myosin-VI	Myo6	sp|Q64331|MYO6_MOUSE Unconventional myosin-VI OS=Mus musculus GN=Myo6 PE=1 SV=1	1	37	36	36	23	23	17	15	24	22	22	24	22	20	2	2	2	3	0	0	1	1	29	36	31	33	30	33	25	26	5	5	0	3	3	2	1	3	23	23	17	15
P30412	P30412	6	6	6	Peptidyl-prolyl cis-trans isomerase C	Ppic	sp|P30412|PPIC_MOUSE Peptidyl-prolyl cis-trans isomerase C OS=Mus musculus GN=Ppic PE=1 SV=1	1	6	6	6	4	6	6	6	6	6	6	5	6	6	2	1	3	3	2	3	3	4	6	5	5	5	6	6	5	6	2	2	3	2	1	1	2	3	4	6	6	6
O09061	O09061	9	9	9	Proteasome subunit beta type-1	Psmb1	sp|O09061|PSB1_MOUSE Proteasome subunit beta type-1 OS=Mus musculus GN=Psmb1 PE=1 SV=1	1	9	9	9	5	6	7	7	9	9	7	7	9	9	2	3	3	1	2	2	3	3	7	6	9	8	8	9	8	8	1	1	1	1	4	2	2	4	5	6	7	7
Q8CCS6	Q8CCS6	6	6	6	Polyadenylate-binding protein 2	Pabpn1	sp|Q8CCS6|PABP2_MOUSE Polyadenylate-binding protein 2 OS=Mus musculus GN=Pabpn1 PE=1 SV=3	1	6	6	6	5	5	5	6	5	5	5	5	5	4	4	3	4	4	1	2	4	3	5	6	6	5	6	6	5	6	4	3	4	3	2	4	2	3	5	5	5	6
Q61235;Q99L88	Q61235	19;2	19;2	18;1	Beta-2-syntrophin	Sntb2	sp|Q61235|SNTB2_MOUSE Beta-2-syntrophin OS=Mus musculus GN=Sntb2 PE=1 SV=2	2	19	19	18	13	13	16	15	13	13	16	12	16	16	9	5	7	9	6	6	10	4	12	12	13	12	11	13	14	15	3	5	4	6	7	5	7	5	13	13	16	15
P61079;P62838;Q6ZWY6;P61080	P61079;P62838	4;3;1;1	4;3;1;1	4;3;1;1	Ubiquitin-conjugating enzyme E2 D3;Ubiquitin-conjugating enzyme E2 D2	Ube2d3;Ube2d2	sp|P61079|UB2D3_MOUSE Ubiquitin-conjugating enzyme E2 D3 OS=Mus musculus GN=Ube2d3 PE=1 SV=1;sp|P62838|UB2D2_MOUSE Ubiquitin-conjugating enzyme E2 D2 OS=Mus musculus GN=Ube2d2 PE=1 SV=1	4	4	4	4	4	3	3	3	4	4	3	4	4	3	1	2	1	1	0	0	2	1	4	4	4	4	3	2	4	4	3	1	1	1	2	1	1	1	4	3	3	3
Q7TMB8	Q7TMB8	36	36	21	Cytoplasmic FMR1-interacting protein 1	Cyfip1	sp|Q7TMB8|CYFP1_MOUSE Cytoplasmic FMR1-interacting protein 1 OS=Mus musculus GN=Cyfip1 PE=1 SV=1	1	36	36	21	23	19	23	23	22	25	23	22	30	23	2	2	8	4	2	1	4	3	21	29	27	27	30	26	28	32	9	6	6	7	7	5	7	8	23	19	23	23
P83917	P83917	7	6	6	Chromobox protein homolog 1	Cbx1	sp|P83917|CBX1_MOUSE Chromobox protein homolog 1 OS=Mus musculus GN=Cbx1 PE=1 SV=1	1	7	6	6	5	5	6	6	6	6	6	5	6	6	4	5	4	5	6	7	6	6	7	7	6	7	7	6	7	6	7	6	7	7	7	7	7	7	4	4	5	5
Q9R0U0	Q9R0U0	9	9	9	Serine/arginine-rich splicing factor 10	Srsf10	sp|Q9R0U0|SRS10_MOUSE Serine/arginine-rich splicing factor 10 OS=Mus musculus GN=Srsf10 PE=1 SV=2	1	9	9	9	7	5	7	9	7	6	8	9	7	6	4	4	3	4	4	4	4	5	9	9	9	9	8	9	8	8	5	5	3	3	5	5	3	3	7	5	7	9
P28352	P28352	13	13	13	DNA-(apurinic or apyrimidinic site) lyase;DNA-(apurinic or apyrimidinic site) lyase, mitochondrial	Apex1	sp|P28352|APEX1_MOUSE DNA-(apurinic or apyrimidinic site) lyase OS=Mus musculus GN=Apex1 PE=1 SV=2	1	13	13	13	12	12	11	12	13	11	11	11	12	11	1	0	2	1	3	1	0	2	12	13	12	13	12	11	11	13	2	1	2	1	2	1	3	1	12	12	11	12
Q9JMH9	Q9JMH9	59	59	59	Unconventional myosin-XVIIIa	Myo18a	sp|Q9JMH9|MY18A_MOUSE Unconventional myosin-XVIIIa OS=Mus musculus GN=Myo18a PE=1 SV=2	1	59	59	59	31	26	21	22	29	29	23	26	40	39	3	4	6	8	12	7	15	6	47	45	48	46	46	42	47	43	22	18	18	22	26	21	22	20	31	26	21	22
Q7TPH6	Q7TPH6	39	39	39	E3 ubiquitin-protein ligase MYCBP2	Mycbp2	sp|Q7TPH6|MYCB2_MOUSE E3 ubiquitin-protein ligase MYCBP2 OS=Mus musculus GN=Mycbp2 PE=1 SV=2	1	39	39	39	18	20	27	23	25	27	26	23	28	33	3	3	4	4	2	3	2	4	9	9	11	8	9	14	14	12	2	2	2	3	2	3	1	2	18	20	27	23
Q9CX34	Q9CX34	18	18	18	Suppressor of G2 allele of SKP1 homolog	Sugt1	sp|Q9CX34|SGT1_MOUSE Protein SGT1 homolog OS=Mus musculus GN=Sugt1 PE=1 SV=3	1	18	18	18	15	15	17	16	14	16	14	15	12	14	6	6	9	8	2	3	3	7	13	14	17	17	16	16	17	17	1	0	0	1	0	0	1	0	15	15	17	16
Q3UMC0;Q9D3R6	Q3UMC0	23;1	23;1	23;1	Spermatogenesis-associated protein 5	Spata5	sp|Q3UMC0|SPAT5_MOUSE Spermatogenesis-associated protein 5 OS=Mus musculus GN=Spata5 PE=1 SV=2	2	23	23	23	10	8	14	16	10	8	9	13	18	18	4	3	3	3	11	8	11	9	7	7	8	9	14	12	13	15	4	5	8	3	7	3	4	2	10	8	14	16
Q8BMD8	Q8BMD8	18	18	18	Calcium-binding mitochondrial carrier protein SCaMC-1	Slc25a24	sp|Q8BMD8|SCMC1_MOUSE Calcium-binding mitochondrial carrier protein SCaMC-1 OS=Mus musculus GN=Slc25a24 PE=1 SV=1	1	18	18	18	15	15	13	13	14	13	14	15	15	13	7	7	9	9	4	6	7	8	12	13	14	13	12	12	14	13	5	5	5	3	2	3	2	2	15	15	13	13
Q64449	Q64449	32	32	32	C-type mannose receptor 2	Mrc2	sp|Q64449|MRC2_MOUSE C-type mannose receptor 2 OS=Mus musculus GN=Mrc2 PE=1 SV=3	1	32	32	32	27	25	28	29	21	22	20	23	27	29	3	1	0	5	1	2	2	2	14	12	16	20	11	14	16	17	0	0	0	0	0	0	1	0	27	25	28	29
Q07076	Q07076	13	13	13	Annexin A7	Anxa7	sp|Q07076|ANXA7_MOUSE Annexin A7 OS=Mus musculus GN=Anxa7 PE=1 SV=2	1	13	13	13	11	12	10	12	12	11	11	10	12	12	3	6	5	7	4	4	3	5	10	12	11	9	10	11	9	8	3	1	4	2	2	5	2	2	11	12	10	12
Q922Q4	Q922Q4	13	13	9	Pyrroline-5-carboxylate reductase 2	Pycr2	sp|Q922Q4|P5CR2_MOUSE Pyrroline-5-carboxylate reductase 2 OS=Mus musculus GN=Pycr2 PE=1 SV=1	1	13	13	9	13	11	13	12	12	12	12	12	13	13	5	7	5	6	6	4	6	4	12	12	11	9	13	11	11	13	5	4	3	4	3	3	6	5	13	11	13	12
Q3TDN2	Q3TDN2	15	15	15	FAS-associated factor 2	Faf2	sp|Q3TDN2|FAF2_MOUSE FAS-associated factor 2 OS=Mus musculus GN=Faf2 PE=1 SV=2	1	15	15	15	13	11	12	14	14	12	11	12	13	12	7	3	7	5	3	2	3	2	13	10	13	12	13	13	11	12	4	6	3	3	5	4	4	2	13	11	12	14
Q6A068	Q6A068	30	30	30	Cell division cycle 5-like protein	Cdc5l	sp|Q6A068|CDC5L_MOUSE Cell division cycle 5-like protein OS=Mus musculus GN=Cdc5l PE=1 SV=2	1	30	30	30	23	24	22	23	20	20	20	22	17	19	19	18	15	15	14	15	18	13	23	25	23	24	20	20	21	18	21	21	23	20	17	19	18	18	23	24	22	23
P11031	P11031	5	5	5	Activated RNA polymerase II transcriptional coactivator p15	Sub1	sp|P11031|TCP4_MOUSE Activated RNA polymerase II transcriptional coactivator p15 OS=Mus musculus GN=Sub1 PE=1 SV=3	1	5	5	5	4	3	5	5	4	3	4	4	5	5	3	4	4	4	3	3	3	3	3	5	4	5	5	5	5	5	4	4	4	3	4	4	3	4	4	3	5	5
Q8VE73	Q8VE73	49	49	47	Cullin-7	Cul7	sp|Q8VE73|CUL7_MOUSE Cullin-7 OS=Mus musculus GN=Cul7 PE=1 SV=2	1	49	49	47	28	31	29	34	29	27	29	31	46	44	7	5	5	6	4	3	7	11	22	20	23	27	28	27	32	34	8	5	4	6	5	3	6	4	28	31	29	34
O08579	O08579	10	10	10	Emerin	Emd	sp|O08579|EMD_MOUSE Emerin OS=Mus musculus GN=Emd PE=1 SV=1	1	10	10	10	7	7	10	9	8	10	7	10	9	9	3	4	6	7	7	5	6	6	8	7	7	8	8	8	8	7	3	3	4	4	4	5	4	6	7	7	10	9
Q6ZQL4;REV__Q99PJ2	Q6ZQL4	24;1	24;1	24;1	WD repeat-containing protein 43	Wdr43	sp|Q6ZQL4|WDR43_MOUSE WD repeat-containing protein 43 OS=Mus musculus GN=Wdr43 PE=2 SV=2	2	24	24	24	17	19	15	17	14	12	16	17	15	11	18	13	16	10	17	19	21	19	17	17	18	16	17	16	13	16	17	18	19	17	17	16	16	17	17	19	15	17
Q64444	Q64444	11	11	11	Carbonic anhydrase 4	Ca4	sp|Q64444|CAH4_MOUSE Carbonic anhydrase 4 OS=Mus musculus GN=Ca4 PE=1 SV=1	1	11	11	11	0	0	0	0	1	1	1	1	1	0	0	0	0	0	0	0	1	0	9	9	11	9	9	7	10	11	6	6	7	8	8	8	7	6	0	0	0	0
Q80W68	Q80W68	25	25	25	Kin of IRRE-like protein 1	Kirrel	sp|Q80W68|KIRR1_MOUSE Kin of IRRE-like protein 1 OS=Mus musculus GN=Kirrel1 PE=1 SV=1	1	25	25	25	20	14	20	20	20	18	18	15	23	21	9	8	11	10	5	9	10	8	11	14	15	17	15	15	17	18	6	5	3	2	4	3	4	4	20	14	20	20
O54774	O54774	37	37	37	AP-3 complex subunit delta-1	Ap3d1	sp|O54774|AP3D1_MOUSE AP-3 complex subunit delta-1 OS=Mus musculus GN=Ap3d1 PE=1 SV=1	1	37	37	37	29	23	25	26	27	23	28	25	31	32	4	4	10	10	4	5	5	5	30	22	26	27	31	26	26	26	9	11	7	10	10	8	13	10	29	23	25	26
P05201	P05201	16	16	16	Aspartate aminotransferase, cytoplasmic	Got1	sp|P05201|AATC_MOUSE Aspartate aminotransferase, cytoplasmic OS=Mus musculus GN=Got1 PE=1 SV=3	1	16	16	16	10	11	12	11	15	14	14	13	13	13	0	0	0	0	1	1	0	0	13	14	15	14	14	15	14	14	0	0	0	0	0	0	0	0	10	11	12	11
Q9D554	Q9D554	21	21	21	Splicing factor 3A subunit 3	Sf3a3	sp|Q9D554|SF3A3_MOUSE Splicing factor 3A subunit 3 OS=Mus musculus GN=Sf3a3 PE=1 SV=2	1	21	21	21	17	19	17	18	15	14	13	16	17	13	7	7	8	7	2	1	4	4	18	19	18	19	17	16	12	15	6	4	10	4	6	3	5	4	17	19	17	18
Q791V5	Q791V5	8	8	8	Mitochondrial carrier homolog 2	Mtch2	sp|Q791V5|MTCH2_MOUSE Mitochondrial carrier homolog 2 OS=Mus musculus GN=Mtch2 PE=1 SV=1	1	8	8	8	7	7	8	8	6	7	8	8	8	8	4	4	2	3	3	2	4	4	7	6	7	7	8	7	8	7	3	2	2	1	1	1	1	1	7	7	8	8
Q9D1P4	Q9D1P4	15	15	15	Cysteine and histidine-rich domain-containing protein 1	Chordc1	sp|Q9D1P4|CHRD1_MOUSE Cysteine and histidine-rich domain-containing protein 1 OS=Mus musculus GN=Chordc1 PE=1 SV=1	1	15	15	15	12	12	12	14	11	14	11	11	9	11	5	6	4	7	5	2	5	4	12	11	14	13	12	12	11	12	3	1	3	2	1	0	2	4	12	12	12	14
Q9WTP7	Q9WTP7	14	14	14	GTP:AMP phosphotransferase AK3, mitochondrial	Ak3	sp|Q9WTP7|KAD3_MOUSE GTP:AMP phosphotransferase AK3, mitochondrial OS=Mus musculus GN=Ak3 PE=1 SV=3	1	14	14	14	14	13	13	13	12	13	13	13	11	14	4	7	8	8	4	6	7	6	14	14	14	13	13	13	13	12	3	4	3	1	3	6	4	4	14	13	13	13
P70336	P70336	50	50	45	Rho-associated protein kinase 2	Rock2	sp|P70336|ROCK2_MOUSE Rho-associated protein kinase 2 OS=Mus musculus GN=Rock2 PE=1 SV=1	1	50	50	45	38	36	32	33	38	38	37	36	37	41	6	4	16	7	7	6	10	5	26	21	28	30	30	25	24	25	2	5	3	3	3	0	4	2	38	36	32	33
Q00780	Q00780	23	23	23	Collagen alpha-1(VIII) chain;Vastatin	Col8a1	sp|Q00780|CO8A1_MOUSE Collagen alpha-1(VIII) chain OS=Mus musculus GN=Col8a1 PE=1 SV=3	1	23	23	23	10	12	16	17	18	18	16	15	23	20	9	7	12	13	13	12	17	14	2	2	2	1	0	0	1	4	2	2	1	1	2	1	3	4	10	12	16	17
P63001;P60764;Q05144	P63001;P60764;Q05144	8;6;4	7;5;3	7;5;3	Ras-related C3 botulinum toxin substrate 1;Ras-related C3 botulinum toxin substrate 3;Ras-related C3 botulinum toxin substrate 2	Rac1;Rac3;Rac2	sp|P63001|RAC1_MOUSE Ras-related C3 botulinum toxin substrate 1 OS=Mus musculus GN=Rac1 PE=1 SV=1;sp|P60764|RAC3_MOUSE Ras-related C3 botulinum toxin substrate 3 OS=Mus musculus GN=Rac3 PE=1 SV=1;sp|Q05144|RAC2_MOUSE Ras-related C3 botulinum toxin substrat	3	8	7	7	6	6	6	6	6	7	6	6	8	8	1	1	1	1	1	1	2	3	6	7	6	6	7	7	6	7	1	2	2	2	4	2	4	2	5	5	5	5
Q9D8U8	Q9D8U8	21	21	20	Sorting nexin-5	Snx5	sp|Q9D8U8|SNX5_MOUSE Sorting nexin-5 OS=Mus musculus GN=Snx5 PE=1 SV=1	1	21	21	20	10	11	13	14	13	13	15	13	14	14	4	3	5	6	4	3	2	4	16	17	15	15	17	16	17	16	2	5	2	3	5	2	3	4	10	11	13	14
Q3UIL6	Q3UIL6	41	41	41	Pleckstrin homology domain-containing family A member 7	Plekha7	sp|Q3UIL6|PKHA7_MOUSE Pleckstrin homology domain-containing family A member 7 OS=Mus musculus GN=Plekha7 PE=1 SV=2	1	41	41	41	1	2	1	1	1	2	4	2	4	3	0	1	1	3	4	2	3	3	35	32	33	32	34	37	32	38	22	21	21	21	21	19	18	24	1	2	1	1
P62317	P62317	6	6	6	Small nuclear ribonucleoprotein Sm D2	Snrpd2	sp|P62317|SMD2_MOUSE Small nuclear ribonucleoprotein Sm D2 OS=Mus musculus GN=Snrpd2 PE=1 SV=1	1	6	6	6	5	5	6	6	6	6	6	6	6	6	3	2	3	3	3	5	2	4	6	6	6	6	6	6	6	6	4	3	3	3	3	4	1	3	5	5	6	6
Q69Z38	Q69Z38	32	32	32	Pseudopodium-enriched atypical kinase 1	Peak1	sp|Q69Z38|PEAK1_MOUSE Pseudopodium-enriched atypical kinase 1 OS=Mus musculus GN=Peak1 PE=1 SV=4	1	32	32	32	20	23	14	18	24	24	21	22	20	19	7	2	5	5	7	10	8	10	17	19	18	20	20	22	18	20	7	7	5	5	5	6	5	6	20	23	14	18
P51660	P51660	26	26	26	Peroxisomal multifunctional enzyme type 2;(3R)-hydroxyacyl-CoA dehydrogenase;Enoyl-CoA hydratase 2	Hsd17b4	sp|P51660|DHB4_MOUSE Peroxisomal multifunctional enzyme type 2 OS=Mus musculus GN=Hsd17b4 PE=1 SV=3	1	26	26	26	24	23	23	21	17	21	20	22	19	21	8	6	9	9	6	5	8	8	17	14	18	19	18	19	16	19	5	3	4	3	4	3	6	6	24	23	23	21
Q9R0X4;Q32MW3	Q9R0X4	23;11	23;11	23;11	Acyl-coenzyme A thioesterase 9, mitochondrial	Acot9	sp|Q9R0X4|ACOT9_MOUSE Acyl-coenzyme A thioesterase 9, mitochondrial OS=Mus musculus GN=Acot9 PE=1 SV=1	2	23	23	23	17	20	17	19	19	21	20	21	21	18	1	0	3	2	0	1	1	3	18	16	18	17	19	20	18	20	1	3	0	0	1	4	4	3	17	20	17	19
Q91YW3	Q91YW3	19	19	19	DnaJ homolog subfamily C member 3	Dnajc3	sp|Q91YW3|DNJC3_MOUSE DnaJ homolog subfamily C member 3 OS=Mus musculus GN=Dnajc3 PE=1 SV=1	1	19	19	19	14	17	14	15	16	15	17	15	15	17	7	7	8	7	4	2	6	5	13	12	12	15	14	16	12	12	4	3	2	2	3	1	2	2	14	17	14	15
P83887;Q8VCK3	P83887;Q8VCK3	16;11	16;11	16;11	Tubulin gamma-1 chain;Tubulin gamma-2 chain	Tubg1;Tubg2	sp|P83887|TBG1_MOUSE Tubulin gamma-1 chain OS=Mus musculus GN=Tubg1 PE=1 SV=1;sp|Q8VCK3|TBG2_MOUSE Tubulin gamma-2 chain OS=Mus musculus GN=Tubg2 PE=1 SV=1	2	16	16	16	11	9	14	14	10	9	10	7	13	14	7	5	4	2	3	5	6	4	11	12	11	11	12	11	11	12	5	6	7	5	5	5	5	6	11	9	14	14
Q8C0C7	Q8C0C7	18	18	18	Phenylalanine--tRNA ligase alpha subunit	Farsa	sp|Q8C0C7|SYFA_MOUSE Phenylalanine--tRNA ligase alpha subunit OS=Mus musculus GN=Farsa PE=1 SV=1	1	18	18	18	12	12	14	15	15	15	12	12	15	14	2	6	9	6	5	4	4	5	15	15	16	16	15	14	14	12	9	5	10	7	5	5	4	3	12	12	14	15
Q6IRU5	Q6IRU5	10	10	10	Clathrin light chain B	Cltb	sp|Q6IRU5|CLCB_MOUSE Clathrin light chain B OS=Mus musculus GN=Cltb PE=1 SV=1	1	10	10	10	7	6	7	8	8	8	9	8	8	6	3	1	2	1	2	2	2	0	8	8	9	9	9	10	9	10	3	3	2	2	3	2	3	1	7	6	7	8
Q9Z1T1	Q9Z1T1	32	32	30	AP-3 complex subunit beta-1	Ap3b1	sp|Q9Z1T1|AP3B1_MOUSE AP-3 complex subunit beta-1 OS=Mus musculus GN=Ap3b1 PE=1 SV=2	1	32	32	30	27	26	25	27	24	24	27	25	26	28	10	6	10	16	9	8	9	9	26	26	29	26	24	28	24	24	7	8	6	5	9	6	6	7	27	26	25	27
Q3UJB9	Q3UJB9	32	32	32	Enhancer of mRNA-decapping protein 4	Edc4	sp|Q3UJB9|EDC4_MOUSE Enhancer of mRNA-decapping protein 4 OS=Mus musculus GN=Edc4 PE=1 SV=2	1	32	32	32	27	24	21	23	25	25	22	25	25	23	6	6	7	9	2	0	4	3	23	23	29	29	23	26	22	26	6	2	3	3	0	0	3	3	27	24	21	23
Q9Z2W0	Q9Z2W0	16	16	16	Aspartyl aminopeptidase	Dnpep	sp|Q9Z2W0|DNPEP_MOUSE Aspartyl aminopeptidase OS=Mus musculus GN=Dnpep PE=1 SV=2	1	16	16	16	12	10	12	14	14	13	12	13	14	13	0	0	1	0	0	1	1	0	14	14	13	16	15	15	14	14	2	0	1	1	3	1	1	2	12	10	12	14
Q78ZA7	Q78ZA7	15	13	13	Nucleosome assembly protein 1-like 4	Nap1l4	sp|Q78ZA7|NP1L4_MOUSE Nucleosome assembly protein 1-like 4 OS=Mus musculus GN=Nap1l4 PE=1 SV=1	1	15	13	13	13	14	12	13	13	13	13	13	12	12	6	5	7	8	4	6	4	7	14	14	14	13	14	14	12	14	5	4	5	4	5	4	5	6	11	12	10	11
Q8VEH3	Q8VEH3	9	9	3	ADP-ribosylation factor-like protein 8A	Arl8a	sp|Q8VEH3|ARL8A_MOUSE ADP-ribosylation factor-like protein 8A OS=Mus musculus GN=Arl8a PE=1 SV=1	1	9	9	3	8	8	9	9	9	8	8	7	9	8	3	3	4	3	1	2	3	3	7	9	8	8	9	8	9	9	2	2	1	1	1	0	1	1	8	8	9	9
P20108	P20108	11	11	11	Thioredoxin-dependent peroxide reductase, mitochondrial	Prdx3	sp|P20108|PRDX3_MOUSE Thioredoxin-dependent peroxide reductase, mitochondrial OS=Mus musculus GN=Prdx3 PE=1 SV=1	1	11	11	11	6	8	10	8	11	8	7	9	9	9	1	1	1	1	1	1	1	0	9	10	10	8	8	9	10	9	0	2	2	2	3	2	4	5	6	8	10	8
P62274	P62274	2	2	2	40S ribosomal protein S29	Rps29	sp|P62274|RS29_MOUSE 40S ribosomal protein S29 OS=Mus musculus GN=Rps29 PE=3 SV=2	1	2	2	2	2	2	2	2	2	2	2	2	2	2	2	2	2	2	2	2	2	2	2	2	2	2	2	2	2	2	2	2	2	2	2	2	2	2	2	2	2	2
P54823	P54823	19	19	19	Probable ATP-dependent RNA helicase DDX6	Ddx6	sp|P54823|DDX6_MOUSE Probable ATP-dependent RNA helicase DDX6 OS=Mus musculus GN=Ddx6 PE=1 SV=1	1	19	19	19	11	13	13	10	16	13	13	15	13	15	1	1	3	2	2	3	2	1	14	12	15	16	15	17	19	18	5	2	4	5	4	4	7	6	11	13	13	10
P25206	P25206	34	34	34	DNA replication licensing factor MCM3	Mcm3	sp|P25206|MCM3_MOUSE DNA replication licensing factor MCM3 OS=Mus musculus GN=Mcm3 PE=1 SV=2	1	34	34	34	25	24	23	21	27	26	23	23	25	23	4	2	4	4	1	4	3	4	24	23	25	23	25	23	24	27	2	3	4	2	2	3	5	5	25	24	23	21
Q9DBG5	Q9DBG5	17	17	17	Perilipin-3	Plin3	sp|Q9DBG5|PLIN3_MOUSE Perilipin-3 OS=Mus musculus GN=Plin3 PE=1 SV=1	1	17	17	17	14	14	14	13	15	15	16	16	12	14	5	3	5	3	1	1	1	1	15	12	14	15	14	15	15	14	2	3	2	2	3	3	5	2	14	14	14	13
Q9D898	Q9D898	9	9	9	Actin-related protein 2/3 complex subunit 5-like protein	Arpc5l	sp|Q9D898|ARP5L_MOUSE Actin-related protein 2/3 complex subunit 5-like protein OS=Mus musculus GN=Arpc5l PE=1 SV=1	1	9	9	9	5	6	9	9	9	9	8	7	9	8	6	3	5	5	4	4	4	4	8	9	9	9	7	8	7	6	6	6	7	7	5	4	5	4	5	6	9	9
Q8VC70	Q8VC70	9	9	8	RNA-binding motif, single-stranded-interacting protein 2	Rbms2	sp|Q8VC70|RBMS2_MOUSE RNA-binding motif, single-stranded-interacting protein 2 OS=Mus musculus GN=Rbms2 PE=1 SV=1	1	9	9	8	7	8	7	8	7	8	8	8	9	7	3	4	4	3	1	2	4	1	8	9	9	9	9	9	8	9	4	3	3	5	3	2	1	2	7	8	7	8
P48758	P48758	16	16	15	Carbonyl reductase [NADPH] 1	Cbr1	sp|P48758|CBR1_MOUSE Carbonyl reductase [NADPH] 1 OS=Mus musculus GN=Cbr1 PE=1 SV=3	1	16	16	15	11	14	13	12	16	14	14	13	13	12	9	8	9	9	4	4	5	8	10	11	12	14	13	12	13	13	3	3	3	3	1	0	4	4	11	14	13	12
Q1HFZ0	Q1HFZ0	32	32	32	tRNA (cytosine(34)-C(5))-methyltransferase	Nsun2	sp|Q1HFZ0|NSUN2_MOUSE tRNA (cytosine(34)-C(5))-methyltransferase OS=Mus musculus GN=Nsun2 PE=1 SV=2	1	32	32	32	18	17	20	20	20	18	20	24	19	18	10	12	13	11	14	14	18	19	18	18	22	23	22	23	23	22	12	10	14	11	16	14	19	14	18	17	20	20
Q04857	Q04857	24	24	24	Collagen alpha-1(VI) chain	Col6a1	sp|Q04857|CO6A1_MOUSE Collagen alpha-1(VI) chain OS=Mus musculus GN=Col6a1 PE=1 SV=1	1	24	24	24	18	18	18	18	15	18	19	17	16	19	7	7	10	9	6	6	8	9	21	21	20	19	20	19	19	17	11	14	12	12	12	9	12	12	18	18	18	18
P53564;P70298	P53564	61;1	61;1	33;1	Homeobox protein cut-like 1	Cux1	sp|P53564|CUX1_MOUSE Homeobox protein cut-like 1 OS=Mus musculus GN=Cux1 PE=1 SV=3	2	61	61	33	8	7	8	7	14	14	15	11	12	10	4	4	8	9	35	34	31	33	27	29	34	34	42	37	41	39	44	38	49	43	48	49	53	50	8	7	8	7
P97452	P97452	25	25	25	Ribosome biogenesis protein BOP1	Bop1	sp|P97452|BOP1_MOUSE Ribosome biogenesis protein BOP1 OS=Mus musculus GN=Bop1 PE=1 SV=1	1	25	25	25	22	23	21	18	15	14	17	20	19	17	13	10	12	12	14	15	20	20	20	22	17	18	22	21	21	21	15	15	14	13	12	14	14	15	22	23	21	18
P49722	P49722	9	9	9	Proteasome subunit alpha type-2	Psma2	sp|P49722|PSA2_MOUSE Proteasome subunit alpha type-2 OS=Mus musculus GN=Psma2 PE=1 SV=3	1	9	9	9	7	5	8	6	8	8	9	8	8	9	1	1	3	2	1	2	3	2	6	9	9	8	8	9	6	8	1	1	0	1	0	3	2	1	7	5	8	6
Q8BKX6	Q8BKX6	6	6	6	Serine/threonine-protein kinase SMG1	Smg1	sp|Q8BKX6|SMG1_MOUSE Serine/threonine-protein kinase SMG1 OS=Mus musculus GN=Smg1 PE=1 SV=3	1	6	6	6	4	2	2	3	1	3	3	2	2	4	1	1	0	1	1	1	1	1	1	3	3	4	3	3	1	1	1	2	0	0	0	1	1	0	4	2	2	3
Q3UMR5	Q3UMR5	12	12	12	Calcium uniporter protein, mitochondrial	Mcu	sp|Q3UMR5|MCU_MOUSE Calcium uniporter protein, mitochondrial OS=Mus musculus GN=Mcu PE=1 SV=2	1	12	12	12	9	9	8	9	9	7	10	10	11	8	1	2	5	6	1	2	6	5	9	9	10	9	12	12	12	12	3	4	5	5	3	4	3	3	9	9	8	9
Q8BMA6	Q8BMA6	29	29	29	Signal recognition particle subunit SRP68	Srp68	sp|Q8BMA6|SRP68_MOUSE Signal recognition particle subunit SRP68 OS=Mus musculus GN=Srp68 PE=1 SV=2	1	29	29	29	22	17	17	20	22	23	23	20	20	21	8	6	10	8	5	4	10	9	21	19	22	20	23	23	17	21	4	7	7	7	7	7	4	7	22	17	17	20
Q9DCH4	Q9DCH4	14	14	14	Eukaryotic translation initiation factor 3 subunit F	Eif3f	sp|Q9DCH4|EIF3F_MOUSE Eukaryotic translation initiation factor 3 subunit F OS=Mus musculus GN=Eif3f PE=1 SV=2	1	14	14	14	11	9	11	11	12	11	10	10	10	11	6	5	6	5	5	4	4	4	10	10	11	12	13	12	11	12	4	3	5	3	3	3	7	4	11	9	11	11
Q9DC16	Q9DC16	11	11	11	Endoplasmic reticulum-Golgi intermediate compartment protein 1	Ergic1	sp|Q9DC16|ERGI1_MOUSE Endoplasmic reticulum-Golgi intermediate compartment protein 1 OS=Mus musculus GN=Ergic1 PE=1 SV=1	1	11	11	11	8	8	10	9	10	9	9	9	11	10	3	1	2	2	2	3	4	2	9	7	9	10	10	9	10	11	1	1	2	2	3	1	2	2	8	8	10	9
P05132	P05132	15	15	7	cAMP-dependent protein kinase catalytic subunit alpha	Prkaca	sp|P05132|KAPCA_MOUSE cAMP-dependent protein kinase catalytic subunit alpha OS=Mus musculus GN=Prkaca PE=1 SV=3	1	15	15	7	10	12	13	14	10	11	11	12	13	14	5	4	7	7	2	3	5	5	9	10	11	11	11	11	13	13	2	2	1	0	1	2	3	1	10	12	13	14
Q9DBE9	Q9DBE9	28	28	28	pre-rRNA processing protein FTSJ3	Ftsj3	sp|Q9DBE9|SPB1_MOUSE pre-rRNA processing protein FTSJ3 OS=Mus musculus GN=Ftsj3 PE=1 SV=1	1	28	28	28	23	21	22	23	18	18	20	21	16	12	15	14	12	12	19	20	21	23	22	21	22	22	21	21	19	17	19	18	16	16	18	17	17	19	23	21	22	23
Q9D0B0	Q9D0B0	16	16	16	Serine/arginine-rich splicing factor 9	Srsf9	sp|Q9D0B0|SRSF9_MOUSE Serine/arginine-rich splicing factor 9 OS=Mus musculus GN=Srsf9 PE=1 SV=1	1	16	16	16	8	10	13	11	11	11	13	11	12	11	4	4	4	3	2	5	7	5	12	14	13	15	14	13	15	16	4	5	2	2	4	5	4	4	8	10	13	11
P15066	P15066	12	12	11	Transcription factor jun-D	Jund	sp|P15066|JUND_MOUSE Transcription factor jun-D OS=Mus musculus GN=Jund PE=1 SV=1	1	12	12	11	2	2	4	6	9	7	9	9	8	8	9	10	10	10	11	11	11	12	8	8	9	9	11	10	10	9	11	11	11	12	10	11	12	11	2	2	4	6
P97299	P97299	10	10	10	Secreted frizzled-related protein 2	Sfrp2	sp|P97299|SFRP2_MOUSE Secreted frizzled-related protein 2 OS=Mus musculus GN=Sfrp2 PE=1 SV=2	1	10	10	10	10	10	10	10	8	8	9	9	9	9	9	9	10	10	6	5	7	6	2	1	0	0	0	0	0	0	1	0	0	1	0	0	0	0	10	10	10	10
O88543	O88543	16	16	16	COP9 signalosome complex subunit 3	Cops3	sp|O88543|CSN3_MOUSE COP9 signalosome complex subunit 3 OS=Mus musculus GN=Cops3 PE=1 SV=3	1	16	16	16	13	14	15	15	14	11	15	13	13	15	3	2	5	5	3	4	4	6	13	13	13	12	14	13	13	13	3	3	4	3	0	3	4	3	13	14	15	15
O70433	O70433	17	17	17	Four and a half LIM domains protein 2	Fhl2	sp|O70433|FHL2_MOUSE Four and a half LIM domains protein 2 OS=Mus musculus GN=Fhl2 PE=1 SV=1	1	17	17	17	12	10	10	14	13	14	14	14	15	12	6	5	5	4	5	5	6	5	16	15	16	15	16	16	16	13	7	7	6	5	7	5	5	3	12	10	10	14
Q9CQL1;P61327	Q9CQL1;P61327	11;11	11;11	11;11	Protein mago nashi homolog 2;Protein mago nashi homolog	Magohb;Magoh	sp|Q9CQL1|MGN2_MOUSE Protein mago nashi homolog 2 OS=Mus musculus GN=Magohb PE=2 SV=1;sp|P61327|MGN_MOUSE Protein mago nashi homolog OS=Mus musculus GN=Magoh PE=2 SV=1	2	11	11	11	8	9	10	10	7	7	7	8	9	8	4	4	5	4	3	5	3	4	8	9	9	10	8	11	10	10	6	4	5	3	5	5	4	3	8	9	10	10
Q8R010	Q8R010	12	12	12	Aminoacyl tRNA synthase complex-interacting multifunctional protein 2	Aimp2	sp|Q8R010|AIMP2_MOUSE Aminoacyl tRNA synthase complex-interacting multifunctional protein 2 OS=Mus musculus GN=Aimp2 PE=1 SV=2	1	12	12	12	11	12	8	10	9	9	10	9	9	10	10	9	9	6	7	7	8	7	11	10	11	10	11	11	11	10	8	7	8	7	8	7	8	9	11	12	8	10
Q3THK7	Q3THK7	25	25	25	GMP synthase [glutamine-hydrolyzing]	Gmps	sp|Q3THK7|GUAA_MOUSE GMP synthase [glutamine-hydrolyzing] OS=Mus musculus GN=Gmps PE=1 SV=2	1	25	25	25	21	21	21	20	23	22	19	22	23	18	6	3	4	4	3	2	4	3	18	20	16	18	21	20	19	20	3	3	2	3	2	4	5	3	21	21	21	20
Q91W59	Q91W59	9	8	6	RNA-binding motif, single-stranded-interacting protein 1	Rbms1	sp|Q91W59|RBMS1_MOUSE RNA-binding motif, single-stranded-interacting protein 1 OS=Mus musculus GN=Rbms1 PE=1 SV=1	1	9	8	6	8	7	9	9	8	8	8	8	8	7	0	3	3	2	2	3	2	2	8	7	7	8	9	8	9	9	5	5	5	4	2	2	3	2	7	6	8	8
Q9Z130	Q9Z130	8	7	7	Heterogeneous nuclear ribonucleoprotein D-like	Hnrnpdl	sp|Q9Z130|HNRDL_MOUSE Heterogeneous nuclear ribonucleoprotein D-like OS=Mus musculus GN=Hnrnpdl PE=1 SV=1	1	8	7	7	7	5	6	7	7	7	8	6	8	8	3	3	3	3	4	3	3	4	8	6	6	7	8	8	7	8	4	3	4	3	2	1	3	3	6	4	5	6
Q8BH59	Q8BH59	26	26	22	Calcium-binding mitochondrial carrier protein Aralar1	Slc25a12	sp|Q8BH59|CMC1_MOUSE Calcium-binding mitochondrial carrier protein Aralar1 OS=Mus musculus GN=Slc25a12 PE=1 SV=1	1	26	26	22	14	14	16	15	17	15	14	16	17	17	2	1	4	4	5	4	8	5	23	24	22	24	23	22	22	25	11	12	10	10	8	11	7	8	14	14	16	15
P48428	P48428	5	5	5	Tubulin-specific chaperone A	Tbca	sp|P48428|TBCA_MOUSE Tubulin-specific chaperone A OS=Mus musculus GN=Tbca PE=1 SV=3	1	5	5	5	5	5	5	5	5	5	5	5	5	5	1	1	1	1	1	1	1	1	5	5	4	5	5	5	5	5	0	0	0	1	1	0	1	1	5	5	5	5
Q9CYR0	Q9CYR0	6	6	6	Single-stranded DNA-binding protein, mitochondrial	Ssbp1	sp|Q9CYR0|SSBP_MOUSE Single-stranded DNA-binding protein, mitochondrial OS=Mus musculus GN=Ssbp1 PE=1 SV=1	1	6	6	6	4	4	6	5	5	5	5	5	5	5	4	4	4	5	4	6	5	4	4	4	5	5	6	5	5	5	5	4	5	5	5	4	4	5	4	4	6	5
Q62448	Q62448	28	28	28	Eukaryotic translation initiation factor 4 gamma 2	Eif4g2	sp|Q62448|IF4G2_MOUSE Eukaryotic translation initiation factor 4 gamma 2 OS=Mus musculus GN=Eif4g2 PE=1 SV=2	1	28	28	28	25	25	20	20	22	23	26	22	21	22	11	10	12	12	6	4	5	7	26	26	22	22	22	19	18	22	6	9	5	6	11	11	9	7	25	25	20	20
O70126	O70126	15	15	14	Aurora kinase B	Aurkb	sp|O70126|AURKB_MOUSE Aurora kinase B OS=Mus musculus GN=Aurkb PE=1 SV=2	1	15	15	14	9	9	8	7	8	7	7	10	5	6	13	14	11	14	14	10	13	11	12	11	9	11	9	10	11	9	11	12	13	12	11	13	12	11	9	9	8	7
Q6P5B0	Q6P5B0	36	36	36	RRP12-like protein	Rrp12	sp|Q6P5B0|RRP12_MOUSE RRP12-like protein OS=Mus musculus GN=Rrp12 PE=1 SV=1	1	36	36	36	28	25	25	26	26	25	25	28	23	26	19	21	15	17	20	20	25	25	30	26	27	32	28	28	29	27	22	23	21	20	18	17	22	20	28	25	25	26
Q9ER72	Q9ER72	36	36	36	Cysteine--tRNA ligase, cytoplasmic	Cars	sp|Q9ER72|SYCC_MOUSE Cysteine--tRNA ligase, cytoplasmic OS=Mus musculus GN=Cars PE=1 SV=2	1	36	36	36	20	19	24	21	26	24	20	22	23	23	0	1	1	2	1	2	1	0	25	25	28	27	25	30	22	26	3	4	2	3	3	6	7	5	20	19	24	21
P61027	P61027	8	7	6	Ras-related protein Rab-10	Rab10	sp|P61027|RAB10_MOUSE Ras-related protein Rab-10 OS=Mus musculus GN=Rab10 PE=1 SV=1	1	8	7	6	8	8	8	8	7	7	8	7	7	8	6	6	5	6	4	3	6	5	7	7	7	8	7	7	8	8	5	5	5	4	4	4	4	5	7	7	7	7
G5E829;Q9R0K7	G5E829	28;7	28;7	20;2	Plasma membrane calcium-transporting ATPase 1	Atp2b1	sp|G5E829|AT2B1_MOUSE Plasma membrane calcium-transporting ATPase 1 OS=Mus musculus GN=Atp2b1 PE=1 SV=1	2	28	28	20	23	23	23	21	22	20	19	22	22	23	5	6	11	10	9	7	9	9	19	19	19	20	21	22	21	22	4	6	4	6	7	5	9	7	23	23	23	21
P62869	P62869	11	11	11	Transcription elongation factor B polypeptide 2	Tceb2	sp|P62869|ELOB_MOUSE Elongin-B OS=Mus musculus GN=Elob PE=1 SV=1	1	11	11	11	9	8	7	7	9	8	9	10	7	7	4	4	8	6	5	7	6	8	7	9	9	7	7	8	8	7	6	5	5	7	2	5	4	6	9	8	7	7
P58022	P58022	20	20	20	Lysyl oxidase homolog 2	Loxl2	sp|P58022|LOXL2_MOUSE Lysyl oxidase homolog 2 OS=Mus musculus GN=Loxl2 PE=1 SV=2	1	20	20	20	14	14	14	15	11	11	11	10	14	14	9	10	10	11	11	7	11	11	15	14	13	15	18	18	16	15	17	18	17	16	16	16	14	15	14	14	14	15
Q99KC8	Q99KC8	27	27	27	von Willebrand factor A domain-containing protein 5A	Vwa5a	sp|Q99KC8|VMA5A_MOUSE von Willebrand factor A domain-containing protein 5A OS=Mus musculus GN=Vwa5a PE=1 SV=2	1	27	27	27	21	18	16	18	15	18	17	18	16	17	2	0	4	4	1	0	3	3	19	19	21	20	21	22	22	23	2	5	2	0	1	3	2	3	21	18	16	18
Q99PU8	Q99PU8	34	34	34	Putative ATP-dependent RNA helicase DHX30	Dhx30	sp|Q99PU8|DHX30_MOUSE Putative ATP-dependent RNA helicase DHX30 OS=Mus musculus GN=Dhx30 PE=1 SV=1	1	34	34	34	23	20	24	25	21	22	23	23	26	29	5	5	5	7	4	3	8	6	21	22	22	27	27	27	28	27	13	7	4	6	5	6	5	8	23	20	24	25
Q62422	Q62422	10	10	10	Osteoclast-stimulating factor 1	Ostf1	sp|Q62422|OSTF1_MOUSE Osteoclast-stimulating factor 1 OS=Mus musculus GN=Ostf1 PE=1 SV=2	1	10	10	10	9	8	9	8	9	8	10	10	10	10	4	5	5	3	3	4	3	4	9	6	8	9	8	7	8	8	4	3	2	3	2	2	2	2	9	8	9	8
O08992	O08992	10	10	10	Syntenin-1	Sdcbp	sp|O08992|SDCB1_MOUSE Syntenin-1 OS=Mus musculus GN=Sdcbp PE=1 SV=1	1	10	10	10	8	8	9	8	7	8	8	9	7	8	6	5	4	4	4	3	5	6	5	4	7	5	8	7	8	7	4	3	3	4	3	1	3	3	8	8	9	8
P63005	P63005	18	18	18	Platelet-activating factor acetylhydrolase IB subunit alpha	Pafah1b1	sp|P63005|LIS1_MOUSE Platelet-activating factor acetylhydrolase IB subunit alpha OS=Mus musculus GN=Pafah1b1 PE=1 SV=2	1	18	18	18	13	13	13	14	15	14	14	13	17	16	3	1	4	4	0	1	2	3	14	14	16	16	14	14	14	15	2	1	3	2	2	0	1	4	13	13	13	14
Q5XG71	Q5XG71	69	69	69	Small subunit processome component 20 homolog	Utp20	sp|Q5XG71|UTP20_MOUSE Small subunit processome component 20 homolog OS=Mus musculus GN=Utp20 PE=1 SV=2	1	69	69	69	35	40	37	42	32	26	39	38	32	22	31	29	25	22	40	43	45	51	42	44	36	37	39	37	38	34	38	43	43	38	38	34	37	40	35	40	37	42
Q61881	Q61881	26	26	26	DNA replication licensing factor MCM7	Mcm7	sp|Q61881|MCM7_MOUSE DNA replication licensing factor MCM7 OS=Mus musculus GN=Mcm7 PE=1 SV=1	1	26	26	26	18	22	19	17	16	17	21	19	19	20	8	7	5	10	5	6	8	7	21	22	19	23	19	19	20	19	6	7	8	8	7	4	7	7	18	22	19	17
O88291	O88291	17	17	17	DBIRD complex subunit ZNF326	Znf326	sp|O88291|ZN326_MOUSE DBIRD complex subunit ZNF326 OS=Mus musculus GN=Znf326 PE=1 SV=1	1	17	17	17	14	16	16	17	12	11	11	14	13	13	10	10	10	9	8	7	8	7	12	13	13	14	13	11	10	10	8	8	7	7	6	5	1	4	14	16	16	17
Q99LC3	Q99LC3	16	16	16	NADH dehydrogenase [ubiquinone] 1 alpha subcomplex subunit 10, mitochondrial	Ndufa10	sp|Q99LC3|NDUAA_MOUSE NADH dehydrogenase [ubiquinone] 1 alpha subcomplex subunit 10, mitochondrial OS=Mus musculus GN=Ndufa10 PE=1 SV=1	1	16	16	16	10	11	11	13	12	12	10	13	14	13	4	3	5	5	3	3	6	5	11	13	13	13	14	14	13	15	1	3	2	3	2	3	3	1	10	11	11	13
O88738;REV__Q5NCS9	O88738	57;1	57;1	56;0	Baculoviral IAP repeat-containing protein 6	Birc6	sp|O88738|BIRC6_MOUSE Baculoviral IAP repeat-containing protein 6 OS=Mus musculus GN=Birc6 PE=1 SV=2	2	57	57	56	35	30	33	32	32	30	37	37	40	37	1	1	3	4	0	1	2	3	41	43	46	38	46	42	36	37	2	3	1	7	5	3	6	4	35	30	33	32
P63254	P63254	4	4	4	Cysteine-rich protein 1	Crip1	sp|P63254|CRIP1_MOUSE Cysteine-rich protein 1 OS=Mus musculus GN=Crip1 PE=1 SV=2	1	4	4	4	3	3	0	3	3	3	3	3	1	2	0	0	0	0	0	0	0	0	4	4	4	4	4	4	4	4	1	2	1	0	0	2	1	1	3	3	0	3
P28033	P28033	12	12	12	CCAAT/enhancer-binding protein beta	Cebpb	sp|P28033|CEBPB_MOUSE CCAAT/enhancer-binding protein beta OS=Mus musculus GN=Cebpb PE=1 SV=1	1	12	12	12	3	2	3	4	2	3	4	3	1	2	6	8	7	8	6	7	7	7	9	9	7	7	5	8	7	7	8	8	9	10	9	9	9	10	3	2	3	4
Q64152	Q64152	5	5	5	Transcription factor BTF3	Btf3	sp|Q64152|BTF3_MOUSE Transcription factor BTF3 OS=Mus musculus GN=Btf3 PE=1 SV=3	1	5	5	5	5	4	4	5	5	5	5	5	5	4	2	2	2	2	2	2	2	3	5	5	5	5	5	5	5	5	3	2	3	2	4	4	4	4	5	4	4	5
Q99LX0	Q99LX0	10	10	10	Protein deglycase DJ-1	Park7	sp|Q99LX0|PARK7_MOUSE Protein/nucleic acid deglycase DJ-1 OS=Mus musculus GN=Park7 PE=1 SV=1	1	10	10	10	5	6	7	7	7	7	7	7	9	6	3	2	4	3	2	2	3	2	8	8	7	9	9	10	9	8	4	3	2	1	0	1	1	2	5	6	7	7
P10287	P10287	23	23	23	Cadherin-3	Cdh3	sp|P10287|CADH3_MOUSE Cadherin-3 OS=Mus musculus GN=Cdh3 PE=1 SV=2	1	23	23	23	0	0	0	0	0	0	0	0	0	0	0	1	0	0	0	0	0	0	22	20	20	22	19	20	21	21	16	15	14	16	17	14	13	14	0	0	0	0
P45952	P45952	14	14	14	Medium-chain specific acyl-CoA dehydrogenase, mitochondrial	Acadm	sp|P45952|ACADM_MOUSE Medium-chain specific acyl-CoA dehydrogenase, mitochondrial OS=Mus musculus GN=Acadm PE=1 SV=1	1	14	14	14	11	12	10	12	8	9	11	12	10	9	4	5	5	7	5	6	6	6	9	9	7	7	7	10	9	9	1	2	1	2	1	3	1	3	11	12	10	12
Q925B0	Q925B0	17	17	17	PRKC apoptosis WT1 regulator protein	Pawr	sp|Q925B0|PAWR_MOUSE PRKC apoptosis WT1 regulator protein OS=Mus musculus GN=Pawr PE=1 SV=2	1	17	17	17	7	10	9	11	13	11	10	8	7	11	0	0	0	0	0	0	0	0	15	13	15	14	14	16	13	17	1	0	0	0	0	1	0	0	7	10	9	11
P46978	P46978	15	15	15	Dolichyl-diphosphooligosaccharide--protein glycosyltransferase subunit STT3A	Stt3a	sp|P46978|STT3A_MOUSE Dolichyl-diphosphooligosaccharide--protein glycosyltransferase subunit STT3A OS=Mus musculus GN=Stt3a PE=1 SV=1	1	15	15	15	13	13	11	13	13	13	12	14	11	12	4	6	7	6	4	5	4	3	12	13	11	9	11	11	11	11	2	4	4	6	6	4	4	4	13	13	11	13
Q91WK2	Q91WK2	14	14	14	Eukaryotic translation initiation factor 3 subunit H	Eif3h	sp|Q91WK2|EIF3H_MOUSE Eukaryotic translation initiation factor 3 subunit H OS=Mus musculus GN=Eif3h PE=1 SV=1	1	14	14	14	8	11	10	11	11	11	9	10	11	10	6	4	6	8	5	3	6	6	9	9	12	10	10	9	11	11	3	3	3	1	2	2	3	4	8	11	10	11
Q810V0	Q810V0	20	20	20	U3 small nucleolar ribonucleoprotein protein MPP10	Mphosph10	sp|Q810V0|MPP10_MOUSE U3 small nucleolar ribonucleoprotein protein MPP10 OS=Mus musculus GN=Mphosph10 PE=1 SV=2	1	20	20	20	11	11	11	8	12	11	11	11	9	7	15	19	13	16	18	17	18	18	11	12	9	10	11	10	13	11	16	17	12	15	15	14	11	13	11	11	11	8
Q6Y7W8	Q6Y7W8	29	29	29	PERQ amino acid-rich with GYF domain-containing protein 2	Gigyf2	sp|Q6Y7W8|GGYF2_MOUSE GRB10-interacting GYF protein 2 OS=Mus musculus GN=Gigyf2 PE=1 SV=2	1	29	29	29	20	17	18	19	19	16	20	19	26	23	9	10	12	9	8	10	11	7	14	13	15	13	19	16	15	17	7	7	6	9	7	5	9	6	20	17	18	19
Q8CI11	Q8CI11	28	28	28	Guanine nucleotide-binding protein-like 3	Gnl3	sp|Q8CI11|GNL3_MOUSE Guanine nucleotide-binding protein-like 3 OS=Mus musculus GN=Gnl3 PE=1 SV=2	1	28	28	28	23	24	20	22	24	24	23	23	24	22	12	10	8	6	20	18	22	19	19	23	21	20	24	24	22	23	17	16	15	10	15	15	13	12	23	24	20	22
Q9JHR7	Q9JHR7	29	29	29	Insulin-degrading enzyme	Ide	sp|Q9JHR7|IDE_MOUSE Insulin-degrading enzyme OS=Mus musculus GN=Ide PE=1 SV=1	1	29	29	29	15	15	18	18	18	17	17	20	21	22	3	4	3	3	1	0	2	1	22	22	25	25	27	26	25	26	1	2	2	3	2	3	2	2	15	15	18	18
O35344	O35344	15	9	9	Importin subunit alpha-4	Kpna3	sp|O35344|IMA4_MOUSE Importin subunit alpha-4 OS=Mus musculus GN=Kpna3 PE=1 SV=1	1	15	9	9	13	12	13	12	15	12	13	15	14	13	10	10	12	11	10	12	13	13	14	14	13	14	14	12	14	15	14	10	12	13	12	12	11	12	8	8	9	8
P46664;P28650	P46664	17;1	17;1	17;1	Adenylosuccinate synthetase isozyme 2	Adss	sp|P46664|PURA2_MOUSE Adenylosuccinate synthetase isozyme 2 OS=Mus musculus GN=Adss PE=1 SV=2	2	17	17	17	12	13	13	14	17	16	15	16	14	14	2	2	7	5	0	2	3	2	15	13	14	13	11	12	12	12	2	2	1	1	0	1	1	1	12	13	13	14
Q923T9	Q923T9	17	17	11	Calcium/calmodulin-dependent protein kinase type II subunit gamma	Camk2g	sp|Q923T9|KCC2G_MOUSE Calcium/calmodulin-dependent protein kinase type II subunit gamma OS=Mus musculus GN=Camk2g PE=1 SV=1	1	17	17	11	13	15	12	14	14	15	13	14	15	13	4	7	9	12	10	6	8	6	9	11	12	13	13	11	12	13	4	3	3	2	3	4	4	3	13	15	12	14
Q9CQX2	Q9CQX2	7	7	7	Cytochrome b5 type B	Cyb5b	sp|Q9CQX2|CYB5B_MOUSE Cytochrome b5 type B OS=Mus musculus GN=Cyb5b PE=1 SV=1	1	7	7	7	6	6	7	7	6	7	6	5	6	7	1	0	0	0	0	1	0	0	7	7	5	7	7	7	7	7	0	1	1	0	0	2	0	1	6	6	7	7
Q9D6X6	Q9D6X6	14	14	14	Serine protease 23	Prss23	sp|Q9D6X6|PRS23_MOUSE Serine protease 23 OS=Mus musculus GN=Prss23 PE=2 SV=2	1	14	14	14	11	10	11	13	11	11	11	13	12	14	6	5	7	6	5	7	5	9	11	11	12	10	11	10	11	10	8	9	7	7	7	5	9	9	11	10	11	13
Q811D0;Q91XM9;Q62108	Q811D0	25;3;2	25;3;2	24;2;2	Disks large homolog 1	Dlg1	sp|Q811D0|DLG1_MOUSE Disks large homolog 1 OS=Mus musculus GN=Dlg1 PE=1 SV=1	3	25	25	24	12	16	14	15	15	14	18	17	17	17	2	1	3	3	2	7	4	4	16	15	20	19	22	20	19	22	7	7	7	8	8	9	10	8	12	16	14	15
Q8C7R4	Q8C7R4	40	40	40	Ubiquitin-like modifier-activating enzyme 6	Uba6	sp|Q8C7R4|UBA6_MOUSE Ubiquitin-like modifier-activating enzyme 6 OS=Mus musculus GN=Uba6 PE=1 SV=1	1	40	40	40	27	26	25	28	22	26	20	25	23	25	9	5	7	7	3	1	5	5	25	23	27	28	23	23	24	25	5	6	3	3	3	3	2	3	27	26	25	28
Q9WVR4	Q9WVR4	23	20	20	Fragile X mental retardation syndrome-related protein 2	Fxr2	sp|Q9WVR4|FXR2_MOUSE Fragile X mental retardation syndrome-related protein 2 OS=Mus musculus GN=Fxr2 PE=1 SV=1	1	23	20	20	11	15	12	13	15	19	18	17	18	15	8	8	7	7	7	6	7	8	15	15	18	18	18	18	18	19	6	7	9	10	8	8	7	10	8	12	9	10
Q6ZQI3	Q6ZQI3	10	10	10	Malectin	Mlec	sp|Q6ZQI3|MLEC_MOUSE Malectin OS=Mus musculus GN=Mlec PE=1 SV=2	1	10	10	10	9	9	9	7	7	9	8	8	9	9	3	3	7	6	1	2	4	3	8	8	8	8	9	9	8	9	1	0	2	0	1	2	2	0	9	9	9	7
Q80UG5	Q80UG5	19	19	19	Septin-9	2009-09-01	sp|Q80UG5|SEPT9_MOUSE Septin-9 OS=Mus musculus GN=Sept9 PE=1 SV=1	1	19	19	19	14	13	16	16	17	18	17	17	19	16	4	2	5	4	7	1	3	4	13	16	17	14	16	17	16	16	2	2	5	2	4	2	4	4	14	13	16	16
P27046	P27046	33	33	31	Alpha-mannosidase 2	Man2a1	sp|P27046|MA2A1_MOUSE Alpha-mannosidase 2 OS=Mus musculus GN=Man2a1 PE=1 SV=2	1	33	33	31	18	16	16	20	18	19	20	21	21	25	1	3	1	3	2	0	1	0	20	19	19	19	22	23	23	23	0	0	1	0	3	4	5	3	18	16	16	20
Q6PDI5	Q6PDI5	39	39	39	Proteasome-associated protein ECM29 homolog	Ecm29	sp|Q6PDI5|ECM29_MOUSE Proteasome-associated protein ECM29 homolog OS=Mus musculus GN=Ecm29 PE=1 SV=3	1	39	39	39	33	34	30	33	31	31	31	33	32	32	9	6	9	9	3	3	6	7	29	27	28	29	29	33	30	29	7	9	8	5	8	7	7	6	33	34	30	33
P43406	P43406	30	30	30	Integrin alpha-V;Integrin alpha-V heavy chain;Integrin alpha-V light chain	Itgav	sp|P43406|ITAV_MOUSE Integrin alpha-V OS=Mus musculus GN=Itgav PE=1 SV=2	1	30	30	30	19	21	21	24	25	25	22	23	21	20	1	1	1	2	2	1	2	3	14	15	22	22	22	24	21	18	2	3	1	2	4	4	1	3	19	21	21	24
Q7TMY8	Q7TMY8	41	41	41	E3 ubiquitin-protein ligase HUWE1	Huwe1	sp|Q7TMY8|HUWE1_MOUSE E3 ubiquitin-protein ligase HUWE1 OS=Mus musculus GN=Huwe1 PE=1 SV=5	1	41	41	41	28	25	25	26	21	24	23	24	29	29	4	1	5	5	2	1	3	3	21	19	22	26	20	25	24	22	1	5	3	2	3	3	1	0	28	25	25	26
P21550	P21550	18	14	12	Beta-enolase	Eno3	sp|P21550|ENOB_MOUSE Beta-enolase OS=Mus musculus GN=Eno3 PE=1 SV=3	1	18	14	12	14	13	14	14	11	12	12	13	15	16	6	5	8	9	4	6	6	6	16	14	16	16	13	15	13	14	7	8	7	6	3	6	5	5	11	10	11	11
P97371	P97371	16	16	15	Proteasome activator complex subunit 1	Psme1	sp|P97371|PSME1_MOUSE Proteasome activator complex subunit 1 OS=Mus musculus GN=Psme1 PE=1 SV=2	1	16	16	15	11	12	16	14	13	16	12	12	15	14	1	0	4	3	3	1	1	1	13	14	15	16	14	16	14	14	1	3	3	0	0	1	5	5	11	12	16	14
O35218	O35218	15	15	15	Cleavage and polyadenylation specificity factor subunit 2	Cpsf2	sp|O35218|CPSF2_MOUSE Cleavage and polyadenylation specificity factor subunit 2 OS=Mus musculus GN=Cpsf2 PE=1 SV=1	1	15	15	15	7	6	8	8	9	7	9	8	9	9	2	2	5	1	1	3	3	4	8	8	9	11	9	11	9	11	1	1	1	1	1	2	1	2	7	6	8	8
Q8K009	Q8K009	34	34	30	Mitochondrial 10-formyltetrahydrofolate dehydrogenase	Aldh1l2	sp|Q8K009|AL1L2_MOUSE Mitochondrial 10-formyltetrahydrofolate dehydrogenase OS=Mus musculus GN=Aldh1l2 PE=1 SV=2	1	34	34	30	31	27	25	25	26	22	27	26	18	18	3	4	5	4	2	4	3	5	27	28	30	32	28	29	27	29	7	5	7	3	8	6	8	5	31	27	25	25
Q9Z0J1	Q9Z0J1	26	26	26	Reversion-inducing cysteine-rich protein with Kazal motifs	Reck	sp|Q9Z0J1|RECK_MOUSE Reversion-inducing cysteine-rich protein with Kazal motifs OS=Mus musculus GN=Reck PE=1 SV=2	1	26	26	26	20	18	23	24	17	17	22	19	22	22	3	3	6	10	9	9	11	10	11	12	11	13	18	16	14	15	3	3	4	2	1	0	1	3	20	18	23	24
Q6P542	Q6P542	25	25	25	ATP-binding cassette sub-family F member 1	Abcf1	sp|Q6P542|ABCF1_MOUSE ATP-binding cassette sub-family F member 1 OS=Mus musculus GN=Abcf1 PE=1 SV=1	1	25	25	25	19	21	16	18	20	16	16	17	21	18	7	3	8	7	6	8	13	12	15	15	17	17	18	19	18	20	12	10	12	12	10	12	13	12	19	21	16	18
Q80VI1	Q80VI1	19	19	19	E3 ubiquitin-protein ligase TRIM56	Trim56	sp|Q80VI1|TRI56_MOUSE E3 ubiquitin-protein ligase TRIM56 OS=Mus musculus GN=Trim56 PE=1 SV=1	1	19	19	19	9	9	15	16	13	15	12	12	17	14	1	1	7	7	4	3	5	3	14	14	14	14	19	18	16	19	5	7	8	6	5	4	4	4	9	9	15	16
Q64674	Q64674	12	12	12	Spermidine synthase	Srm	sp|Q64674|SPEE_MOUSE Spermidine synthase OS=Mus musculus GN=Srm PE=1 SV=1	1	12	12	12	7	8	10	8	12	11	12	10	10	8	2	1	1	2	1	1	1	2	11	11	12	12	12	11	11	10	1	1	1	1	2	1	2	1	7	8	10	8
P28654	P28654	14	13	13	Decorin	Dcn	sp|P28654|PGS2_MOUSE Decorin OS=Mus musculus GN=Dcn PE=1 SV=1	1	14	13	13	6	6	8	8	5	3	6	6	8	7	3	2	5	4	2	2	2	3	13	14	14	14	13	13	10	13	11	11	11	10	9	9	10	12	5	5	7	7
Q8BL66	Q8BL66	47	47	47	Early endosome antigen 1	Eea1	sp|Q8BL66|EEA1_MOUSE Early endosome antigen 1 OS=Mus musculus GN=Eea1 PE=1 SV=2	1	47	47	47	30	27	31	32	38	35	35	34	35	31	0	2	1	0	1	3	2	0	32	27	36	38	38	33	32	32	1	0	1	1	0	0	2	3	30	27	31	32
P17710	P17710	28	25	25	Hexokinase-1	Hk1	sp|P17710|HXK1_MOUSE Hexokinase-1 OS=Mus musculus GN=Hk1 PE=1 SV=3	1	28	25	25	23	24	21	19	22	25	25	26	26	24	5	5	5	4	1	1	2	1	10	11	14	16	10	11	11	11	0	0	0	0	0	0	1	1	20	22	19	18
Q80U35	Q80U35	38	38	38	Rho guanine nucleotide exchange factor 17	Arhgef17	sp|Q80U35|ARHGH_MOUSE Rho guanine nucleotide exchange factor 17 OS=Mus musculus GN=Arhgef17 PE=1 SV=2	1	38	38	38	22	24	21	21	24	23	26	24	32	29	5	5	5	8	5	5	9	9	22	23	28	26	29	27	30	30	9	10	8	8	9	9	9	9	22	24	21	21
P18872	P18872	12	10	10	Guanine nucleotide-binding protein G(o) subunit alpha	Gnao1	sp|P18872|GNAO_MOUSE Guanine nucleotide-binding protein G(o) subunit alpha OS=Mus musculus GN=Gnao1 PE=1 SV=3	1	12	10	10	9	8	10	11	12	10	11	12	9	11	7	7	10	9	12	10	11	11	4	2	3	5	5	5	6	7	3	4	2	2	3	3	3	5	7	6	8	9
Q80WJ7	Q80WJ7	24	24	24	Protein LYRIC	Mtdh	sp|Q80WJ7|LYRIC_MOUSE Protein LYRIC OS=Mus musculus GN=Mtdh PE=1 SV=1	1	24	24	24	16	17	14	16	20	17	16	15	22	21	13	12	14	13	18	17	17	18	13	15	14	18	16	17	18	18	19	20	16	20	16	17	17	19	16	17	14	16
Q62419;Q62420	Q62419	14;1	14;1	14;1	Endophilin-A2	Sh3gl1	sp|Q62419|SH3G1_MOUSE Endophilin-A2 OS=Mus musculus GN=Sh3gl1 PE=1 SV=1	2	14	14	14	9	9	10	12	11	11	10	10	12	13	2	3	4	5	2	3	5	6	12	11	11	9	10	10	11	11	2	5	3	4	3	2	2	2	9	9	10	12
Q03145	Q03145	25	23	23	Ephrin type-A receptor 2	Epha2	sp|Q03145|EPHA2_MOUSE Ephrin type-A receptor 2 OS=Mus musculus GN=Epha2 PE=1 SV=3	1	25	23	23	14	15	16	14	15	15	15	15	19	17	4	5	4	4	3	3	3	4	21	18	18	17	20	19	21	21	11	10	8	10	7	8	10	11	12	13	14	12
P28474;Q64437	P28474	13;1	13;1	13;1	Alcohol dehydrogenase class-3	Adh5	sp|P28474|ADHX_MOUSE Alcohol dehydrogenase class-3 OS=Mus musculus GN=Adh5 PE=1 SV=3	2	13	13	13	10	12	10	11	11	10	11	8	11	10	1	1	3	3	2	1	3	1	10	10	11	9	11	10	8	10	2	3	3	1	1	2	2	2	10	12	10	11
Q91YN9	Q91YN9	14	14	14	BAG family molecular chaperone regulator 2	Bag2	sp|Q91YN9|BAG2_MOUSE BAG family molecular chaperone regulator 2 OS=Mus musculus GN=Bag2 PE=1 SV=1	1	14	14	14	12	11	12	13	14	14	13	14	13	11	9	8	6	6	6	8	8	9	9	11	10	12	13	12	12	14	5	7	6	4	5	3	5	5	12	11	12	13
Q9WTM5	Q9WTM5	22	22	22	RuvB-like 2	Ruvbl2	sp|Q9WTM5|RUVB2_MOUSE RuvB-like 2 OS=Mus musculus GN=Ruvbl2 PE=1 SV=3	1	22	22	22	15	16	16	16	17	15	20	20	16	15	14	15	12	10	14	13	14	13	15	13	14	15	16	17	16	14	13	14	14	15	15	13	12	13	15	16	16	16
Q8BXA1	Q8BXA1	20	20	20	Golgi integral membrane protein 4	Golim4	sp|Q8BXA1|GOLI4_MOUSE Golgi integral membrane protein 4 OS=Mus musculus GN=Golim4 PE=1 SV=1	1	20	20	20	17	18	13	19	17	15	15	17	18	14	9	10	9	13	6	7	6	8	6	9	10	8	12	11	11	16	2	2	4	5	5	7	4	6	17	18	13	19
P70180	P70180	19	19	19	Atrial natriuretic peptide receptor 3	Npr3	sp|P70180|ANPRC_MOUSE Atrial natriuretic peptide receptor 3 OS=Mus musculus GN=Npr3 PE=1 SV=3	1	19	19	19	14	13	15	19	11	15	12	15	17	14	9	9	10	6	6	5	4	5	11	10	10	9	10	11	8	12	3	3	3	2	4	4	5	4	14	13	15	19
Q8BKG3	Q8BKG3	31	31	31	Inactive tyrosine-protein kinase 7	Ptk7	sp|Q8BKG3|PTK7_MOUSE Inactive tyrosine-protein kinase 7 OS=Mus musculus GN=Ptk7 PE=1 SV=1	1	31	31	31	19	19	17	20	13	15	16	16	19	14	4	3	3	5	0	0	2	1	23	20	26	24	23	21	22	23	12	9	11	11	12	9	11	13	19	19	17	20
Q8C166	Q8C166	14	14	13	Copine-1	Cpne1	sp|Q8C166|CPNE1_MOUSE Copine-1 OS=Mus musculus GN=Cpne1 PE=1 SV=1	1	14	14	13	11	11	12	10	10	10	12	9	10	10	7	5	6	5	3	4	7	7	12	9	11	9	8	8	10	9	3	4	3	2	4	2	4	4	11	11	12	10
Q64310	Q64310	5	5	5	Surfeit locus protein 4	Surf4	sp|Q64310|SURF4_MOUSE Surfeit locus protein 4 OS=Mus musculus GN=Surf4 PE=1 SV=1	1	5	5	5	5	4	5	5	5	4	5	5	5	4	2	2	1	2	1	2	2	3	5	4	5	4	5	5	5	5	3	3	3	3	2	2	3	2	5	4	5	5
Q7TSY8	Q7TSY8	49	49	49	Shugoshin-like 2	Sgol2	sp|Q7TSY8|SGO2_MOUSE Shugoshin 2 OS=Mus musculus GN=Sgo2 PE=1 SV=1	1	49	49	49	32	29	18	20	18	22	23	23	2	4	39	42	37	38	35	37	39	38	30	28	26	25	28	26	27	29	38	39	41	37	36	37	33	35	32	29	18	20
Q66JS6;Q3UGC7	Q66JS6;Q3UGC7	15;14	15;14	15;14	Eukaryotic translation initiation factor 3 subunit J-B;Eukaryotic translation initiation factor 3 subunit J-A	Eif3j2;Eif3j1	sp|Q66JS6|EI3JB_MOUSE Eukaryotic translation initiation factor 3 subunit J-B OS=Mus musculus GN=Eif3j2 PE=1 SV=1;sp|Q3UGC7|EI3JA_MOUSE Eukaryotic translation initiation factor 3 subunit J-A OS=Mus musculus GN=Eif3j1 PE=2 SV=1	2	15	15	15	11	11	13	11	14	14	13	13	10	9	1	1	1	1	1	2	0	1	14	13	14	15	12	12	12	13	3	3	0	0	1	2	3	3	11	11	13	11
Q8K5B2	Q8K5B2	4	4	4	Multiple coagulation factor deficiency protein 2 homolog	Mcfd2	sp|Q8K5B2|MCFD2_MOUSE Multiple coagulation factor deficiency protein 2 homolog OS=Mus musculus GN=Mcfd2 PE=1 SV=1	1	4	4	4	4	4	4	4	4	3	4	4	3	3	2	2	3	2	1	1	3	3	4	4	3	4	3	4	3	3	1	3	2	2	3	2	1	3	4	4	4	4
Q6GQT9	Q6GQT9	38	38	38	Nodal modulator 1	Nomo1	sp|Q6GQT9|NOMO1_MOUSE Nodal modulator 1 OS=Mus musculus GN=Nomo1 PE=1 SV=1	1	38	38	38	29	31	24	25	23	22	25	20	25	21	1	0	8	6	3	4	5	5	21	21	24	28	26	25	26	26	2	1	0	0	3	1	4	1	29	31	24	25
Q9EPE9	Q9EPE9	29	29	29	Manganese-transporting ATPase 13A1	Atp13a1	sp|Q9EPE9|AT131_MOUSE Manganese-transporting ATPase 13A1 OS=Mus musculus GN=Atp13a1 PE=1 SV=2	1	29	29	29	21	23	24	26	19	22	20	21	21	21	4	2	10	11	1	1	5	5	21	21	18	19	23	24	21	22	5	3	3	10	8	7	6	9	21	23	24	26
P18828	P18828	6	6	6	Syndecan-1	Sdc1	sp|P18828|SDC1_MOUSE Syndecan-1 OS=Mus musculus GN=Sdc1 PE=1 SV=1	1	6	6	6	5	6	5	5	5	6	5	5	6	5	5	6	6	6	6	6	6	6	4	5	5	4	3	4	4	5	4	3	4	5	4	3	2	2	5	6	5	5
Q9QZQ1	Q9QZQ1	50	50	50	Afadin	Mllt4	sp|Q9QZQ1|AFAD_MOUSE Afadin OS=Mus musculus GN=Afdn PE=1 SV=3	1	50	50	50	23	25	18	20	23	22	21	21	30	27	4	2	5	3	5	5	3	7	39	42	36	41	45	35	40	41	19	14	13	12	13	10	9	13	23	25	18	20
Q8K4G5	Q8K4G5	26	26	26	Actin-binding LIM protein 1	Ablim1	sp|Q8K4G5|ABLM1_MOUSE Actin-binding LIM protein 1 OS=Mus musculus GN=Ablim1 PE=1 SV=1	1	26	26	26	19	17	18	16	23	21	23	20	22	17	4	2	6	4	4	2	6	5	13	16	18	17	23	20	18	23	2	4	1	1	2	2	2	4	19	17	18	16
Q9CXI5	Q9CXI5	8	8	8	Mesencephalic astrocyte-derived neurotrophic factor	Manf	sp|Q9CXI5|MANF_MOUSE Mesencephalic astrocyte-derived neurotrophic factor OS=Mus musculus GN=Manf PE=1 SV=1	1	8	8	8	5	7	5	5	7	7	6	5	6	6	0	2	0	2	3	3	3	4	6	6	7	8	7	6	6	7	2	2	2	4	2	3	3	2	5	7	5	5
O54988	O54988	31	31	29	STE20-like serine/threonine-protein kinase	Slk	sp|O54988|SLK_MOUSE STE20-like serine/threonine-protein kinase OS=Mus musculus GN=Slk PE=1 SV=2	1	31	31	29	24	28	20	20	28	26	26	25	20	20	7	4	9	9	5	4	7	6	24	25	24	27	24	23	20	21	6	4	4	5	8	5	8	7	24	28	20	20
Q9QZ88	Q9QZ88	9	9	9	Vacuolar protein sorting-associated protein 29	Vps29	sp|Q9QZ88|VPS29_MOUSE Vacuolar protein sorting-associated protein 29 OS=Mus musculus GN=Vps29 PE=1 SV=1	1	9	9	9	9	9	7	9	8	7	7	8	8	8	4	3	5	4	3	5	5	4	8	9	9	9	9	9	9	9	4	5	4	4	4	1	4	4	9	9	7	9
Q9JIS8;Q924N4	Q9JIS8	27;5	27;5	26;4	Solute carrier family 12 member 4	Slc12a4	sp|Q9JIS8|S12A4_MOUSE Solute carrier family 12 member 4 OS=Mus musculus GN=Slc12a4 PE=1 SV=2	2	27	27	26	23	21	20	22	22	20	22	20	22	20	10	7	12	13	4	5	6	6	15	14	19	17	15	17	15	18	5	5	7	4	3	6	4	6	23	21	20	22
E9Q7E2	E9Q7E2	4	4	4		Arid2	sp|E9Q7E2|ARID2_MOUSE AT-rich interactive domain-containing protein 2 OS=Mus musculus GN=Arid2 PE=1 SV=1	1	4	4	4	2	1	2	2	1	1	1	0	1	1	0	1	0	0	1	0	1	0	3	2	1	2	0	2	2	0	2	1	2	1	1	1	2	0	2	1	2	2
Q8BRF7	Q8BRF7	21	21	21	Sec1 family domain-containing protein 1	Scfd1	sp|Q8BRF7|SCFD1_MOUSE Sec1 family domain-containing protein 1 OS=Mus musculus GN=Scfd1 PE=1 SV=1	1	21	21	21	14	15	17	17	14	12	14	15	16	15	4	3	6	6	1	2	3	2	15	13	16	17	17	17	15	16	5	3	3	2	1	2	6	5	14	15	17	17
Q921X9	Q921X9	19	19	19	Protein disulfide-isomerase A5	Pdia5	sp|Q921X9|PDIA5_MOUSE Protein disulfide-isomerase A5 OS=Mus musculus GN=Pdia5 PE=1 SV=1	1	19	19	19	15	15	16	17	16	13	15	14	12	15	5	5	4	4	5	5	4	6	14	14	15	15	15	17	15	18	3	1	3	1	1	4	4	3	15	15	16	17
P10833	P10833	12	12	9	Ras-related protein R-Ras	Rras	sp|P10833|RRAS_MOUSE Ras-related protein R-Ras OS=Mus musculus GN=Rras PE=1 SV=1	1	12	12	9	7	6	9	8	7	8	10	8	11	12	3	2	3	4	2	4	3	3	8	7	9	8	9	9	11	11	4	3	3	4	5	4	2	4	7	6	9	8
Q9DBP5	Q9DBP5	11	11	11	UMP-CMP kinase	Cmpk1	sp|Q9DBP5|KCY_MOUSE UMP-CMP kinase OS=Mus musculus GN=Cmpk1 PE=1 SV=1	1	11	11	11	9	8	7	10	10	10	9	9	10	8	7	4	7	7	5	4	3	3	9	10	10	9	10	10	9	9	3	3	5	5	3	2	5	5	9	8	7	10
P61957	P61957	2	2	1	Small ubiquitin-related modifier 2	Sumo2	sp|P61957|SUMO2_MOUSE Small ubiquitin-related modifier 2 OS=Mus musculus GN=Sumo2 PE=1 SV=1	1	2	2	1	2	2	2	2	2	2	2	2	2	2	2	2	1	1	1	1	1	1	2	2	2	2	2	2	2	2	1	1	1	1	1	1	1	2	2	2	2	2
Q3THS6;Q91X83	Q3THS6	11;1	11;1	11;1	S-adenosylmethionine synthase isoform type-2	Mat2a	sp|Q3THS6|METK2_MOUSE S-adenosylmethionine synthase isoform type-2 OS=Mus musculus GN=Mat2a PE=1 SV=2	2	11	11	11	9	8	8	9	8	10	9	6	6	9	3	4	2	5	3	3	5	3	8	9	8	8	9	10	10	7	4	5	5	3	5	3	3	5	9	8	8	9
O35643	O35643	34	17	17	AP-1 complex subunit beta-1	Ap1b1	sp|O35643|AP1B1_MOUSE AP-1 complex subunit beta-1 OS=Mus musculus GN=Ap1b1 PE=1 SV=2	1	34	17	17	29	27	30	31	28	30	29	31	32	30	9	7	10	14	8	5	10	11	27	29	32	32	32	30	30	29	11	12	7	9	9	6	12	11	16	14	15	16
Q9D1G1	Q9D1G1	10	4	4	Ras-related protein Rab-1B	Rab1b	sp|Q9D1G1|RAB1B_MOUSE Ras-related protein Rab-1B OS=Mus musculus GN=Rab1b PE=1 SV=1	1	10	4	4	9	10	8	10	10	10	8	9	9	7	9	8	9	9	7	7	7	8	8	9	8	9	8	9	8	7	7	7	7	7	8	6	6	7	4	4	3	4
Q9WV92	Q9WV92	32	28	26	Band 4.1-like protein 3;Band 4.1-like protein 3, N-terminally processed	Epb41l3	sp|Q9WV92|E41L3_MOUSE Band 4.1-like protein 3 OS=Mus musculus GN=Epb41l3 PE=1 SV=1	1	32	28	26	25	25	23	25	29	28	25	28	29	30	6	7	11	10	13	13	15	17	7	8	11	11	10	18	16	14	2	1	4	2	1	2	5	2	21	21	20	21
Q80TH2	Q80TH2	46	46	45	Protein LAP2	Erbb2ip	sp|Q80TH2|ERBIN_MOUSE Erbin OS=Mus musculus GN=Erbin PE=1 SV=3	1	46	46	45	27	23	23	27	29	24	27	30	38	34	6	8	14	9	11	11	8	9	20	15	19	21	22	22	24	29	5	2	6	2	5	5	5	5	27	23	23	27
Q02257	Q02257	30	26	26	Junction plakoglobin	Jup	sp|Q02257|PLAK_MOUSE Junction plakoglobin OS=Mus musculus GN=Jup PE=1 SV=3	1	30	26	26	15	18	15	12	15	16	15	16	21	24	15	15	18	18	17	16	20	17	24	25	22	25	23	24	25	25	19	20	15	17	23	18	21	16	11	14	11	8
Q9QYA2	Q9QYA2	12	12	12	Mitochondrial import receptor subunit TOM40 homolog	Tomm40	sp|Q9QYA2|TOM40_MOUSE Mitochondrial import receptor subunit TOM40 homolog OS=Mus musculus GN=Tomm40 PE=1 SV=3	1	12	12	12	6	5	4	3	4	6	4	5	9	9	0	0	0	0	0	0	1	0	4	7	4	6	12	12	11	11	1	1	1	1	0	0	0	0	6	5	4	3
P49717;Q9CWV1	P49717	21;1	21;1	21;1	DNA replication licensing factor MCM4	Mcm4	sp|P49717|MCM4_MOUSE DNA replication licensing factor MCM4 OS=Mus musculus GN=Mcm4 PE=1 SV=1	2	21	21	21	18	15	19	18	15	19	16	16	11	15	4	2	2	1	1	2	2	2	15	17	19	17	18	19	15	16	2	1	1	2	3	3	3	2	18	15	19	18
Q9DBF1	Q9DBF1	16	16	16	Alpha-aminoadipic semialdehyde dehydrogenase	Aldh7a1	sp|Q9DBF1|AL7A1_MOUSE Alpha-aminoadipic semialdehyde dehydrogenase OS=Mus musculus GN=Aldh7a1 PE=1 SV=4	1	16	16	16	13	12	12	12	10	8	13	11	14	11	1	0	0	0	0	0	0	1	14	12	14	14	13	15	12	15	0	1	1	0	1	0	0	0	13	12	12	12
Q8C4J7	Q8C4J7	31	31	31	Transducin beta-like protein 3	Tbl3	sp|Q8C4J7|TBL3_MOUSE Transducin beta-like protein 3 OS=Mus musculus GN=Tbl3 PE=2 SV=1	1	31	31	31	21	20	22	21	13	13	17	14	14	16	20	20	22	23	25	27	27	23	18	20	16	17	16	18	15	15	20	24	20	22	17	17	21	25	21	20	22	21
P35278	P35278	10	10	7	Ras-related protein Rab-5C	Rab5c	sp|P35278|RAB5C_MOUSE Ras-related protein Rab-5C OS=Mus musculus GN=Rab5c PE=1 SV=2	1	10	10	7	8	8	9	8	9	9	7	8	9	8	3	3	4	5	2	2	5	2	9	7	9	9	7	7	10	5	2	2	3	2	3	3	3	3	8	8	9	8
P46467	P46467	24	24	21	Vacuolar protein sorting-associated protein 4B	Vps4b	sp|P46467|VPS4B_MOUSE Vacuolar protein sorting-associated protein 4B OS=Mus musculus GN=Vps4b PE=1 SV=2	1	24	24	21	14	11	19	20	18	18	20	19	20	15	7	3	7	9	4	7	7	6	10	16	15	18	19	19	14	16	5	5	3	5	6	3	6	4	14	11	19	20
Q99MQ4	Q99MQ4	15	15	15	Asporin	Aspn	sp|Q99MQ4|ASPN_MOUSE Asporin OS=Mus musculus GN=Aspn PE=1 SV=1	1	15	15	15	12	13	15	14	8	9	10	10	11	13	9	8	8	11	4	3	8	6	2	0	1	3	2	4	4	3	1	0	0	3	1	1	2	1	12	13	15	14
P18572	P18572	12	12	12	Basigin	Bsg	sp|P18572|BASI_MOUSE Basigin OS=Mus musculus GN=Bsg PE=1 SV=2	1	12	12	12	7	7	5	7	7	7	7	7	6	6	1	1	1	3	1	3	1	3	10	10	12	9	11	11	10	11	3	3	2	5	2	4	4	4	7	7	5	7
P70202	P70202	6	6	6	Latexin	Lxn	sp|P70202|LXN_MOUSE Latexin OS=Mus musculus GN=Lxn PE=1 SV=2	1	6	6	6	5	5	5	6	6	5	5	5	6	6	4	1	4	3	3	3	2	4	5	6	6	5	5	6	6	6	3	1	1	1	2	0	1	0	5	5	5	6
Q8C7V3	Q8C7V3	22	22	22	U3 small nucleolar RNA-associated protein 15 homolog	Utp15	sp|Q8C7V3|UTP15_MOUSE U3 small nucleolar RNA-associated protein 15 homolog OS=Mus musculus GN=Utp15 PE=1 SV=1	1	22	22	22	14	16	13	17	16	16	17	17	16	14	12	14	14	14	17	17	21	19	17	18	15	18	15	15	16	13	19	19	11	14	14	16	15	16	14	16	13	17
P35235	P35235	26	26	26	Tyrosine-protein phosphatase non-receptor type 11	Ptpn11	sp|P35235|PTN11_MOUSE Tyrosine-protein phosphatase non-receptor type 11 OS=Mus musculus GN=Ptpn11 PE=1 SV=2	1	26	26	26	19	20	20	21	20	18	17	19	20	17	7	5	6	7	3	3	3	3	19	19	17	20	16	16	16	16	2	2	4	2	0	0	2	3	19	20	20	21
P51125	P51125	23	23	23	Calpastatin	Cast	sp|P51125|ICAL_MOUSE Calpastatin OS=Mus musculus GN=Cast PE=1 SV=2	1	23	23	23	18	13	13	19	19	18	16	18	21	13	1	1	1	1	2	1	1	1	11	16	19	20	20	18	14	18	0	0	0	0	0	0	0	0	18	13	13	19
Q91VE6	Q91VE6	15	15	15	MKI67 FHA domain-interacting nucleolar phosphoprotein	Nifk	sp|Q91VE6|MK67I_MOUSE MKI67 FHA domain-interacting nucleolar phosphoprotein OS=Mus musculus GN=Nifk PE=1 SV=1	1	15	15	15	14	13	12	11	12	11	11	12	10	10	8	7	7	7	10	9	11	9	11	13	12	11	14	15	10	11	10	9	7	8	8	9	10	9	14	13	12	11
P16125	P16125	14	13	13	L-lactate dehydrogenase B chain	Ldhb	sp|P16125|LDHB_MOUSE L-lactate dehydrogenase B chain OS=Mus musculus GN=Ldhb PE=1 SV=2	1	14	13	13	10	10	10	10	11	9	11	11	10	12	7	7	5	4	3	4	6	6	13	13	12	14	11	10	13	11	5	4	4	7	4	5	6	5	9	9	9	9
Q6A028	Q6A028	29	29	29	Switch-associated protein 70	Swap70	sp|Q6A028|SWP70_MOUSE Switch-associated protein 70 OS=Mus musculus GN=Swap70 PE=1 SV=2	1	29	29	29	21	18	18	22	22	23	21	20	25	24	4	3	6	5	5	6	4	3	13	12	15	18	19	17	14	19	4	1	2	2	1	3	3	3	21	18	18	22
Q9R1P0	Q9R1P0	11	11	11	Proteasome subunit alpha type-4	Psma4	sp|Q9R1P0|PSA4_MOUSE Proteasome subunit alpha type-4 OS=Mus musculus GN=Psma4 PE=1 SV=1	1	11	11	11	9	9	9	10	11	10	10	9	9	10	3	3	3	2	4	1	2	2	9	8	9	10	9	10	9	9	3	4	3	3	4	3	3	3	9	9	9	10
O55128	O55128	9	9	9	Histone deacetylase complex subunit SAP18	Sap18	sp|O55128|SAP18_MOUSE Histone deacetylase complex subunit SAP18 OS=Mus musculus GN=Sap18 PE=1 SV=1	1	9	9	9	7	5	7	9	7	7	8	8	9	9	6	4	4	5	5	4	5	5	9	9	9	9	9	8	9	9	6	7	8	5	5	6	4	5	7	5	7	9
P63321	P63321	11	11	6	Ras-related protein Ral-A	Rala	sp|P63321|RALA_MOUSE Ras-related protein Ral-A OS=Mus musculus GN=Rala PE=1 SV=1	1	11	11	6	10	9	9	9	8	11	8	9	10	11	1	2	4	3	4	2	6	4	9	9	10	8	11	10	9	10	4	2	4	3	4	5	5	5	10	9	9	9
Q61696;P17879	Q61696;P17879	25;25	19;19	13;13	Heat shock 70 kDa protein 1A;Heat shock 70 kDa protein 1B	Hspa1a;Hspa1b	sp|Q61696|HS71A_MOUSE Heat shock 70 kDa protein 1A OS=Mus musculus GN=Hspa1a PE=1 SV=2;sp|P17879|HS71B_MOUSE Heat shock 70 kDa protein 1B OS=Mus musculus GN=Hspa1b PE=1 SV=3	2	25	19	13	22	17	20	18	18	20	19	20	20	17	10	9	13	13	12	8	12	10	16	20	22	20	17	17	18	20	12	12	10	10	12	8	13	9	17	13	15	14
Q8CH72	Q8CH72	26	26	26	E3 ubiquitin-protein ligase TRIM32	Trim32	sp|Q8CH72|TRI32_MOUSE E3 ubiquitin-protein ligase TRIM32 OS=Mus musculus GN=Trim32 PE=1 SV=2	1	26	26	26	17	14	21	18	19	15	16	19	24	25	5	3	8	7	5	4	8	6	12	14	15	16	20	18	20	18	6	2	2	2	3	4	6	4	17	14	21	18
P63280	P63280	6	6	6	SUMO-conjugating enzyme UBC9	Ube2i	sp|P63280|UBC9_MOUSE SUMO-conjugating enzyme UBC9 OS=Mus musculus GN=Ube2i PE=1 SV=1	1	6	6	6	4	3	5	5	5	4	6	6	3	4	3	1	2	2	1	3	2	2	6	6	6	5	5	4	4	4	2	2	2	2	2	2	1	2	4	3	5	5
O35226	O35226	13	13	13	26S proteasome non-ATPase regulatory subunit 4	Psmd4	sp|O35226|PSMD4_MOUSE 26S proteasome non-ATPase regulatory subunit 4 OS=Mus musculus GN=Psmd4 PE=1 SV=1	1	13	13	13	10	8	8	9	11	12	10	10	8	8	3	1	4	6	3	3	3	2	7	10	11	10	11	12	8	9	2	3	3	3	3	4	1	2	10	8	8	9
Q9R1Q6	Q9R1Q6	8	8	8	Transmembrane protein 176B	Tmem176b	sp|Q9R1Q6|T176B_MOUSE Transmembrane protein 176B OS=Mus musculus GN=Tmem176b PE=1 SV=1	1	8	8	8	7	8	8	7	6	6	5	6	7	7	3	4	4	3	1	1	1	1	6	6	7	6	6	6	7	6	3	3	3	3	3	3	3	3	7	8	8	7
Q64092;Q08874;Q9WTW4	Q64092	18;5;3	15;2;1	15;2;1	Transcription factor E3	Tfe3	sp|Q64092|TFE3_MOUSE Transcription factor E3 OS=Mus musculus GN=Tfe3 PE=1 SV=2	3	18	15	15	4	5	8	7	9	9	9	9	8	8	9	7	12	12	13	14	13	14	9	10	11	10	11	11	10	13	10	12	10	12	14	15	12	14	3	3	6	5
Q6A026	Q6A026	18	16	16	Sister chromatid cohesion protein PDS5 homolog A	Pds5a	sp|Q6A026|PDS5A_MOUSE Sister chromatid cohesion protein PDS5 homolog A OS=Mus musculus GN=Pds5a PE=1 SV=3	1	18	16	16	12	14	9	14	12	10	10	11	10	10	3	2	1	2	2	2	4	3	7	10	10	13	9	10	8	9	5	2	1	4	5	4	4	4	11	12	8	13
P99028	P99028	5	5	5	Cytochrome b-c1 complex subunit 6, mitochondrial	Uqcrh	sp|P99028|QCR6_MOUSE Cytochrome b-c1 complex subunit 6, mitochondrial OS=Mus musculus GN=Uqcrh PE=1 SV=2	1	5	5	5	2	3	1	2	3	3	2	2	4	2	1	1	1	1	1	1	1	0	1	2	2	1	2	3	2	3	1	0	0	1	1	1	1	1	2	3	1	2
Q9D3D9	Q9D3D9	3	3	3	ATP synthase subunit delta, mitochondrial	Atp5d	sp|Q9D3D9|ATPD_MOUSE ATP synthase subunit delta, mitochondrial OS=Mus musculus GN=Atp5d PE=1 SV=1	1	3	3	3	2	2	3	2	3	3	3	2	1	2	2	2	1	2	2	2	1	2	3	3	3	2	3	2	3	2	2	2	2	2	2	2	2	2	2	2	3	2
Q62394	Q62394	14	14	14	Zinc finger protein 185	Znf185	sp|Q62394|ZN185_MOUSE Zinc finger protein 185 OS=Mus musculus GN=Znf185 PE=1 SV=1	1	14	14	14	2	1	2	5	5	3	5	3	4	6	0	0	1	1	1	1	1	2	11	13	13	14	13	13	12	14	8	10	11	9	9	10	10	8	2	1	2	5
Q4VBE8	Q4VBE8	15	15	15	WD repeat-containing protein 18	Wdr18	sp|Q4VBE8|WDR18_MOUSE WD repeat-containing protein 18 OS=Mus musculus GN=Wdr18 PE=1 SV=1	1	15	15	15	9	10	10	9	8	8	9	10	9	9	1	0	1	1	0	0	2	1	13	12	12	13	12	12	10	11	13	13	14	15	9	10	10	11	9	10	10	9
Q9CYH6	Q9CYH6	17	17	17	Ribosome biogenesis regulatory protein homolog	Rrs1	sp|Q9CYH6|RRS1_MOUSE Ribosome biogenesis regulatory protein homolog OS=Mus musculus GN=Rrs1 PE=1 SV=1	1	17	17	17	12	13	9	13	11	10	9	10	10	9	11	8	6	8	11	9	12	11	14	13	13	13	13	12	12	10	9	9	11	9	10	9	10	10	12	13	9	13
P30681	P30681	6	4	4	High mobility group protein B2	Hmgb2	sp|P30681|HMGB2_MOUSE High mobility group protein B2 OS=Mus musculus GN=Hmgb2 PE=1 SV=3	1	6	4	4	5	6	5	6	6	6	6	6	5	5	1	1	1	2	2	2	2	3	5	4	5	6	6	5	5	6	3	4	4	4	1	2	3	2	4	4	4	4
Q91YS8;Q8BW96	Q91YS8	15;4	15;4	15;4	Calcium/calmodulin-dependent protein kinase type 1	Camk1	sp|Q91YS8|KCC1A_MOUSE Calcium/calmodulin-dependent protein kinase type 1 OS=Mus musculus GN=Camk1 PE=1 SV=1	2	15	15	15	10	11	12	11	10	10	12	11	13	12	4	6	5	4	3	1	5	3	12	12	14	15	12	12	14	13	2	4	5	4	4	4	2	4	10	11	12	11
Q8BPB5	Q8BPB5	15	15	15	EGF-containing fibulin-like extracellular matrix protein 1	Efemp1	sp|Q8BPB5|FBLN3_MOUSE EGF-containing fibulin-like extracellular matrix protein 1 OS=Mus musculus GN=Efemp1 PE=1 SV=1	1	15	15	15	8	8	5	4	9	9	6	8	10	8	0	0	1	0	2	2	2	1	15	15	15	15	14	14	14	13	9	10	10	10	6	9	9	9	8	8	5	4
Q99KQ4	Q99KQ4	25	25	25	Nicotinamide phosphoribosyltransferase	Nampt	sp|Q99KQ4|NAMPT_MOUSE Nicotinamide phosphoribosyltransferase OS=Mus musculus GN=Nampt PE=1 SV=1	1	25	25	25	19	19	19	21	20	18	23	18	21	22	2	2	8	10	1	1	3	8	19	18	19	20	17	15	15	14	1	0	0	1	1	1	2	3	19	19	19	21
P21278;P30677;O70443	P21278	17;4;1	11;1;0	11;1;0	Guanine nucleotide-binding protein subunit alpha-11	Gna11	sp|P21278|GNA11_MOUSE Guanine nucleotide-binding protein subunit alpha-11 OS=Mus musculus GN=Gna11 PE=1 SV=1	3	17	11	11	12	14	12	13	14	14	12	13	16	15	3	4	8	6	8	7	6	7	11	11	12	13	14	14	16	16	5	4	5	2	3	5	6	6	8	9	8	8
P62320	P62320	4	4	4	Small nuclear ribonucleoprotein Sm D3	Snrpd3	sp|P62320|SMD3_MOUSE Small nuclear ribonucleoprotein Sm D3 OS=Mus musculus GN=Snrpd3 PE=1 SV=1	1	4	4	4	3	3	4	4	4	4	4	4	3	4	3	3	3	3	3	3	3	2	4	4	4	4	4	4	4	4	3	4	3	3	4	2	2	2	3	3	4	4
Q8R0S2	Q8R0S2	28	28	24	IQ motif and SEC7 domain-containing protein 1	Iqsec1	sp|Q8R0S2|IQEC1_MOUSE IQ motif and SEC7 domain-containing protein 1 OS=Mus musculus GN=Iqsec1 PE=1 SV=2	1	28	28	24	23	18	17	22	23	20	23	20	26	22	7	9	12	14	8	11	10	13	18	15	18	16	16	19	19	19	7	8	7	5	6	6	4	4	23	18	17	22
Q8R1A4	Q8R1A4	43	43	41	Dedicator of cytokinesis protein 7	Dock7	sp|Q8R1A4|DOCK7_MOUSE Dedicator of cytokinesis protein 7 OS=Mus musculus GN=Dock7 PE=1 SV=3	1	43	43	41	28	30	25	33	31	27	26	31	30	33	3	4	8	3	2	3	3	6	17	18	20	23	27	25	25	23	1	1	2	0	0	4	2	4	28	30	25	33
Q9D0F9	Q9D0F9	21	21	21	Phosphoglucomutase-1	Pgm1	sp|Q9D0F9|PGM1_MOUSE Phosphoglucomutase-1 OS=Mus musculus GN=Pgm1 PE=1 SV=4	1	21	21	21	16	17	14	16	16	15	15	15	15	15	7	8	5	5	4	2	3	2	21	21	20	20	15	18	21	18	2	2	1	6	2	0	3	3	16	17	14	16
Q8BLN5	Q8BLN5	19	19	19	Lanosterol synthase	Lss	sp|Q8BLN5|ERG7_MOUSE Lanosterol synthase OS=Mus musculus GN=Lss PE=1 SV=2	1	19	19	19	15	14	13	13	12	11	12	13	15	14	7	6	9	9	3	2	4	5	11	11	12	15	13	15	14	15	0	2	2	0	0	1	3	0	15	14	13	13
Q99LI5	Q99LI5	20	20	20	Zinc finger protein 281	Znf281	sp|Q99LI5|ZN281_MOUSE Zinc finger protein 281 OS=Mus musculus GN=Znf281 PE=1 SV=1	1	20	20	20	15	16	17	14	18	17	16	19	18	17	8	4	6	7	8	9	9	8	15	16	15	18	18	19	18	19	13	12	12	12	10	8	8	10	15	16	17	14
Q9EST5	Q9EST5	6	4	4	Acidic leucine-rich nuclear phosphoprotein 32 family member B	Anp32b	sp|Q9EST5|AN32B_MOUSE Acidic leucine-rich nuclear phosphoprotein 32 family member B OS=Mus musculus GN=Anp32b PE=1 SV=1	1	6	4	4	5	5	5	5	5	4	4	5	6	6	3	3	4	3	3	2	3	3	5	4	6	4	4	5	5	4	3	3	2	3	2	3	3	3	3	3	3	3
Q99M28	Q99M28	5	5	5	RNA-binding protein with serine-rich domain 1	Rnps1	sp|Q99M28|RNPS1_MOUSE RNA-binding protein with serine-rich domain 1 OS=Mus musculus GN=Rnps1 PE=1 SV=1	1	5	5	5	4	4	4	5	4	4	3	4	3	4	3	3	3	2	4	4	5	2	5	4	4	4	4	5	5	5	5	4	5	4	3	3	3	2	4	4	4	5
Q62165	Q62165	14	14	14	Dystroglycan;Alpha-dystroglycan;Beta-dystroglycan	Dag1	sp|Q62165|DAG1_MOUSE Dystroglycan OS=Mus musculus GN=Dag1 PE=1 SV=4	1	14	14	14	8	10	7	10	11	9	10	10	10	10	4	4	5	4	1	5	5	5	12	11	13	13	11	12	12	14	3	1	2	2	1	2	1	2	8	10	7	10
Q3UMF0	Q3UMF0	41	41	41	Cordon-bleu protein-like 1	Cobll1	sp|Q3UMF0|COBL1_MOUSE Cordon-bleu protein-like 1 OS=Mus musculus GN=Cobll1 PE=1 SV=2	1	41	41	41	3	6	7	4	11	11	15	11	7	8	1	1	1	1	1	0	1	1	33	35	37	36	35	36	34	37	9	7	4	7	9	8	7	8	3	6	7	4
Q99JX3	Q99JX3	10	10	10	Golgi reassembly-stacking protein 2	Gorasp2	sp|Q99JX3|GORS2_MOUSE Golgi reassembly-stacking protein 2 OS=Mus musculus GN=Gorasp2 PE=1 SV=3	1	10	10	10	7	7	7	8	6	7	7	8	9	9	2	0	3	6	5	3	5	5	5	6	8	6	8	8	7	7	4	4	3	2	4	5	2	3	7	7	7	8
Q60875	Q60875	25	25	25	Rho guanine nucleotide exchange factor 2	Arhgef2	sp|Q60875|ARHG2_MOUSE Rho guanine nucleotide exchange factor 2 OS=Mus musculus GN=Arhgef2 PE=1 SV=4	1	25	25	25	16	17	20	18	16	18	17	16	22	21	3	2	8	8	8	8	6	8	17	16	17	15	16	17	14	17	9	6	6	7	9	10	7	6	16	17	20	18
Q9CZW5	Q9CZW5	21	21	21	Mitochondrial import receptor subunit TOM70	Tomm70a	sp|Q9CZW5|TOM70_MOUSE Mitochondrial import receptor subunit TOM70 OS=Mus musculus GN=Tomm70 PE=1 SV=2	1	21	21	21	16	17	17	19	20	19	18	18	10	10	7	7	8	9	6	6	5	10	11	11	17	14	14	16	15	14	1	4	2	1	2	2	2	6	16	17	17	19
P23492	P23492	15	15	15	Purine nucleoside phosphorylase	Pnp	sp|P23492|PNPH_MOUSE Purine nucleoside phosphorylase OS=Mus musculus GN=Pnp PE=1 SV=2	1	15	15	15	10	11	11	13	13	12	11	13	12	13	1	2	1	1	0	0	1	1	10	13	12	14	10	11	13	10	1	2	2	1	1	0	2	1	10	11	11	13
P14576	P14576	17	17	17	Signal recognition particle 54 kDa protein	Srp54	sp|P14576|SRP54_MOUSE Signal recognition particle 54 kDa protein OS=Mus musculus GN=Srp54 PE=1 SV=2	1	17	17	17	13	13	13	15	15	11	15	13	12	14	3	3	5	5	3	4	4	4	11	12	15	13	13	14	12	12	3	2	2	1	3	3	1	0	13	13	13	15
P50396	P50396	26	19	19	Rab GDP dissociation inhibitor alpha	Gdi1	sp|P50396|GDIA_MOUSE Rab GDP dissociation inhibitor alpha OS=Mus musculus GN=Gdi1 PE=1 SV=3	1	26	19	19	21	20	21	21	20	20	20	20	22	18	5	6	6	5	7	4	7	7	22	16	22	22	21	19	18	20	5	4	6	4	2	7	6	4	14	13	14	15
Q9QUR7	Q9QUR7	8	8	8	Peptidyl-prolyl cis-trans isomerase NIMA-interacting 1	Pin1	sp|Q9QUR7|PIN1_MOUSE Peptidyl-prolyl cis-trans isomerase NIMA-interacting 1 OS=Mus musculus GN=Pin1 PE=1 SV=1	1	8	8	8	6	7	7	5	8	7	6	7	5	6	3	5	4	4	3	3	4	3	5	5	5	5	6	6	5	5	4	3	3	2	1	2	3	2	6	7	7	5
Q9Z2D8	Q9Z2D8	15	15	15	Methyl-CpG-binding domain protein 3	Mbd3	sp|Q9Z2D8|MBD3_MOUSE Methyl-CpG-binding domain protein 3 OS=Mus musculus GN=Mbd3 PE=1 SV=1	1	15	15	15	8	7	7	10	10	10	10	11	9	11	9	8	6	4	12	10	13	9	12	14	13	13	14	14	11	14	11	10	12	12	11	13	12	12	8	7	7	10
Q9CX56	Q9CX56	13	13	13	26S proteasome non-ATPase regulatory subunit 8	Psmd8	sp|Q9CX56|PSMD8_MOUSE 26S proteasome non-ATPase regulatory subunit 8 OS=Mus musculus GN=Psmd8 PE=1 SV=2	1	13	13	13	11	8	9	11	10	11	11	11	10	8	4	5	6	6	6	5	6	6	10	9	9	12	11	12	11	10	4	3	4	5	3	2	5	4	11	8	9	11
Q9Z1R2	Q9Z1R2	23	23	23	Large proline-rich protein BAG6	Bag6	sp|Q9Z1R2|BAG6_MOUSE Large proline-rich protein BAG6 OS=Mus musculus GN=Bag6 PE=1 SV=1	1	23	23	23	16	17	16	16	16	17	16	17	16	17	12	7	12	12	4	3	5	8	15	18	19	17	16	18	18	14	3	4	3	5	6	2	5	5	16	17	16	16
P43274	P43274	9	2	2	Histone H1.4	Hist1h1e	sp|P43274|H14_MOUSE Histone H1.4 OS=Mus musculus GN=Hist1h1e PE=1 SV=2	1	9	2	2	7	7	7	8	7	7	6	7	7	6	6	7	7	7	8	8	8	8	6	7	7	8	7	7	6	7	7	7	7	7	7	8	7	7	2	2	2	2
O08756	O08756	10	10	10	3-hydroxyacyl-CoA dehydrogenase type-2	Hsd17b10	sp|O08756|HCD2_MOUSE 3-hydroxyacyl-CoA dehydrogenase type-2 OS=Mus musculus GN=Hsd17b10 PE=1 SV=4	1	10	10	10	9	9	9	10	7	8	9	8	8	7	2	4	4	4	2	3	3	4	7	8	9	9	8	7	8	8	1	1	1	0	1	1	0	1	9	9	9	10
Q9Z103	Q9Z103	38	38	38	Activity-dependent neuroprotector homeobox protein	Adnp	sp|Q9Z103|ADNP_MOUSE Activity-dependent neuroprotector homeobox protein OS=Mus musculus GN=Adnp PE=1 SV=2	1	38	38	38	10	13	14	13	11	12	17	15	13	14	10	11	5	6	25	26	29	28	26	27	29	28	27	26	28	29	29	30	28	31	28	29	30	29	10	13	14	13
Q91ZJ5	Q91ZJ5	16	16	16	UTP--glucose-1-phosphate uridylyltransferase	Ugp2	sp|Q91ZJ5|UGPA_MOUSE UTP--glucose-1-phosphate uridylyltransferase OS=Mus musculus GN=Ugp2 PE=1 SV=3	1	16	16	16	15	14	13	11	11	10	11	11	9	10	0	3	4	4	2	2	4	2	11	10	11	11	10	10	9	10	2	3	2	2	2	2	6	5	15	14	13	11
Q3U821	Q3U821	30	30	30		Wdr75	sp|Q3U821|WDR75_MOUSE WD repeat-containing protein 75 OS=Mus musculus GN=Wdr75 PE=1 SV=1	1	30	30	30	19	20	17	21	14	13	20	20	15	14	15	14	15	15	19	21	23	22	20	23	20	17	21	19	20	19	20	15	14	21	17	17	18	22	19	20	17	21
P15116;P39038	P15116	13;1	13;1	13;1	Cadherin-2	Cdh2	sp|P15116|CADH2_MOUSE Cadherin-2 OS=Mus musculus GN=Cdh2 PE=1 SV=2	2	13	13	13	6	7	9	11	7	9	9	7	8	8	1	2	3	1	1	0	1	1	11	10	9	10	10	8	8	9	3	3	3	2	2	3	3	1	6	7	9	11
Q9DCJ5	Q9DCJ5	9	9	9	NADH dehydrogenase [ubiquinone] 1 alpha subcomplex subunit 8	Ndufa8	sp|Q9DCJ5|NDUA8_MOUSE NADH dehydrogenase [ubiquinone] 1 alpha subcomplex subunit 8 OS=Mus musculus GN=Ndufa8 PE=1 SV=3	1	9	9	9	7	8	8	8	8	9	9	6	9	8	2	1	3	4	2	3	2	1	8	9	8	8	8	9	6	8	2	3	1	2	2	3	2	1	7	8	8	8
Q9QXY6	Q9QXY6	31	19	17	EH domain-containing protein 3	Ehd3	sp|Q9QXY6|EHD3_MOUSE EH domain-containing protein 3 OS=Mus musculus GN=Ehd3 PE=1 SV=2	1	31	19	17	25	21	25	27	23	22	26	23	27	26	11	8	14	15	4	6	12	12	21	18	24	22	20	20	20	19	6	7	6	7	11	9	9	9	15	11	16	15
P84091	P84091	16	16	16	AP-2 complex subunit mu	Ap2m1	sp|P84091|AP2M1_MOUSE AP-2 complex subunit mu OS=Mus musculus GN=Ap2m1 PE=1 SV=1	1	16	16	16	12	8	13	10	10	13	11	11	11	11	4	0	1	0	0	0	2	2	13	11	15	14	12	13	14	15	4	2	2	2	2	1	3	5	12	8	13	10
P47226	P47226	16	16	16	Testin	Tes	sp|P47226|TES_MOUSE Testin OS=Mus musculus GN=Tes PE=1 SV=1	1	16	16	16	12	10	7	11	12	12	11	11	11	11	3	5	3	4	4	4	5	4	14	13	14	12	15	15	13	16	5	3	5	3	4	4	2	4	12	10	7	11
Q99MQ1	Q99MQ1	17	17	17	Protein bicaudal C homolog 1	Bicc1	sp|Q99MQ1|BICC1_MOUSE Protein bicaudal C homolog 1 OS=Mus musculus GN=Bicc1 PE=1 SV=1	1	17	17	17	11	8	11	12	4	5	8	8	12	12	4	4	2	3	2	0	2	0	12	14	11	9	15	14	13	13	7	5	3	4	5	5	6	6	11	8	11	12
Q99PN3	Q99PN3	20	20	20	Tripartite motif-containing protein 26	Trim26	sp|Q99PN3|TRI26_MOUSE Tripartite motif-containing protein 26 OS=Mus musculus GN=Trim26 PE=2 SV=3	1	20	20	20	11	10	11	13	12	12	9	12	11	11	2	1	2	1	5	3	10	8	15	15	15	17	14	14	14	12	14	12	14	14	16	13	14	12	11	10	11	13
Q8BH95	Q8BH95	11	11	11	Enoyl-CoA hydratase, mitochondrial	Echs1	sp|Q8BH95|ECHM_MOUSE Enoyl-CoA hydratase, mitochondrial OS=Mus musculus GN=Echs1 PE=1 SV=1	1	11	11	11	11	11	9	9	10	11	11	9	10	8	3	5	5	5	3	4	4	3	9	9	10	10	8	10	9	9	4	2	4	3	2	3	2	2	11	11	9	9
O54781	O54781	13	10	10	SRSF protein kinase 2;SRSF protein kinase 2 N-terminal;SRSF protein kinase 2 C-terminal	Srpk2	sp|O54781|SRPK2_MOUSE SRSF protein kinase 2 OS=Mus musculus GN=Srpk2 PE=1 SV=2	1	13	10	10	7	11	8	11	9	11	12	12	9	9	2	2	1	1	0	2	3	2	9	9	10	8	11	13	9	12	3	1	0	2	2	2	1	0	5	9	6	9
P47930	P47930	11	11	11	Fos-related antigen 2	Fosl2	sp|P47930|FOSL2_MOUSE Fos-related antigen 2 OS=Mus musculus GN=Fosl2 PE=1 SV=2	1	11	11	11	2	2	4	4	6	8	6	6	5	7	5	5	7	5	9	10	9	8	8	8	6	8	8	9	8	8	8	10	9	9	7	7	9	7	2	2	4	4
Q2PZL6	Q2PZL6	52	52	52	Protocadherin Fat 4	Fat4	sp|Q2PZL6|FAT4_MOUSE Protocadherin Fat 4 OS=Mus musculus GN=Fat4 PE=1 SV=2	1	52	52	52	33	38	40	39	23	25	34	34	42	35	9	14	16	12	4	5	9	12	0	2	2	4	2	2	4	3	1	1	0	1	1	2	2	1	33	38	40	39
Q6ZWV7	Q6ZWV7	2	2	2	60S ribosomal protein L35	Rpl35	sp|Q6ZWV7|RL35_MOUSE 60S ribosomal protein L35 OS=Mus musculus GN=Rpl35 PE=1 SV=1	1	2	2	2	1	1	2	1	2	2	1	1	1	2	1	1	1	1	1	1	1	1	2	2	1	1	2	2	2	1	1	1	1	1	1	1	1	1	1	1	2	1
O54916;Q80XA6	O54916	10;1	10;1	10;1	RalBP1-associated Eps domain-containing protein 1	Reps1	sp|O54916|REPS1_MOUSE RalBP1-associated Eps domain-containing protein 1 OS=Mus musculus GN=Reps1 PE=1 SV=2	2	10	10	10	5	7	7	8	4	7	6	6	6	8	3	2	2	2	1	2	3	1	6	9	7	8	6	7	7	9	1	2	2	2	1	2	1	2	5	7	7	8
Q9CQ60	Q9CQ60	12	12	12	6-phosphogluconolactonase	Pgls	sp|Q9CQ60|6PGL_MOUSE 6-phosphogluconolactonase OS=Mus musculus GN=Pgls PE=1 SV=1	1	12	12	12	6	7	11	9	10	12	12	12	9	10	4	5	6	5	3	2	3	3	8	6	8	7	8	8	9	8	1	0	2	1	1	2	2	3	6	7	11	9
Q8BKS9	Q8BKS9	25	25	25	Pumilio domain-containing protein KIAA0020	Kiaa0020	sp|Q8BKS9|PUM3_MOUSE Pumilio homolog 3 OS=Mus musculus GN=Pum3 PE=1 SV=2	1	25	25	25	18	17	21	17	15	13	17	17	17	16	13	14	10	8	16	18	17	16	20	19	20	19	16	16	14	13	14	16	15	13	12	12	12	15	18	17	21	17
P54754;P35991	P54754	26;1	26;1	16;0	Ephrin type-B receptor 3	Ephb3	sp|P54754|EPHB3_MOUSE Ephrin type-B receptor 3 OS=Mus musculus GN=Ephb3 PE=1 SV=2	2	26	26	16	18	18	15	16	11	12	15	15	21	20	12	10	13	9	3	3	4	1	10	9	12	11	9	13	13	11	6	6	3	1	5	3	2	4	18	18	15	16
P32921	P32921	18	18	18	Tryptophan--tRNA ligase, cytoplasmic;T1-TrpRS;T2-TrpRS	Wars	sp|P32921|SYWC_MOUSE Tryptophan--tRNA ligase, cytoplasmic OS=Mus musculus GN=Wars PE=1 SV=2	1	18	18	18	14	13	13	17	15	14	17	14	16	14	6	4	4	4	2	1	6	1	11	16	14	15	15	16	14	16	2	2	2	2	4	3	5	2	14	13	13	17
Q922D4	Q922D4	25	25	25	Serine/threonine-protein phosphatase 6 regulatory subunit 3	Ppp6r3	sp|Q922D4|PP6R3_MOUSE Serine/threonine-protein phosphatase 6 regulatory subunit 3 OS=Mus musculus GN=Ppp6r3 PE=1 SV=1	1	25	25	25	16	17	19	20	16	17	16	18	23	20	4	3	4	6	2	3	2	5	18	17	21	19	21	19	19	23	4	2	4	4	5	3	0	1	16	17	19	20
Q9ERG2	Q9ERG2	20	20	19	Striatin-3	Strn3	sp|Q9ERG2|STRN3_MOUSE Striatin-3 OS=Mus musculus GN=Strn3 PE=1 SV=1	1	20	20	19	17	16	17	17	15	17	16	14	17	19	4	2	3	5	4	2	3	3	17	15	17	16	14	17	15	16	2	2	3	1	2	1	4	2	17	16	17	17
P06797	P06797	9	9	9	Cathepsin L1;Cathepsin L1 heavy chain;Cathepsin L1 light chain	Ctsl	sp|P06797|CATL1_MOUSE Cathepsin L1 OS=Mus musculus GN=Ctsl PE=1 SV=2	1	9	9	9	7	6	7	9	8	9	8	6	6	7	1	2	2	2	0	0	0	0	9	9	9	9	9	9	9	9	2	2	1	0	1	1	1	1	7	6	7	9
Q8VHR5	Q8VHR5	19	18	18	Transcriptional repressor p66-beta	Gatad2b	sp|Q8VHR5|P66B_MOUSE Transcriptional repressor p66-beta OS=Mus musculus GN=Gatad2b PE=1 SV=1	1	19	18	18	9	9	9	11	15	13	16	15	12	10	13	12	10	11	15	16	15	15	18	17	15	17	16	17	18	15	16	14	13	12	13	13	16	17	8	8	8	11
Q9D1K2	Q9D1K2	6	6	6	V-type proton ATPase subunit F	Atp6v1f	sp|Q9D1K2|VATF_MOUSE V-type proton ATPase subunit F OS=Mus musculus GN=Atp6v1f PE=1 SV=2	1	6	6	6	3	3	3	5	5	5	5	5	5	5	2	3	2	2	3	2	2	3	6	5	5	5	5	6	6	6	3	2	4	1	3	3	3	3	3	3	3	5
P57746	P57746	11	11	11	V-type proton ATPase subunit D	Atp6v1d	sp|P57746|VATD_MOUSE V-type proton ATPase subunit D OS=Mus musculus GN=Atp6v1d PE=1 SV=1	1	11	11	11	5	5	8	8	8	7	8	7	9	6	0	1	3	2	1	3	1	1	7	7	7	6	6	7	8	9	4	2	1	3	3	4	1	2	5	5	8	8
Q8BWW4	Q8BWW4	17	17	17	La-related protein 4	Larp4	sp|Q8BWW4|LARP4_MOUSE La-related protein 4 OS=Mus musculus GN=Larp4 PE=1 SV=2	1	17	17	17	12	12	11	13	16	16	15	15	15	15	3	1	3	4	4	7	2	7	13	15	15	15	15	16	16	17	7	5	3	4	4	2	4	3	12	12	11	13
Q9Z280	Q9Z280	17	17	17	Phospholipase D1	Pld1	sp|Q9Z280|PLD1_MOUSE Phospholipase D1 OS=Mus musculus GN=Pld1 PE=1 SV=1	1	17	17	17	5	3	7	5	3	10	4	6	12	12	2	1	1	1	1	0	1	2	9	6	9	10	14	12	14	15	2	3	2	2	3	2	6	3	5	3	7	5
Q6P8X1;Q80ZJ7	Q6P8X1	18;1	17;1	17;1	Sorting nexin-6;Sorting nexin-6, N-terminally processed	Snx6	sp|Q6P8X1|SNX6_MOUSE Sorting nexin-6 OS=Mus musculus GN=Snx6 PE=1 SV=2	2	18	17	17	15	16	14	15	15	15	14	15	15	16	6	5	8	8	5	6	5	7	14	13	17	17	15	16	14	16	6	3	4	3	6	5	6	6	14	15	14	14
P97393	P97393	35	35	35	Rho GTPase-activating protein 5	Arhgap5	sp|P97393|RHG05_MOUSE Rho GTPase-activating protein 5 OS=Mus musculus GN=Arhgap5 PE=1 SV=2	1	35	35	35	27	27	25	22	20	24	25	23	25	23	3	4	12	5	1	1	1	5	29	28	27	26	28	27	28	24	3	6	5	4	9	4	5	4	27	27	25	22
Q64521	Q64521	23	23	23	Glycerol-3-phosphate dehydrogenase, mitochondrial	Gpd2	sp|Q64521|GPDM_MOUSE Glycerol-3-phosphate dehydrogenase, mitochondrial OS=Mus musculus GN=Gpd2 PE=1 SV=2	1	23	23	23	15	15	14	17	18	15	16	18	19	18	2	2	4	3	2	2	1	2	13	16	18	20	20	21	17	23	3	1	0	2	0	0	2	4	15	15	14	17
P10922	P10922	5	5	5	Histone H1.0;Histone H1.0, N-terminally processed	H1f0	sp|P10922|H10_MOUSE Histone H1.0 OS=Mus musculus GN=H1f0 PE=2 SV=4	1	5	5	5	5	5	4	5	3	5	5	5	4	4	4	5	5	5	5	3	4	5	4	5	5	5	4	4	3	4	4	4	4	5	3	3	4	4	5	5	4	5
Q7M6Y3;Q61548	Q7M6Y3	16;1	16;1	16;1	Phosphatidylinositol-binding clathrin assembly protein	Picalm	sp|Q7M6Y3|PICAL_MOUSE Phosphatidylinositol-binding clathrin assembly protein OS=Mus musculus GN=Picalm PE=1 SV=1	2	16	16	16	8	8	10	11	11	14	12	12	12	12	1	0	2	1	1	0	2	1	12	11	11	12	13	12	10	11	3	2	2	3	0	1	4	2	8	8	10	11
P62627	P62627	5	5	5	Dynein light chain roadblock-type 1	Dynlrb1	sp|P62627|DLRB1_MOUSE Dynein light chain roadblock-type 1 OS=Mus musculus GN=Dynlrb1 PE=1 SV=3	1	5	5	5	2	3	2	2	4	2	3	3	3	3	2	1	2	3	2	1	3	2	3	3	4	4	3	2	3	2	1	1	2	2	2	2	2	3	2	3	2	2
Q3UQ44	Q3UQ44	49	46	46	Ras GTPase-activating-like protein IQGAP2	Iqgap2	sp|Q3UQ44|IQGA2_MOUSE Ras GTPase-activating-like protein IQGAP2 OS=Mus musculus GN=Iqgap2 PE=1 SV=2	1	49	46	46	38	40	36	41	38	37	37	37	42	39	16	17	18	17	8	10	10	10	2	1	2	3	3	4	3	4	2	0	2	1	1	1	0	0	37	38	34	39
Q8QZS1	Q8QZS1	16	16	16	3-hydroxyisobutyryl-CoA hydrolase, mitochondrial	Hibch	sp|Q8QZS1|HIBCH_MOUSE 3-hydroxyisobutyryl-CoA hydrolase, mitochondrial OS=Mus musculus GN=Hibch PE=1 SV=1	1	16	16	16	11	11	15	12	11	12	14	13	15	13	3	2	3	5	1	2	4	4	9	8	9	8	7	8	8	8	0	0	0	0	0	1	1	1	11	11	15	12
Q9CSN1	Q9CSN1	16	16	16	SNW domain-containing protein 1	Snw1	sp|Q9CSN1|SNW1_MOUSE SNW domain-containing protein 1 OS=Mus musculus GN=Snw1 PE=1 SV=3	1	16	16	16	13	14	14	14	14	11	12	11	15	14	7	4	5	4	2	3	2	3	13	15	15	15	16	12	11	10	3	2	3	2	0	1	1	1	13	14	14	14
Q9DBD5	Q9DBD5	20	20	20	Proline-, glutamic acid- and leucine-rich protein 1	Pelp1	sp|Q9DBD5|PELP1_MOUSE Proline-, glutamic acid- and leucine-rich protein 1 OS=Mus musculus GN=Pelp1 PE=1 SV=2	1	20	20	20	8	10	10	12	5	3	3	5	5	6	2	1	0	1	0	0	2	4	17	19	19	18	15	16	15	14	12	14	15	15	11	15	13	12	8	10	10	12
Q69ZH9	Q69ZH9	39	39	39	Rho GTPase-activating protein 23	Arhgap23	sp|Q69ZH9|RHG23_MOUSE Rho GTPase-activating protein 23 OS=Mus musculus GN=Arhgap23 PE=1 SV=2	1	39	39	39	21	24	24	25	20	28	23	25	30	30	4	6	7	5	10	10	11	13	26	21	27	25	26	26	27	26	17	12	11	14	9	4	8	7	21	24	24	25
P63073	P63073	8	8	8	Eukaryotic translation initiation factor 4E	Eif4e	sp|P63073|IF4E_MOUSE Eukaryotic translation initiation factor 4E OS=Mus musculus GN=Eif4e PE=1 SV=1	1	8	8	8	6	6	7	7	7	7	7	7	7	7	2	1	2	2	2	2	4	3	8	7	8	8	8	8	8	8	2	2	3	2	2	1	2	2	6	6	7	7
Q8K4Q8	Q8K4Q8	18	18	18	Collectin-12	Colec12	sp|Q8K4Q8|COL12_MOUSE Collectin-12 OS=Mus musculus GN=Colec12 PE=1 SV=1	1	18	18	18	14	15	14	14	14	12	14	13	13	13	6	4	7	5	6	7	7	7	13	11	12	12	12	10	11	9	7	8	9	8	8	8	7	8	14	15	14	14
Q8CHY6	Q8CHY6	31	31	30	Transcriptional repressor p66 alpha	Gatad2a	sp|Q8CHY6|P66A_MOUSE Transcriptional repressor p66 alpha OS=Mus musculus GN=Gatad2a PE=1 SV=2	1	31	31	30	10	10	7	4	11	12	20	16	11	9	18	18	10	14	23	21	26	24	23	19	20	20	19	21	19	24	19	21	22	22	28	24	24	25	10	10	7	4
P40336	P40336	14	13	13	Vacuolar protein sorting-associated protein 26A	Vps26a	sp|P40336|VP26A_MOUSE Vacuolar protein sorting-associated protein 26A OS=Mus musculus GN=Vps26a PE=1 SV=1	1	14	13	13	10	10	12	12	10	10	9	9	13	12	2	2	4	4	1	1	2	1	12	11	13	12	13	12	11	10	2	1	1	1	1	0	2	1	10	9	11	11
Q6AW69	Q6AW69	37	36	36	Cingulin-like protein 1	Cgnl1	sp|Q6AW69|CGNL1_MOUSE Cingulin-like protein 1 OS=Mus musculus GN=Cgnl1 PE=1 SV=2	1	37	36	36	18	19	17	21	22	21	25	20	26	20	5	2	7	2	6	11	14	14	21	24	22	20	24	27	24	24	17	16	16	13	8	6	9	7	18	19	17	21
P33174	P33174	49	49	48	Chromosome-associated kinesin KIF4	Kif4	sp|P33174|KIF4_MOUSE Chromosome-associated kinesin KIF4 OS=Mus musculus GN=Kif4 PE=1 SV=3	1	49	49	48	20	19	11	15	17	16	20	21	13	12	34	37	25	31	36	38	40	43	27	28	27	23	19	22	21	20	43	42	43	37	33	34	38	38	20	19	11	15
Q91W92	Q91W92	15	15	15	Cdc42 effector protein 1	Cdc42ep1	sp|Q91W92|BORG5_MOUSE Cdc42 effector protein 1 OS=Mus musculus GN=Cdc42ep1 PE=1 SV=1	1	15	15	15	7	9	12	11	12	12	10	12	14	13	7	4	6	7	5	7	6	7	13	14	14	13	11	14	14	15	8	10	11	11	7	8	8	13	7	9	12	11
Q99M87	Q99M87	13	13	13	DnaJ homolog subfamily A member 3, mitochondrial	Dnaja3	sp|Q99M87|DNJA3_MOUSE DnaJ homolog subfamily A member 3, mitochondrial OS=Mus musculus GN=Dnaja3 PE=1 SV=1	1	13	13	13	9	11	12	12	10	13	9	12	13	11	5	4	3	5	5	3	3	3	10	11	11	13	10	13	10	12	5	3	4	3	1	4	4	3	9	11	12	12
P28660	P28660	28	28	27	Nck-associated protein 1	Nckap1	sp|P28660|NCKP1_MOUSE Nck-associated protein 1 OS=Mus musculus GN=Nckap1 PE=1 SV=2	1	28	28	27	18	19	17	19	16	17	17	17	22	22	1	3	4	3	3	2	5	5	21	21	24	22	23	24	25	24	4	4	4	6	4	7	6	4	18	19	17	19
Q6PDL0	Q6PDL0	23	21	21	Cytoplasmic dynein 1 light intermediate chain 2	Dync1li2	sp|Q6PDL0|DC1L2_MOUSE Cytoplasmic dynein 1 light intermediate chain 2 OS=Mus musculus GN=Dync1li2 PE=1 SV=2	1	23	21	21	20	16	17	19	19	18	18	18	17	18	4	2	9	4	3	4	3	5	15	17	19	17	15	18	17	16	2	4	2	3	3	2	3	3	19	15	16	18
Q3U1F9	Q3U1F9	14	14	14	Phosphoprotein associated with glycosphingolipid-enriched microdomains 1	Pag1	sp|Q3U1F9|PHAG1_MOUSE Phosphoprotein associated with glycosphingolipid-enriched microdomains 1 OS=Mus musculus GN=Pag1 PE=1 SV=2	1	14	14	14	11	9	10	10	12	10	11	11	13	12	4	5	6	6	6	5	8	6	9	10	11	9	8	11	11	12	7	8	8	5	5	3	4	6	11	9	10	10
Q8R0S1	Q8R0S1	12	11	11	Cyclic AMP-dependent transcription factor ATF-7	Atf7	sp|Q8R0S1|ATF7_MOUSE Cyclic AMP-dependent transcription factor ATF-7 OS=Mus musculus GN=Atf7 PE=2 SV=1	1	12	11	11	7	6	6	7	8	8	8	7	8	8	7	8	9	7	11	10	10	11	6	6	7	7	8	8	8	8	7	8	9	8	8	7	8	8	6	5	5	6
O70252	O70252	15	15	15	Heme oxygenase 2	Hmox2	sp|O70252|HMOX2_MOUSE Heme oxygenase 2 OS=Mus musculus GN=Hmox2 PE=1 SV=1	1	15	15	15	10	11	12	12	11	9	12	10	12	12	4	7	10	9	3	2	4	4	14	12	11	11	12	12	13	13	4	4	4	3	4	5	6	4	10	11	12	12
Q07417	Q07417	18	18	18	Short-chain specific acyl-CoA dehydrogenase, mitochondrial	Acads	sp|Q07417|ACADS_MOUSE Short-chain specific acyl-CoA dehydrogenase, mitochondrial OS=Mus musculus GN=Acads PE=1 SV=2	1	18	18	18	16	15	14	13	15	14	15	14	14	13	5	6	8	6	5	5	5	4	12	13	11	10	11	13	9	12	3	2	0	3	4	2	2	3	16	15	14	13
P57759	P57759	11	11	11	Endoplasmic reticulum resident protein 29	Erp29	sp|P57759|ERP29_MOUSE Endoplasmic reticulum resident protein 29 OS=Mus musculus GN=Erp29 PE=1 SV=2	1	11	11	11	8	7	7	10	10	9	10	10	7	7	1	1	0	3	2	2	2	1	9	9	9	8	5	8	9	7	1	1	3	3	1	2	0	0	8	7	7	10
Q9R1T2	Q9R1T2	20	20	20	SUMO-activating enzyme subunit 1;SUMO-activating enzyme subunit 1, N-terminally processed	Sae1	sp|Q9R1T2|SAE1_MOUSE SUMO-activating enzyme subunit 1 OS=Mus musculus GN=Sae1 PE=1 SV=1	1	20	20	20	13	12	14	18	19	18	18	16	14	16	0	1	1	1	0	1	1	1	16	15	18	20	18	18	18	20	0	1	1	1	0	1	4	0	13	12	14	18
Q8R3N1	Q8R3N1	22	22	22	Nucleolar protein 14	Nop14	sp|Q8R3N1|NOP14_MOUSE Nucleolar protein 14 OS=Mus musculus GN=Nop14 PE=1 SV=2	1	22	22	22	17	17	17	17	12	15	17	17	13	10	14	14	13	12	14	13	18	16	19	19	18	16	15	15	14	15	17	14	12	14	16	15	14	14	17	17	17	17
Q99LP6	Q99LP6	9	9	9	GrpE protein homolog 1, mitochondrial	Grpel1	sp|Q99LP6|GRPE1_MOUSE GrpE protein homolog 1, mitochondrial OS=Mus musculus GN=Grpel1 PE=1 SV=1	1	9	9	9	7	7	8	8	9	9	9	9	8	8	1	4	1	1	2	4	3	1	6	7	8	8	9	8	7	8	1	0	1	0	1	0	1	2	7	7	8	8
Q91WD5	Q91WD5	19	19	19	NADH dehydrogenase [ubiquinone] iron-sulfur protein 2, mitochondrial	Ndufs2	sp|Q91WD5|NDUS2_MOUSE NADH dehydrogenase [ubiquinone] iron-sulfur protein 2, mitochondrial OS=Mus musculus GN=Ndufs2 PE=1 SV=1	1	19	19	19	9	10	10	9	11	11	10	12	13	13	3	4	5	3	2	2	3	5	10	8	10	9	12	14	16	16	2	3	2	3	3	3	1	1	9	10	10	9
Q8BPM0	Q8BPM0	36	36	29	Disheveled-associated activator of morphogenesis 1	Daam1	sp|Q8BPM0|DAAM1_MOUSE Disheveled-associated activator of morphogenesis 1 OS=Mus musculus GN=Daam1 PE=1 SV=4	1	36	36	29	18	20	17	16	17	18	15	17	23	23	2	2	4	4	4	5	5	5	25	24	21	25	26	23	23	26	5	9	4	4	9	8	8	11	18	20	17	16
Q9EPK2	Q9EPK2	13	13	13	Protein XRP2	Rp2	sp|Q9EPK2|XRP2_MOUSE Protein XRP2 OS=Mus musculus GN=Rp2 PE=1 SV=3	1	13	13	13	7	6	7	6	7	8	8	7	10	11	3	4	4	4	3	2	4	3	7	9	8	8	12	12	10	12	4	3	4	2	3	2	2	3	7	6	7	6
P70195	P70195	11	11	11	Proteasome subunit beta type-7	Psmb7	sp|P70195|PSB7_MOUSE Proteasome subunit beta type-7 OS=Mus musculus GN=Psmb7 PE=1 SV=1	1	11	11	11	7	7	9	8	8	7	8	9	10	9	2	1	1	1	0	1	2	2	9	8	10	11	9	9	11	8	1	0	1	0	1	2	2	0	7	7	9	8
P53702	P53702	11	11	11	Cytochrome c-type heme lyase	Hccs	sp|P53702|CCHL_MOUSE Cytochrome c-type heme lyase OS=Mus musculus GN=Hccs PE=1 SV=2	1	11	11	11	9	9	10	11	10	10	9	10	9	9	5	4	4	4	3	2	4	4	9	8	9	9	8	9	8	9	1	1	2	0	0	0	1	0	9	9	10	11
Q99JF8	Q99JF8	24	24	23	PC4 and SFRS1-interacting protein	Psip1	sp|Q99JF8|PSIP1_MOUSE PC4 and SFRS1-interacting protein OS=Mus musculus GN=Psip1 PE=1 SV=1	1	24	24	23	10	9	10	13	12	15	14	10	9	10	15	13	12	12	17	17	15	14	10	12	18	16	16	17	15	15	18	20	22	19	19	20	19	17	10	9	10	13
Q8VC30	Q8VC30	22	22	22	Bifunctional ATP-dependent dihydroxyacetone kinase/FAD-AMP lyase (cyclizing);ATP-dependent dihydroxyacetone kinase;FAD-AMP lyase (cyclizing)	Dak	sp|Q8VC30|TKFC_MOUSE Triokinase/FMN cyclase OS=Mus musculus GN=Tkfc PE=1 SV=1	1	22	22	22	14	13	14	16	12	11	13	13	16	15	2	2	5	4	1	1	0	1	17	18	21	20	19	19	19	21	5	7	5	4	4	4	5	8	14	13	14	16
Q6ZQ08	Q6ZQ08	37	37	37	CCR4-NOT transcription complex subunit 1	Cnot1	sp|Q6ZQ08|CNOT1_MOUSE CCR4-NOT transcription complex subunit 1 OS=Mus musculus GN=Cnot1 PE=1 SV=2	1	37	37	37	28	25	30	28	30	28	27	29	31	33	1	4	3	3	1	1	3	2	27	27	29	30	32	30	31	30	4	4	3	1	3	3	3	0	28	25	30	28
Q9EPJ9	Q9EPJ9	16	16	16	ADP-ribosylation factor GTPase-activating protein 1	Arfgap1	sp|Q9EPJ9|ARFG1_MOUSE ADP-ribosylation factor GTPase-activating protein 1 OS=Mus musculus GN=Arfgap1 PE=1 SV=2	1	16	16	16	10	10	11	12	12	13	13	15	13	12	1	1	6	2	2	0	1	2	12	15	15	16	14	15	12	15	3	3	4	5	3	2	6	2	10	10	11	12
Q3U9G9	Q3U9G9	11	11	11	Lamin-B receptor	Lbr	sp|Q3U9G9|LBR_MOUSE Lamin-B receptor OS=Mus musculus GN=Lbr PE=1 SV=2	1	11	11	11	7	8	7	8	7	9	6	8	7	10	5	5	5	6	7	7	6	6	8	9	11	11	8	10	10	8	5	7	7	5	5	6	2	5	7	8	7	8
O54833	O54833	16	16	16	Casein kinase II subunit alpha	Csnk2a2	sp|O54833|CSK22_MOUSE Casein kinase II subunit alpha OS=Mus musculus GN=Csnk2a2 PE=1 SV=1	1	16	16	16	12	10	12	13	13	12	14	12	12	14	7	6	7	6	10	8	11	10	10	9	11	14	11	12	12	12	5	6	7	7	5	5	7	7	12	10	12	13
Q8CHH9	Q8CHH9	16	12	11	Septin-8	2008-09-01	sp|Q8CHH9|SEPT8_MOUSE Septin-8 OS=Mus musculus GN=Sept8 PE=1 SV=4	1	16	12	11	15	14	15	15	16	15	16	15	15	16	4	2	5	7	5	4	2	4	13	10	11	10	11	12	10	12	1	1	2	0	2	2	4	2	12	11	11	12
Q9JJA4	Q9JJA4	17	17	17	Ribosome biogenesis protein WDR12	Wdr12	sp|Q9JJA4|WDR12_MOUSE Ribosome biogenesis protein WDR12 OS=Mus musculus GN=Wdr12 PE=1 SV=1	1	17	17	17	14	12	13	12	9	11	9	11	9	7	15	13	10	12	15	15	14	15	13	16	13	12	11	12	11	15	15	14	14	16	15	14	14	14	14	12	13	12
Q8VCT3	Q8VCT3	20	20	20	Aminopeptidase B	Rnpep	sp|Q8VCT3|AMPB_MOUSE Aminopeptidase B OS=Mus musculus GN=Rnpep PE=1 SV=2	1	20	20	20	17	19	15	16	15	15	15	14	16	15	8	6	8	11	2	4	7	7	13	12	12	14	13	10	12	12	3	0	3	0	3	3	3	2	17	19	15	16
Q7TT37	Q7TT37	31	31	31	Elongator complex protein 1	Ikbkap	sp|Q7TT37|ELP1_MOUSE Elongator complex protein 1 OS=Mus musculus GN=Elp1 PE=1 SV=2	1	31	31	31	23	22	21	21	22	22	21	18	23	26	5	6	9	7	3	5	8	5	21	18	23	21	24	22	23	24	12	7	6	8	6	6	9	7	23	22	21	21
Q9R1J0	Q9R1J0	14	14	14	Sterol-4-alpha-carboxylate 3-dehydrogenase, decarboxylating	Nsdhl	sp|Q9R1J0|NSDHL_MOUSE Sterol-4-alpha-carboxylate 3-dehydrogenase, decarboxylating OS=Mus musculus GN=Nsdhl PE=1 SV=1	1	14	14	14	13	12	11	10	9	9	9	9	11	11	5	6	6	6	3	3	5	5	9	8	8	8	8	9	6	9	4	2	1	3	2	0	2	2	13	12	11	10
Q4VAA2	Q4VAA2	13	13	13	Protein CDV3	Cdv3	sp|Q4VAA2|CDV3_MOUSE Protein CDV3 OS=Mus musculus GN=Cdv3 PE=1 SV=2	1	13	13	13	8	9	8	9	12	12	12	8	11	9	1	0	0	0	2	0	0	1	8	8	12	10	10	12	9	11	0	1	1	0	0	0	2	1	8	9	8	9
Q9CQW1	Q9CQW1	11	11	11	Synaptobrevin homolog YKT6	Ykt6	sp|Q9CQW1|YKT6_MOUSE Synaptobrevin homolog YKT6 OS=Mus musculus GN=Ykt6 PE=1 SV=1	1	11	11	11	7	8	8	10	9	10	10	10	10	9	5	3	3	4	4	4	4	3	9	8	9	8	8	9	9	10	4	3	5	4	5	4	6	5	7	8	8	10
Q8R570	Q8R570	20	20	20	Synaptosomal-associated protein 47	Snap47	sp|Q8R570|SNP47_MOUSE Synaptosomal-associated protein 47 OS=Mus musculus GN=Snap47 PE=1 SV=1	1	20	20	20	16	17	17	17	13	17	12	16	18	18	5	5	9	6	4	3	6	6	17	17	15	15	15	14	15	17	5	6	4	2	3	3	5	4	16	17	17	17
Q9CR62	Q9CR62	14	14	14	Mitochondrial 2-oxoglutarate/malate carrier protein	Slc25a11	sp|Q9CR62|M2OM_MOUSE Mitochondrial 2-oxoglutarate/malate carrier protein OS=Mus musculus GN=Slc25a11 PE=1 SV=3	1	14	14	14	12	12	13	11	11	11	10	13	13	13	6	6	6	6	5	4	7	7	11	11	9	12	12	12	13	13	6	6	6	6	5	3	5	4	12	12	13	11
Q8R2Z3	Q8R2Z3	12	12	12	Anion exchange transporter	Slc26a7	sp|Q8R2Z3|S26A7_MOUSE Anion exchange transporter OS=Mus musculus GN=Slc26a7 PE=2 SV=3	1	12	12	12	10	10	11	10	11	12	11	11	11	11	3	2	5	7	1	1	4	3	0	0	0	0	0	0	0	0	0	0	0	0	0	0	0	0	10	10	11	10
P97450	P97450	9	9	9	ATP synthase-coupling factor 6, mitochondrial	Atp5j	sp|P97450|ATP5J_MOUSE ATP synthase-coupling factor 6, mitochondrial OS=Mus musculus GN=Atp5j PE=1 SV=1	1	9	9	9	4	4	4	5	4	6	4	5	5	6	0	1	2	2	2	3	2	2	4	6	6	6	6	7	5	5	1	2	1	2	1	1	2	1	4	4	4	5
Q8BIJ6	Q8BIJ6	25	25	25	Isoleucine--tRNA ligase, mitochondrial	Iars2	sp|Q8BIJ6|SYIM_MOUSE Isoleucine--tRNA ligase, mitochondrial OS=Mus musculus GN=Iars2 PE=1 SV=1	1	25	25	25	20	22	20	19	19	16	19	21	22	20	3	2	6	6	3	3	1	1	12	10	15	15	15	12	14	14	1	2	1	1	2	2	0	0	20	22	20	19
O08539	O08539	18	18	18	Myc box-dependent-interacting protein 1	Bin1	sp|O08539|BIN1_MOUSE Myc box-dependent-interacting protein 1 OS=Mus musculus GN=Bin1 PE=1 SV=1	1	18	18	18	16	17	13	16	15	15	12	13	12	14	3	1	5	4	1	2	4	3	13	10	13	13	12	12	11	13	0	1	1	0	0	1	0	0	16	17	13	16
P54728	P54728	10	10	7	UV excision repair protein RAD23 homolog B	Rad23b	sp|P54728|RD23B_MOUSE UV excision repair protein RAD23 homolog B OS=Mus musculus GN=Rad23b PE=1 SV=2	1	10	10	7	8	9	10	9	10	10	10	9	7	8	5	3	3	4	7	5	8	7	10	9	10	10	9	9	8	8	7	7	8	8	8	8	7	8	8	9	10	9
Q91V12	Q91V12	12	12	12	Cytosolic acyl coenzyme A thioester hydrolase	Acot7	sp|Q91V12|BACH_MOUSE Cytosolic acyl coenzyme A thioester hydrolase OS=Mus musculus GN=Acot7 PE=1 SV=2	1	12	12	12	6	7	4	6	6	9	8	5	6	5	2	2	3	4	4	2	4	3	6	7	6	7	7	7	8	9	4	1	3	1	4	3	3	2	6	7	4	6
Q80XU3	Q80XU3	9	9	9	Nuclear ubiquitous casein and cyclin-dependent kinase substrate 1	Nucks1	sp|Q80XU3|NUCKS_MOUSE Nuclear ubiquitous casein and cyclin-dependent kinase substrate 1 OS=Mus musculus GN=Nucks1 PE=1 SV=1	1	9	9	9	6	6	4	6	8	7	8	7	6	4	2	1	2	2	1	2	1	2	2	6	9	7	7	7	4	6	2	1	2	2	1	1	1	1	6	6	4	6
P61620;Q9JLR1	P61620	9;4	9;4	9;4	Protein transport protein Sec61 subunit alpha isoform 1	Sec61a1	sp|P61620|S61A1_MOUSE Protein transport protein Sec61 subunit alpha isoform 1 OS=Mus musculus GN=Sec61a1 PE=1 SV=2	2	9	9	9	7	5	7	6	5	7	7	6	4	7	2	1	4	4	4	3	4	2	5	7	6	6	6	7	8	9	1	2	1	2	2	2	3	3	7	5	7	6
P82347	P82347	12	12	12	Delta-sarcoglycan	Sgcd	sp|P82347|SGCD_MOUSE Delta-sarcoglycan OS=Mus musculus GN=Sgcd PE=1 SV=1	1	12	12	12	11	11	12	10	10	9	10	11	11	11	5	4	6	5	5	5	8	8	3	2	2	2	2	5	2	1	0	0	1	0	1	0	0	1	11	11	12	10
Q99J77	Q99J77	11	11	11		Nans	sp|Q99J77|SIAS_MOUSE Sialic acid synthase OS=Mus musculus GN=Nans PE=1 SV=1	1	11	11	11	11	10	10	9	9	10	10	9	11	10	6	6	7	7	2	5	6	6	10	9	10	9	8	10	8	10	5	3	3	2	3	2	3	2	11	10	10	9
D3YYU8	D3YYU8	36	36	36	Obscurin-like protein 1	Obsl1	sp|D3YYU8|OBSL1_MOUSE Obscurin-like protein 1 OS=Mus musculus GN=Obsl1 PE=1 SV=1	1	36	36	36	29	32	30	28	24	23	24	27	28	29	5	5	7	7	1	1	4	5	13	13	16	19	13	20	21	19	1	1	2	0	0	1	1	2	29	32	30	28
O89001	O89001	30	30	30	Carboxypeptidase D	Cpd	sp|O89001|CBPD_MOUSE Carboxypeptidase D OS=Mus musculus GN=Cpd PE=1 SV=2	1	30	30	30	19	21	20	21	11	9	13	13	21	18	4	2	3	5	1	1	0	1	21	24	25	24	26	27	24	29	2	5	4	3	2	3	5	4	19	21	20	21
P99026	P99026	7	7	7	Proteasome subunit beta type-4	Psmb4	sp|P99026|PSB4_MOUSE Proteasome subunit beta type-4 OS=Mus musculus GN=Psmb4 PE=1 SV=1	1	7	7	7	6	6	7	7	7	7	7	7	7	7	0	2	2	1	0	1	1	0	7	7	7	7	6	7	7	7	1	1	1	2	2	1	3	2	6	6	7	7
O70201	O70201	8	8	8	Baculoviral IAP repeat-containing protein 5	Birc5	sp|O70201|BIRC5_MOUSE Baculoviral IAP repeat-containing protein 5 OS=Mus musculus GN=Birc5 PE=1 SV=1	1	8	8	8	7	7	4	5	6	5	6	5	1	1	8	8	8	6	8	7	8	8	7	7	7	6	8	6	6	7	8	8	8	8	8	8	8	7	7	7	4	5
P52927	P52927	6	6	6	High mobility group protein HMGI-C	Hmga2	sp|P52927|HMGA2_MOUSE High mobility group protein HMGI-C OS=Mus musculus GN=Hmga2 PE=1 SV=1	1	6	6	6	4	5	4	5	4	4	5	4	5	4	5	5	5	5	4	6	5	5	4	4	4	3	3	4	4	4	5	4	5	6	4	5	5	5	4	5	4	5
Q8JZN5	Q8JZN5	21	21	21	Acyl-CoA dehydrogenase family member 9, mitochondrial	Acad9	sp|Q8JZN5|ACAD9_MOUSE Acyl-CoA dehydrogenase family member 9, mitochondrial OS=Mus musculus GN=Acad9 PE=1 SV=2	1	21	21	21	16	15	16	17	15	17	15	16	16	18	5	3	1	3	3	1	5	4	11	8	12	9	12	15	12	13	1	1	2	2	0	0	0	2	16	15	16	17
Q9WVA3	Q9WVA3	12	12	12	Mitotic checkpoint protein BUB3	Bub3	sp|Q9WVA3|BUB3_MOUSE Mitotic checkpoint protein BUB3 OS=Mus musculus GN=Bub3 PE=1 SV=2	1	12	12	12	11	10	9	11	10	11	11	10	11	11	4	3	2	1	3	1	2	1	10	11	12	12	11	12	10	12	3	2	2	1	2	1	3	2	11	10	9	11
Q8CGC6	Q8CGC6	24	24	23	RNA-binding protein 28	Rbm28	sp|Q8CGC6|RBM28_MOUSE RNA-binding protein 28 OS=Mus musculus GN=Rbm28 PE=1 SV=4	1	24	24	23	14	15	19	16	13	12	18	13	7	11	16	10	6	9	15	17	17	16	18	20	19	20	20	20	18	20	16	16	12	11	12	12	9	12	14	15	19	16
P97311	P97311	22	22	22	DNA replication licensing factor MCM6	Mcm6	sp|P97311|MCM6_MOUSE DNA replication licensing factor MCM6 OS=Mus musculus GN=Mcm6 PE=1 SV=1	1	22	22	22	17	15	14	15	16	17	17	17	17	16	2	1	4	1	2	2	2	4	14	14	13	15	15	17	16	17	1	3	5	3	3	1	4	2	17	15	14	15
Q9WUL7	Q9WUL7	10	10	10	ADP-ribosylation factor-like protein 3	Arl3	sp|Q9WUL7|ARL3_MOUSE ADP-ribosylation factor-like protein 3 OS=Mus musculus GN=Arl3 PE=1 SV=1	1	10	10	10	7	5	9	9	8	9	8	8	10	9	3	1	4	4	2	1	2	2	8	9	10	8	8	8	8	8	3	1	2	3	1	2	2	3	7	5	9	9
P11152	P11152	12	12	12	Lipoprotein lipase	Lpl	sp|P11152|LIPL_MOUSE Lipoprotein lipase OS=Mus musculus GN=Lpl PE=1 SV=3	1	12	12	12	9	10	10	12	8	5	9	8	6	7	6	5	6	6	3	2	4	4	8	9	8	9	8	8	10	8	9	8	7	7	5	6	6	6	9	10	10	12
P31938	P31938	13	13	9	Dual specificity mitogen-activated protein kinase kinase 1	Map2k1	sp|P31938|MP2K1_MOUSE Dual specificity mitogen-activated protein kinase kinase 1 OS=Mus musculus GN=Map2k1 PE=1 SV=2	1	13	13	9	10	10	10	9	11	11	11	12	10	11	3	3	6	4	2	1	3	4	10	11	12	12	10	12	8	11	4	2	4	2	2	4	5	4	10	10	10	9
P07742	P07742	21	21	21	Ribonucleoside-diphosphate reductase large subunit	Rrm1	sp|P07742|RIR1_MOUSE Ribonucleoside-diphosphate reductase large subunit OS=Mus musculus GN=Rrm1 PE=1 SV=2	1	21	21	21	14	14	13	15	15	17	14	16	16	15	2	2	5	6	1	1	2	2	16	16	16	16	17	18	15	17	3	5	5	4	4	2	3	2	14	14	13	15
P56135	P56135	2	2	2	ATP synthase subunit f, mitochondrial	Atp5j2	sp|P56135|ATPK_MOUSE ATP synthase subunit f, mitochondrial OS=Mus musculus GN=Atp5j2 PE=1 SV=3	1	2	2	2	2	2	2	2	2	2	2	2	2	2	2	1	2	2	2	1	2	2	2	2	2	2	2	2	2	2	2	1	2	1	2	2	1	1	2	2	2	2
P32883	P32883	10	10	3	GTPase KRas;GTPase KRas, N-terminally processed	Kras	sp|P32883|RASK_MOUSE GTPase KRas OS=Mus musculus GN=Kras PE=1 SV=1	1	10	10	3	7	6	6	6	6	6	6	7	10	7	1	1	2	1	1	1	1	2	6	7	6	6	7	7	8	8	2	1	1	1	1	3	2	1	7	6	6	6
P42225	P42225	20	20	20	Signal transducer and activator of transcription 1	Stat1	sp|P42225|STAT1_MOUSE Signal transducer and activator of transcription 1 OS=Mus musculus GN=Stat1 PE=1 SV=1	1	20	20	20	14	14	17	14	10	10	11	11	9	12	5	6	8	7	5	2	4	3	16	15	17	15	16	14	15	14	6	7	5	6	5	5	5	6	14	14	17	14
Q6GU68	Q6GU68	13	13	13	Immunoglobulin superfamily containing leucine-rich repeat protein	Islr	sp|Q6GU68|ISLR_MOUSE Immunoglobulin superfamily containing leucine-rich repeat protein OS=Mus musculus GN=Islr PE=1 SV=1	1	13	13	13	10	9	12	11	7	6	10	10	12	11	10	9	9	9	6	3	9	8	0	1	1	2	0	1	1	2	0	0	0	0	0	0	1	0	10	9	12	11
P10518	P10518	15	15	15	Delta-aminolevulinic acid dehydratase	Alad	sp|P10518|HEM2_MOUSE Delta-aminolevulinic acid dehydratase OS=Mus musculus GN=Alad PE=1 SV=1	1	15	15	15	3	3	5	7	7	4	5	7	4	6	0	0	0	0	1	1	0	0	13	11	14	12	13	12	12	13	3	3	2	2	3	4	6	3	3	3	5	7
P61211	P61211	6	6	6	ADP-ribosylation factor-like protein 1	Arl1	sp|P61211|ARL1_MOUSE ADP-ribosylation factor-like protein 1 OS=Mus musculus GN=Arl1 PE=1 SV=1	1	6	6	6	5	5	5	6	6	5	6	6	5	5	2	2	4	3	3	3	4	2	5	5	5	5	6	5	5	5	3	3	3	2	1	2	2	1	5	5	5	6
Q9Z1F9	Q9Z1F9	21	21	21	SUMO-activating enzyme subunit 2	Uba2	sp|Q9Z1F9|SAE2_MOUSE SUMO-activating enzyme subunit 2 OS=Mus musculus GN=Uba2 PE=1 SV=1	1	21	21	21	16	14	12	13	15	16	18	16	14	14	1	2	1	1	3	0	2	4	16	18	18	17	17	16	17	18	0	1	0	0	2	3	4	4	16	14	12	13
Q3B7Z2;Q5QNQ6	Q3B7Z2	22;1	22;1	22;1	Oxysterol-binding protein 1	Osbp	sp|Q3B7Z2|OSBP1_MOUSE Oxysterol-binding protein 1 OS=Mus musculus GN=Osbp PE=1 SV=3	2	22	22	22	15	16	12	16	13	12	13	14	19	13	1	3	3	3	1	1	3	3	11	16	17	18	20	19	14	17	2	1	3	3	2	4	1	2	15	16	12	16
B0V2N1	B0V2N1	38	33	30	Receptor-type tyrosine-protein phosphatase S	Ptprs	sp|B0V2N1|PTPRS_MOUSE Receptor-type tyrosine-protein phosphatase S OS=Mus musculus GN=Ptprs PE=1 SV=1	1	38	33	30	32	31	32	34	17	21	20	25	32	32	8	8	11	15	4	4	8	8	12	11	20	16	19	19	21	17	6	6	6	5	3	3	7	6	27	27	27	29
Q91VH2	Q91VH2	17	17	17	Sorting nexin-9	Snx9	sp|Q91VH2|SNX9_MOUSE Sorting nexin-9 OS=Mus musculus GN=Snx9 PE=1 SV=1	1	17	17	17	13	12	13	12	15	14	12	13	12	14	3	3	5	4	3	3	2	4	12	13	15	14	15	13	13	14	5	4	5	4	0	0	3	4	13	12	13	12
Q6PB44	Q6PB44	32	32	32	Tyrosine-protein phosphatase non-receptor type 23	Ptpn23	sp|Q6PB44|PTN23_MOUSE Tyrosine-protein phosphatase non-receptor type 23 OS=Mus musculus GN=Ptpn23 PE=1 SV=2	1	32	32	32	18	24	24	26	27	26	21	23	26	29	7	3	7	6	4	1	4	6	21	22	21	26	21	20	24	22	5	4	3	4	3	5	6	4	18	24	24	26
P53569	P53569	32	32	32	CCAAT/enhancer-binding protein zeta	Cebpz	sp|P53569|CEBPZ_MOUSE CCAAT/enhancer-binding protein zeta OS=Mus musculus GN=Cebpz PE=1 SV=2	1	32	32	32	22	22	22	23	14	13	19	21	16	15	21	19	12	15	17	18	25	26	24	30	24	20	23	20	18	16	21	21	16	16	13	17	18	19	22	22	22	23
P70288	P70288	21	15	15	Histone deacetylase 2	Hdac2	sp|P70288|HDAC2_MOUSE Histone deacetylase 2 OS=Mus musculus GN=Hdac2 PE=1 SV=1	1	21	15	15	11	10	11	11	12	13	12	13	8	10	12	10	9	10	13	15	17	16	12	13	15	15	15	14	13	16	10	13	12	13	13	14	13	15	6	6	7	7
O35143	O35143	3	3	3	ATPase inhibitor, mitochondrial	Atpif1	sp|O35143|ATIF1_MOUSE ATPase inhibitor, mitochondrial OS=Mus musculus GN=Atpif1 PE=1 SV=2	1	3	3	3	3	3	2	3	3	3	3	3	3	3	0	0	0	0	1	1	1	1	3	3	3	2	3	3	2	3	0	1	0	1	0	0	0	0	3	3	2	3
Q9DBZ5	Q9DBZ5	9	9	9	Eukaryotic translation initiation factor 3 subunit K	Eif3k	sp|Q9DBZ5|EIF3K_MOUSE Eukaryotic translation initiation factor 3 subunit K OS=Mus musculus GN=Eif3k PE=1 SV=1	1	9	9	9	6	5	5	6	8	8	4	6	6	5	3	3	2	5	3	5	3	4	6	6	8	7	7	7	8	5	4	2	5	3	3	4	4	3	6	5	5	6
Q61655	Q61655	14	14	14	ATP-dependent RNA helicase DDX19A	Ddx19a	sp|Q61655|DD19A_MOUSE ATP-dependent RNA helicase DDX19A OS=Mus musculus GN=Ddx19a PE=1 SV=2	1	14	14	14	10	9	11	10	11	11	13	12	12	12	3	2	4	3	1	1	2	2	12	10	10	13	11	10	12	11	2	3	2	1	2	2	3	2	10	9	11	10
Q9DCA5	Q9DCA5	14	14	14	Ribosome biogenesis protein BRX1 homolog	Brix1	sp|Q9DCA5|BRX1_MOUSE Ribosome biogenesis protein BRX1 homolog OS=Mus musculus GN=Brix1 PE=1 SV=3	1	14	14	14	9	9	9	9	9	6	9	9	9	9	6	6	6	5	9	8	9	10	10	9	9	11	9	10	7	10	9	9	8	7	9	8	9	7	9	9	9	9
O54946;Q9QYI8	O54946	12;2	12;2	11;2	DnaJ homolog subfamily B member 6	Dnajb6	sp|O54946|DNJB6_MOUSE DnaJ homolog subfamily B member 6 OS=Mus musculus GN=Dnajb6 PE=1 SV=4	2	12	12	11	10	11	10	9	9	10	9	10	10	10	7	5	6	4	5	7	6	6	7	8	8	9	8	7	8	8	6	4	5	5	2	5	5	2	10	11	10	9
Q62181	Q62181	25	25	25	Semaphorin-3C	Sema3c	sp|Q62181|SEM3C_MOUSE Semaphorin-3C OS=Mus musculus GN=Sema3c PE=1 SV=2	1	25	25	25	24	22	23	24	17	18	22	21	22	22	19	17	17	15	8	9	13	11	7	6	6	7	10	8	8	11	4	2	1	6	4	3	7	3	24	22	23	24
Q68FH0;O35927	Q68FH0	24;1	24;1	24;1	Plakophilin-4	Pkp4	sp|Q68FH0|PKP4_MOUSE Plakophilin-4 OS=Mus musculus GN=Pkp4 PE=1 SV=1	2	24	24	24	13	12	14	14	17	17	17	15	19	15	1	3	2	3	5	7	8	7	12	12	10	14	18	16	15	15	5	6	6	3	2	3	6	5	13	12	14	14
P47758	P47758	12	12	12	Signal recognition particle receptor subunit beta	Srprb	sp|P47758|SRPRB_MOUSE Signal recognition particle receptor subunit beta OS=Mus musculus GN=Srprb PE=1 SV=1	1	12	12	12	7	9	7	8	9	9	10	8	8	8	6	9	9	9	6	6	7	7	7	6	7	8	9	8	9	10	7	3	6	6	5	6	6	6	7	9	7	8
Q9EQC5	Q9EQC5	25	25	25	N-terminal kinase-like protein	Scyl1	sp|Q9EQC5|SCYL1_MOUSE N-terminal kinase-like protein OS=Mus musculus GN=Scyl1 PE=1 SV=1	1	25	25	25	17	17	19	19	17	16	16	18	19	19	8	7	12	10	6	5	9	9	19	16	17	11	15	17	18	16	8	4	6	7	8	2	11	3	17	17	19	19
Q8K0C4	Q8K0C4	15	15	15	Lanosterol 14-alpha demethylase	Cyp51a1	sp|Q8K0C4|CP51A_MOUSE Lanosterol 14-alpha demethylase OS=Mus musculus GN=Cyp51a1 PE=1 SV=1	1	15	15	15	12	11	13	12	12	13	9	11	11	11	6	5	8	7	1	2	4	5	9	7	11	8	10	10	11	10	2	0	0	0	2	2	1	1	12	11	13	12
Q8HW98	Q8HW98	6	6	6	IgLON family member 5	Iglon5	sp|Q8HW98|IGLO5_MOUSE IgLON family member 5 OS=Mus musculus GN=Iglon5 PE=2 SV=2	1	6	6	6	0	0	0	0	0	0	0	0	0	0	1	0	1	1	1	1	1	1	1	2	2	3	2	2	5	4	1	1	2	2	0	1	1	1	0	0	0	0
A2APB8	A2APB8	38	38	38	Targeting protein for Xklp2	Tpx2	sp|A2APB8|TPX2_MOUSE Targeting protein for Xklp2 OS=Mus musculus GN=Tpx2 PE=1 SV=1	1	38	38	38	16	11	11	11	15	17	16	20	4	5	23	28	22	23	30	30	33	30	21	24	25	24	23	24	24	21	34	34	33	34	30	33	31	30	16	11	11	11
P16951	P16951	16	16	15	Cyclic AMP-dependent transcription factor ATF-2	Atf2	sp|P16951|ATF2_MOUSE Cyclic AMP-dependent transcription factor ATF-2 OS=Mus musculus GN=Atf2 PE=1 SV=2	1	16	16	15	3	3	4	5	6	6	5	7	6	5	5	9	10	10	14	10	11	11	9	6	10	8	11	10	8	9	13	12	14	12	12	11	12	12	3	3	4	5
A2BE28	A2BE28	27	27	27	Ribosomal biogenesis protein LAS1L	Las1l	sp|A2BE28|LAS1L_MOUSE Ribosomal biogenesis protein LAS1L OS=Mus musculus GN=Las1l PE=1 SV=1	1	27	27	27	12	12	16	13	10	8	12	11	11	10	2	2	1	1	1	1	3	5	22	20	20	22	20	19	21	20	23	24	22	23	22	20	21	21	12	12	16	13
Q6P1F6;Q6ZWR4;Q8BG02	Q6P1F6	15;3;3	15;3;3	9;0;1	Serine/threonine-protein phosphatase 2A 55 kDa regulatory subunit B alpha isoform	Ppp2r2a	sp|Q6P1F6|2ABA_MOUSE Serine/threonine-protein phosphatase 2A 55 kDa regulatory subunit B alpha isoform OS=Mus musculus GN=Ppp2r2a PE=1 SV=1	3	15	15	9	12	15	13	12	15	15	12	12	13	13	2	1	3	5	2	0	1	1	9	11	12	13	13	12	10	12	0	0	0	1	1	1	2	2	12	15	13	12
Q8VHE0	Q8VHE0	24	24	24	Translocation protein SEC63 homolog	Sec63	sp|Q8VHE0|SEC63_MOUSE Translocation protein SEC63 homolog OS=Mus musculus GN=Sec63 PE=1 SV=4	1	24	24	24	14	17	14	16	16	15	18	15	17	15	2	0	1	2	0	1	1	2	18	18	21	18	20	21	18	23	2	3	3	4	6	5	5	3	14	17	14	16
P97873	P97873	14	14	14	Lysyl oxidase homolog 1	Loxl1	sp|P97873|LOXL1_MOUSE Lysyl oxidase homolog 1 OS=Mus musculus GN=Loxl1 PE=2 SV=3	1	14	14	14	8	11	10	13	12	12	13	13	11	11	1	2	5	3	4	5	9	6	11	12	12	12	13	12	9	12	11	9	10	10	7	9	9	7	8	11	10	13
P97432	P97432	19	19	19	Next to BRCA1 gene 1 protein	Nbr1	sp|P97432|NBR1_MOUSE Next to BRCA1 gene 1 protein OS=Mus musculus GN=Nbr1 PE=1 SV=1	1	19	19	19	15	16	15	15	12	13	13	13	16	15	6	6	9	7	2	3	6	2	14	11	11	7	12	13	15	13	2	2	4	3	1	1	4	3	15	16	15	15
Q62000	Q62000	14	14	14	Mimecan	Ogn	sp|Q62000|MIME_MOUSE Mimecan OS=Mus musculus GN=Ogn PE=1 SV=1	1	14	14	14	11	11	12	12	8	7	8	8	11	11	5	8	10	10	1	2	3	4	6	4	5	3	3	4	5	3	2	3	3	3	0	0	1	1	11	11	12	12
P09671	P09671	6	6	6	Superoxide dismutase [Mn], mitochondrial	Sod2	sp|P09671|SODM_MOUSE Superoxide dismutase [Mn], mitochondrial OS=Mus musculus GN=Sod2 PE=1 SV=3	1	6	6	6	5	6	6	6	6	6	6	6	5	5	0	0	0	0	0	0	0	0	5	6	6	6	5	6	6	5	0	0	0	0	0	0	0	0	5	6	6	6
O70583	O70583	18	18	18	E3 ubiquitin-protein ligase Midline-1	Mid1	sp|O70583|TRI18_MOUSE E3 ubiquitin-protein ligase Midline-1 OS=Mus musculus GN=Mid1 PE=1 SV=2	1	18	18	18	13	14	15	15	9	10	10	12	15	16	8	6	5	8	3	4	4	6	6	5	6	5	7	6	10	9	2	2	2	1	2	1	2	2	13	14	15	15
Q9JLQ0	Q9JLQ0	18	18	18	CD2-associated protein	Cd2ap	sp|Q9JLQ0|CD2AP_MOUSE CD2-associated protein OS=Mus musculus GN=Cd2ap PE=1 SV=3	1	18	18	18	6	9	7	9	9	9	8	8	7	7	0	0	0	1	1	0	0	0	15	15	16	14	15	16	16	16	3	1	2	3	0	3	2	2	6	9	7	9
Q9DBE8	Q9DBE8	13	13	13	Alpha-1,3/1,6-mannosyltransferase ALG2	Alg2	sp|Q9DBE8|ALG2_MOUSE Alpha-1,3/1,6-mannosyltransferase ALG2 OS=Mus musculus GN=Alg2 PE=1 SV=2	1	13	13	13	11	10	10	12	11	10	10	11	13	11	5	4	4	8	6	5	6	7	8	12	10	11	12	10	11	10	4	5	5	5	3	5	4	3	11	10	10	12
Q921M4	Q921M4	24	24	24	Golgin subfamily A member 2	Golga2	sp|Q921M4|GOGA2_MOUSE Golgin subfamily A member 2 OS=Mus musculus GN=Golga2 PE=1 SV=3	1	24	24	24	17	17	18	18	16	17	18	19	15	15	8	6	11	6	6	6	6	7	17	18	17	17	20	18	15	20	6	5	5	4	8	10	6	6	17	17	18	18
Q9JLV1	Q9JLV1	17	17	17	BAG family molecular chaperone regulator 3	Bag3	sp|Q9JLV1|BAG3_MOUSE BAG family molecular chaperone regulator 3 OS=Mus musculus GN=Bag3 PE=1 SV=2	1	17	17	17	8	7	7	10	9	5	9	9	5	6	0	0	0	0	0	0	0	0	10	14	15	16	15	14	11	14	3	2	1	3	1	2	2	3	8	7	7	10
Q920L1	Q920L1	15	15	15	Fatty acid desaturase 1	Fads1	sp|Q920L1|FADS1_MOUSE Fatty acid desaturase 1 OS=Mus musculus GN=Fads1 PE=1 SV=1	1	15	15	15	13	11	10	12	10	10	12	12	12	14	3	3	4	3	1	3	6	4	11	12	11	12	10	10	13	13	3	2	2	4	3	3	1	4	13	11	10	12
Q9JI10	Q9JI10	18	18	14	Serine/threonine-protein kinase 3;Serine/threonine-protein kinase 3 36kDa subunit;Serine/threonine-protein kinase 3 20kDa subunit	Stk3	sp|Q9JI10|STK3_MOUSE Serine/threonine-protein kinase 3 OS=Mus musculus GN=Stk3 PE=1 SV=1	1	18	18	14	15	14	13	16	17	13	15	14	15	12	3	5	6	4	6	4	8	8	10	12	14	12	12	11	14	11	4	4	3	2	6	2	3	3	15	14	13	16
Q99LJ0	Q99LJ0	15	15	15	CTTNBP2 N-terminal-like protein	Cttnbp2nl	sp|Q99LJ0|CT2NL_MOUSE CTTNBP2 N-terminal-like protein OS=Mus musculus GN=Cttnbp2nl PE=1 SV=1	1	15	15	15	7	5	2	5	12	12	8	9	10	6	1	2	2	1	1	1	0	1	7	8	8	6	10	9	7	11	1	1	1	1	1	1	2	1	7	5	2	5
Q9D0I8	Q9D0I8	11	11	11	mRNA turnover protein 4 homolog	Mrto4	sp|Q9D0I8|MRT4_MOUSE mRNA turnover protein 4 homolog OS=Mus musculus GN=Mrto4 PE=1 SV=1	1	11	11	11	9	9	9	10	8	10	8	7	9	10	5	5	4	4	8	8	6	7	9	8	8	8	10	10	9	9	7	3	5	5	7	6	4	4	9	9	9	10
Q9CQA3	Q9CQA3	13	13	13	Succinate dehydrogenase [ubiquinone] iron-sulfur subunit, mitochondrial	Sdhb	sp|Q9CQA3|SDHB_MOUSE Succinate dehydrogenase [ubiquinone] iron-sulfur subunit, mitochondrial OS=Mus musculus GN=Sdhb PE=1 SV=1	1	13	13	13	8	7	11	10	8	10	8	11	8	9	4	3	3	2	1	2	4	1	13	11	10	12	9	11	11	11	0	0	1	0	2	1	0	0	8	7	11	10
Q9CY50	Q9CY50	4	4	4	Translocon-associated protein subunit alpha	Ssr1	sp|Q9CY50|SSRA_MOUSE Translocon-associated protein subunit alpha OS=Mus musculus GN=Ssr1 PE=1 SV=1	1	4	4	4	4	3	4	4	4	4	4	4	3	3	3	2	2	1	2	2	2	1	3	4	4	4	3	3	4	3	1	2	3	3	3	2	2	1	4	3	4	4
O35945;Q9JHW9;Q9CZS1	O35945	28;2;2	15;0;0	15;0;0	Aldehyde dehydrogenase, cytosolic 1	Aldh1a7	sp|O35945|AL1A7_MOUSE Aldehyde dehydrogenase, cytosolic 1 OS=Mus musculus GN=Aldh1a7 PE=1 SV=1	3	28	15	15	21	24	20	22	23	25	22	21	22	22	4	6	5	6	4	3	7	5	13	11	14	12	13	14	12	13	7	7	8	6	6	7	6	6	12	14	11	12
P58854	P58854	13	13	13	Gamma-tubulin complex component 3	Tubgcp3	sp|P58854|GCP3_MOUSE Gamma-tubulin complex component 3 OS=Mus musculus GN=Tubgcp3 PE=1 SV=2	1	13	13	13	9	6	7	8	6	7	10	7	6	6	3	3	2	4	1	2	2	1	8	9	9	10	10	8	7	10	3	1	1	2	2	2	3	3	9	6	7	8
Q99J93	Q99J93	4	3	3	Interferon-induced transmembrane protein 2	Ifitm2	sp|Q99J93|IFM2_MOUSE Interferon-induced transmembrane protein 2 OS=Mus musculus GN=Ifitm2 PE=1 SV=1	1	4	3	3	4	4	4	4	4	4	4	4	4	4	3	3	3	4	1	2	2	2	4	4	4	4	4	4	4	4	3	3	1	2	2	0	2	1	3	3	3	3
Q8BGA5	Q8BGA5	15	15	15	KRR1 small subunit processome component homolog	Krr1	sp|Q8BGA5|KRR1_MOUSE KRR1 small subunit processome component homolog OS=Mus musculus GN=Krr1 PE=2 SV=1	1	15	15	15	13	12	12	12	11	11	12	12	8	9	14	13	10	12	14	11	13	12	12	12	9	11	10	10	10	10	12	12	11	11	12	11	11	10	13	12	12	12
Q9Z2X8	Q9Z2X8	26	26	26	Kelch-like ECH-associated protein 1	Keap1	sp|Q9Z2X8|KEAP1_MOUSE Kelch-like ECH-associated protein 1 OS=Mus musculus GN=Keap1 PE=1 SV=1	1	26	26	26	24	21	22	21	21	21	21	24	21	21	6	5	7	8	4	5	7	4	19	18	15	16	18	20	18	19	7	6	4	6	3	6	7	3	24	21	22	21
Q8VCY6	Q8VCY6	22	22	22	U3 small nucleolar RNA-associated protein 6 homolog	Utp6	sp|Q8VCY6|UTP6_MOUSE U3 small nucleolar RNA-associated protein 6 homolog OS=Mus musculus GN=Utp6 PE=2 SV=1	1	22	22	22	15	14	13	12	11	10	14	13	11	8	14	16	14	14	16	17	16	20	13	15	13	13	13	15	14	15	18	16	15	10	16	13	17	13	15	14	13	12
Q99NH2	Q99NH2	27	27	27	Partitioning defective 3 homolog	Pard3	sp|Q99NH2|PARD3_MOUSE Partitioning defective 3 homolog OS=Mus musculus GN=Pard3 PE=1 SV=2	1	27	27	27	18	17	20	17	17	18	21	20	22	22	7	4	6	8	7	8	13	11	17	14	17	18	22	20	19	21	12	9	8	9	8	7	9	9	18	17	20	17
Q9CZX7	Q9CZX7	9	9	8	Type 2 phosphatidylinositol 4,5-bisphosphate 4-phosphatase	Tmem55a	sp|Q9CZX7|PP4P2_MOUSE Type 2 phosphatidylinositol 4,5-bisphosphate 4-phosphatase OS=Mus musculus GN=Pip4p2 PE=1 SV=1	1	9	9	8	7	9	7	8	8	8	7	8	8	9	3	3	1	3	2	2	2	3	5	4	4	4	6	6	8	7	2	1	1	0	0	0	1	1	7	9	7	8
Q80TM9	Q80TM9	26	26	26	Nischarin	Nisch	sp|Q80TM9|NISCH_MOUSE Nischarin OS=Mus musculus GN=Nisch PE=1 SV=2	1	26	26	26	16	19	17	18	16	18	19	19	20	20	7	5	7	8	8	3	8	6	13	12	14	13	12	14	19	17	2	3	5	4	4	3	6	4	16	19	17	18
Q6WKZ8	Q6WKZ8	21	21	21	E3 ubiquitin-protein ligase UBR2	Ubr2	sp|Q6WKZ8|UBR2_MOUSE E3 ubiquitin-protein ligase UBR2 OS=Mus musculus GN=Ubr2 PE=1 SV=2	1	21	21	21	13	15	15	15	7	6	11	13	18	14	1	2	1	1	1	2	0	1	8	10	9	13	10	12	11	10	4	2	1	1	0	1	1	1	13	15	15	15
Q3URQ0	Q3URQ0	26	26	26	Testis-expressed sequence 10 protein	Tex10	sp|Q3URQ0|TEX10_MOUSE Testis-expressed protein 10 OS=Mus musculus GN=Tex10 PE=1 SV=1	1	26	26	26	10	12	18	15	10	7	12	10	9	10	1	3	5	6	2	1	5	4	21	22	23	23	17	21	19	20	23	23	21	22	19	20	18	17	10	12	18	15
Q58A65	Q58A65	27	27	24	C-Jun-amino-terminal kinase-interacting protein 4	Spag9	sp|Q58A65|JIP4_MOUSE C-Jun-amino-terminal kinase-interacting protein 4 OS=Mus musculus GN=Spag9 PE=1 SV=2	1	27	27	24	20	18	17	15	20	19	19	16	19	16	5	1	4	1	1	2	3	1	16	20	18	19	19	20	16	17	0	2	1	2	1	0	1	1	20	18	17	15
P70206	P70206	36	36	28	Plexin-A1	Plxna1	sp|P70206|PLXA1_MOUSE Plexin-A1 OS=Mus musculus GN=Plxna1 PE=1 SV=1	1	36	36	28	32	32	28	29	28	30	28	28	30	29	5	4	8	9	7	4	3	3	18	16	17	14	18	18	17	18	4	4	3	4	2	1	3	3	32	32	28	29
Q9JKB3	Q9JKB3	9	6	6	Y-box-binding protein 3	Ybx3	sp|Q9JKB3|YBOX3_MOUSE Y-box-binding protein 3 OS=Mus musculus GN=Ybx3 PE=1 SV=2	1	9	6	6	7	7	6	8	8	9	8	8	7	8	6	4	6	6	7	8	6	7	8	8	8	8	8	8	8	8	8	8	7	7	6	7	7	6	4	4	3	5
Q9JLM8;O88809	Q9JLM8	15;1	15;1	14;1	Serine/threonine-protein kinase DCLK1	Dclk1	sp|Q9JLM8|DCLK1_MOUSE Serine/threonine-protein kinase DCLK1 OS=Mus musculus GN=Dclk1 PE=1 SV=1	2	15	15	14	15	14	14	13	10	13	14	13	13	13	6	6	11	10	9	7	11	11	3	3	3	3	6	6	8	5	3	2	5	3	4	5	5	4	15	14	14	13
Q3UW53	Q3UW53	27	27	27	Protein Niban	Fam129a	sp|Q3UW53|NIBAN_MOUSE Protein Niban OS=Mus musculus GN=Fam129a PE=1 SV=2	1	27	27	27	17	15	18	16	14	14	13	14	16	17	0	1	0	2	1	0	1	1	22	22	21	22	23	23	22	25	5	6	5	4	3	2	5	6	17	15	18	16
P45878	P45878	6	6	6	Peptidyl-prolyl cis-trans isomerase FKBP2	Fkbp2	sp|P45878|FKBP2_MOUSE Peptidyl-prolyl cis-trans isomerase FKBP2 OS=Mus musculus GN=Fkbp2 PE=1 SV=1	1	6	6	6	4	5	5	6	5	5	5	5	5	4	1	1	2	2	1	2	2	1	6	5	6	4	5	4	4	5	1	2	1	2	1	1	2	2	4	5	5	6
Q9D3P8	Q9D3P8	5	5	5	Plasminogen receptor (KT)	Plgrkt	sp|Q9D3P8|PLRKT_MOUSE Plasminogen receptor (KT) OS=Mus musculus GN=Plgrkt PE=1 SV=1	1	5	5	5	2	2	4	3	4	4	4	3	4	4	0	1	1	1	0	0	1	0	3	4	4	3	5	5	4	5	1	1	2	1	2	1	1	2	2	2	4	3
Q6PB93	Q6PB93	20	20	19	Polypeptide N-acetylgalactosaminyltransferase 2;Polypeptide N-acetylgalactosaminyltransferase 2 soluble form	Galnt2	sp|Q6PB93|GALT2_MOUSE Polypeptide N-acetylgalactosaminyltransferase 2 OS=Mus musculus GN=Galnt2 PE=1 SV=1	1	20	20	19	16	15	16	16	16	15	14	14	15	16	7	5	8	7	5	4	7	7	11	12	13	15	13	13	11	13	4	4	6	1	2	1	2	1	16	15	16	16
P22437	P22437	17	17	16	Prostaglandin G/H synthase 1	Ptgs1	sp|P22437|PGH1_MOUSE Prostaglandin G/H synthase 1 OS=Mus musculus GN=Ptgs1 PE=1 SV=1	1	17	17	16	9	8	6	9	7	8	6	8	7	7	1	1	0	1	0	0	0	0	15	16	15	16	16	16	14	16	5	3	3	4	2	3	2	2	9	8	6	9
Q60692	Q60692	6	6	6	Proteasome subunit beta type-6	Psmb6	sp|Q60692|PSB6_MOUSE Proteasome subunit beta type-6 OS=Mus musculus GN=Psmb6 PE=1 SV=3	1	6	6	6	5	5	5	5	6	6	5	6	5	5	1	0	1	1	1	1	2	3	5	5	5	5	6	6	5	6	1	1	3	1	1	2	3	2	5	5	5	5
O70310	O70310	17	17	13	Glycylpeptide N-tetradecanoyltransferase 1	Nmt1	sp|O70310|NMT1_MOUSE Glycylpeptide N-tetradecanoyltransferase 1 OS=Mus musculus GN=Nmt1 PE=1 SV=1	1	17	17	13	11	10	12	11	14	14	12	10	13	12	2	2	2	1	1	0	1	2	12	10	15	14	14	14	13	12	1	0	1	0	0	1	1	1	11	10	12	11
P13439	P13439	17	17	17	Uridine 5-monophosphate synthase;Orotate phosphoribosyltransferase;Orotidine 5-phosphate decarboxylase	Umps	sp|P13439|UMPS_MOUSE Uridine 5-monophosphate synthase OS=Mus musculus GN=Umps PE=1 SV=3	1	17	17	17	13	13	14	14	9	16	15	13	13	11	7	7	10	7	2	4	4	4	14	13	14	14	14	16	15	14	4	3	1	4	1	2	6	5	13	13	14	14
P70333	P70333	14	7	7	Heterogeneous nuclear ribonucleoprotein H2	Hnrnph2	sp|P70333|HNRH2_MOUSE Heterogeneous nuclear ribonucleoprotein H2 OS=Mus musculus GN=Hnrnph2 PE=1 SV=1	1	14	7	7	10	11	11	12	10	11	11	11	12	11	10	9	9	9	9	10	10	8	13	13	13	13	12	12	13	12	10	10	10	9	9	10	11	11	4	5	4	5
O08528;Q91W97;Q3TRM8	O08528	29;2;2	29;2;2	26;1;1	Hexokinase-2	Hk2	sp|O08528|HXK2_MOUSE Hexokinase-2 OS=Mus musculus GN=Hk2 PE=1 SV=1	3	29	29	26	23	19	15	20	21	23	23	26	16	18	2	1	4	4	1	1	5	2	15	12	23	22	18	20	19	17	1	1	2	1	1	0	2	1	23	19	15	20
Q8BJU0	Q8BJU0	10	10	10	Small glutamine-rich tetratricopeptide repeat-containing protein alpha	Sgta	sp|Q8BJU0|SGTA_MOUSE Small glutamine-rich tetratricopeptide repeat-containing protein alpha OS=Mus musculus GN=Sgta PE=1 SV=2	1	10	10	10	5	7	6	7	8	8	8	7	8	7	3	3	3	3	2	2	1	1	9	9	10	9	8	9	8	9	2	1	2	1	2	1	0	2	5	7	6	7
O08915	O08915	12	12	12	AH receptor-interacting protein	Aip	sp|O08915|AIP_MOUSE AH receptor-interacting protein OS=Mus musculus GN=Aip PE=1 SV=1	1	12	12	12	8	10	9	10	9	11	9	9	11	11	4	2	5	3	1	2	1	2	10	11	10	10	11	9	11	11	3	1	0	0	0	0	4	2	8	10	9	10
Q9CR86	Q9CR86	5	5	5	Calcium-regulated heat stable protein 1	Carhsp1	sp|Q9CR86|CHSP1_MOUSE Calcium-regulated heat stable protein 1 OS=Mus musculus GN=Carhsp1 PE=1 SV=1	1	5	5	5	4	4	3	4	4	3	4	4	4	4	1	3	3	4	1	2	1	1	5	4	5	4	5	4	4	4	3	1	1	2	2	3	3	3	4	4	3	4
Q9WV80	Q9WV80	18	16	16	Sorting nexin-1	Snx1	sp|Q9WV80|SNX1_MOUSE Sorting nexin-1 OS=Mus musculus GN=Snx1 PE=1 SV=1	1	18	16	16	15	14	13	14	14	15	15	15	12	15	6	5	5	7	2	4	4	3	17	16	17	16	15	16	16	14	8	6	7	3	3	4	6	5	13	12	11	12
[truncated: 4,469 more rows]
[truncated: 258 more columns]

## Sheet: Number of proteins detected
Number of proteins detected after filtering steps
[truncated: 3 more rows]

[truncated: 1 more sheets: ProteinIDs-enrichedHits]
