# Supplementary material for: Loss of H3K9 trimethylation alters chromosome compaction and transcription factor retention during mitosis
Source: Nat Struct Mol Biol. 2023 Mar 20;30(4):489–501. doi: 10.1038/s41594-023-00943-7 (PMC10113154; doi:10.1038/s41594-023-00943-7)
Supplement: Supplementary file 5 — Tab 1: Protein group file: proteomics on sorted mitotic chromosomes and mitotic lysate pellets of WT and Suv39h dn ESCs. Tab 2: Number of protein hits identified in WT and Suv39h dn ESC samples. Tab 3: List of proteins that are enriched on mitotic chromosome in both WT and Suv39h dn ESCs (enrichment maintained), list of proteins that are not enriched in Suv39h dn ESC samples compared with WT (enrichment lost) and list of proteins that are enriched in Suv39h dn ESCs but not in the WT (enrichment gained). [file 41594_2023_943_MOESM5_ESM.xlsx]

## Sheet: proteinGroupsFile ESCs
Protein IDs	Majority protein IDs	Peptide counts (all)	Peptide counts (razor+unique)	Peptide counts (unique)	Protein names	Gene names	Fasta headers	Number of proteins	Peptides	Razor + unique peptides	Unique peptides	Peptides DKO_FACS_A_01	Peptides DKO_FACS_A_02	Peptides DKO_FACS_B_01	Peptides DKO_FACS_B_02	Peptides DKO_FACS_C_01	Peptides DKO_FACS_C_02	Peptides DKO_LP_A_01	Peptides DKO_LP_A_02	Peptides DKO_LP_B_01	Peptides DKO_LP_B_02	Peptides DKO_LP_C_01	Peptides DKO_LP_C_02	Peptides WT_FACS_A_01	Peptides WT_FACS_A_02	Peptides WT_FACS_B_01	Peptides WT_FACS_B_02	Peptides WT_FACS_C_01	Peptides WT_FACS_C_02	Peptides WT_LP_A_01	Peptides WT_LP_A_02	Peptides WT_LP_B_01	Peptides WT_LP_B_02	Peptides WT_LP_C_01	Peptides WT_LP_C_02	Razor + unique peptides DKO_FACS_A_01	Razor + unique peptides DKO_FACS_A_02	Razor + unique peptides DKO_FACS_B_01	Razor + unique peptides DKO_FACS_B_02	Razor + unique peptides DKO_FACS_C_01	Razor + unique peptides DKO_FACS_C_02	Razor + unique peptides DKO_LP_A_01	Razor + unique peptides DKO_LP_A_02	Razor + unique peptides DKO_LP_B_01	Razor + unique peptides DKO_LP_B_02	Razor + unique peptides DKO_LP_C_01	Razor + unique peptides DKO_LP_C_02	Razor + unique peptides WT_FACS_A_01	Razor + unique peptides WT_FACS_A_02
P63260	P63260	38	38	1	Actin, cytoplasmic 2;Actin, cytoplasmic 2, N-terminally processed	Actg1	sp|P63260|ACTG_MOUSE Actin, cytoplasmic 2 OS=Mus musculus GN=Actg1 PE=1 SV=1	1	38	38	1	25	27	26	26	25	25	30	34	34	34	33	34	26	27	26	28	28	27	34	34	33	34	35	34	25	27	26	26	25	25	30	34	34	34	33	34	26	27
Q6ZWY9;Q64478;Q64525;P10854	Q6ZWY9;Q64478;Q64525;P10854	24;24;23;23	24;24;23;23	3;3;3;3	Histone H2B type 1-C/E/G;Histone H2B type 1-H;Histone H2B type 2-B;Histone H2B type 1-M	Hist1h2bc;Hist1h2bh;Hist2h2bb;Hist1h2bm	sp|Q6ZWY9|H2B1C_MOUSE Histone H2B type 1-C/E/G OS=Mus musculus GN=Hist1h2bc PE=1 SV=3;sp|Q64478|H2B1H_MOUSE Histone H2B type 1-H OS=Mus musculus GN=Hist1h2bh PE=1 SV=3;sp|Q64525|H2B2B_MOUSE Histone H2B type 2-B OS=Mus musculus GN=Hist2h2bb PE=1 SV=3;sp|P10	4	24	24	3	15	18	18	17	16	15	19	21	21	21	22	20	16	15	16	16	16	16	15	15	15	14	14	15	15	18	18	17	16	15	19	21	21	21	22	20	16	15
Q8VDD5;A2AQP0	Q8VDD5	228;1	228;1	193;0	Myosin-9	Myh9	sp|Q8VDD5|MYH9_MOUSE Myosin-9 OS=Mus musculus GN=Myh9 PE=1 SV=4	2	228	228	193	143	129	135	135	129	126	147	165	164	167	156	164	160	161	165	164	160	159	212	208	208	210	204	201	143	129	135	135	129	126	147	165	164	167	156	164	160	161
P09405	P09405	61	61	61	Nucleolin	Ncl	sp|P09405|NUCL_MOUSE Nucleolin OS=Mus musculus GN=Ncl PE=1 SV=2	1	61	61	61	48	43	48	39	42	44	36	46	44	45	48	50	48	47	47	45	46	48	54	53	50	52	52	54	48	43	48	39	42	44	36	46	44	45	48	50	48	47
Q8CGP5;C0HKE9;C0HKE8;C0HKE7;C0HKE6;C0HKE5;C0HKE4;C0HKE3;C0HKE2;C0HKE1;Q8CGP6;Q8BFU2;Q8R1M2	Q8CGP5;C0HKE9;C0HKE8;C0HKE7;C0HKE6;C0HKE5;C0HKE4;C0HKE3;C0HKE2;C0HKE1;Q8CGP6;Q8BFU2;Q8R1M2	12;10;10;10;10;10;10;10;10;10;10;10;8	12;10;10;10;10;10;10;10;10;10;10;10;8	2;0;0;0;0;0;0;0;0;0;0;0;0	Histone H2A type 1-F;Histone H2A type 1-H;Histone H2A type 3;Histone H2A.J	Hist1h2af;Hist1h2ah;Hist3h2a;H2afj	sp|Q8CGP5|H2A1F_MOUSE Histone H2A type 1-F OS=Mus musculus GN=Hist1h2af PE=1 SV=3;sp|C0HKE9|H2A1P_MOUSE Histone H2A type 1-P OS=Mus musculus GN=Hist1h2ap PE=1 SV=1;sp|C0HKE8|H2A1O_MOUSE Histone H2A type 1-O OS=Mus musculus GN=Hist1h2ao PE=1 SV=1;sp|C0HKE7|	13	12	12	2	5	6	8	7	7	5	5	7	7	7	8	6	10	10	10	9	10	10	9	7	7	5	8	7	5	6	8	7	7	5	5	7	7	7	8	6	10	10
Q01320	Q01320	145	145	128	DNA topoisomerase 2-alpha	Top2a	sp|Q01320|TOP2A_MOUSE DNA topoisomerase 2-alpha OS=Mus musculus GN=Top2a PE=1 SV=2	1	145	145	128	105	106	111	108	99	100	86	106	102	103	96	101	134	129	128	126	131	136	113	115	112	112	111	114	105	106	111	108	99	100	86	106	102	103	96	101	134	129
P62806	P62806	20	20	20	Histone H4	Hist1h4a	sp|P62806|H4_MOUSE Histone H4 OS=Mus musculus GN=Hist1h4a PE=1 SV=2	1	20	20	20	12	12	12	11	12	13	18	19	19	19	16	17	14	13	14	14	14	15	13	13	13	11	12	11	12	12	12	11	12	13	18	19	19	19	16	17	14	13
P68372	P68372	30	30	2	Tubulin beta-4B chain	Tubb4b	sp|P68372|TBB4B_MOUSE Tubulin beta-4B chain OS=Mus musculus GN=Tubb4b PE=1 SV=1	1	30	30	2	24	23	22	23	22	23	24	27	25	25	25	26	24	21	24	24	24	23	27	27	27	27	27	26	24	23	22	23	22	23	24	27	25	25	25	26	24	21
P11499;REV__Q8BL66	P11499	72;1	72;1	51;0	Heat shock protein HSP 90-beta	Hsp90ab1	sp|P11499|HS90B_MOUSE Heat shock protein HSP 90-beta OS=Mus musculus GN=Hsp90ab1 PE=1 SV=3	2	72	72	51	40	34	39	37	31	31	48	58	56	55	58	57	44	46	39	38	47	39	63	66	65	67	64	64	40	34	39	37	31	31	48	58	56	55	58	57	44	46
P63017	P63017	55	55	42	Heat shock cognate 71 kDa protein	Hspa8	sp|P63017|HSP7C_MOUSE Heat shock cognate 71 kDa protein OS=Mus musculus GN=Hspa8 PE=1 SV=1	1	55	55	42	32	31	32	33	29	29	36	41	42	44	45	46	36	32	34	35	34	30	46	48	45	46	46	46	32	31	32	33	29	29	36	41	42	44	45	46	36	32
Q61937	Q61937	27	27	27	Nucleophosmin	Npm1	sp|Q61937|NPM_MOUSE Nucleophosmin OS=Mus musculus GN=Npm1 PE=1 SV=1	1	27	27	27	15	13	14	17	14	13	15	17	18	17	18	20	13	12	13	12	14	13	25	24	23	20	24	24	15	13	14	17	14	13	15	17	18	17	18	20	13	12
P10126	P10126	35	35	22	Elongation factor 1-alpha 1	Eef1a1	sp|P10126|EF1A1_MOUSE Elongation factor 1-alpha 1 OS=Mus musculus GN=Eef1a1 PE=1 SV=3	1	35	35	22	27	23	25	26	22	20	26	29	28	26	27	29	26	25	25	26	25	25	31	30	29	28	28	29	27	23	25	26	22	20	26	29	28	26	27	29	26	25
Q587J6	Q587J6	66	66	66	LINE-1 type transposase domain-containing protein 1	L1td1	sp|Q587J6|LITD1_MOUSE LINE-1 type transposase domain-containing protein 1 OS=Mus musculus GN=L1td1 PE=2 SV=1	1	66	66	66	47	44	46	47	47	44	46	53	53	52	54	55	47	47	47	45	46	48	49	50	50	49	51	50	47	44	46	47	47	44	46	53	53	52	54	55	47	47
P05213;Q3UX10	P05213	37;4	37;4	0;0	Tubulin alpha-1B chain	Tuba1b	sp|P05213|TBA1B_MOUSE Tubulin alpha-1B chain OS=Mus musculus GN=Tuba1b PE=1 SV=2	2	37	37	0	22	24	24	24	25	21	22	33	28	30	32	32	27	27	26	27	23	24	31	28	31	29	30	32	22	24	24	24	25	21	22	33	28	30	32	32	27	27
P16858;Q64467	P16858	33;3	33;3	33;3	Glyceraldehyde-3-phosphate dehydrogenase	Gapdh	sp|P16858|G3P_MOUSE Glyceraldehyde-3-phosphate dehydrogenase OS=Mus musculus GN=Gapdh PE=1 SV=2	2	33	33	33	20	19	19	19	16	16	21	28	27	28	28	28	20	18	18	18	16	17	24	27	24	26	25	26	20	19	19	19	16	16	21	28	27	28	28	28	20	18
P84228	P84228	16	16	3	Histone H3.2	Hist1h3b	sp|P84228|H32_MOUSE Histone H3.2 OS=Mus musculus GN=Hist1h3b PE=1 SV=2	1	16	16	3	9	8	8	8	8	7	9	14	14	13	12	13	9	10	8	9	9	9	9	9	9	9	9	9	9	8	8	8	8	7	9	14	14	13	12	13	9	10
Q920B9	Q920B9	95	95	95	FACT complex subunit SPT16	Supt16h	sp|Q920B9|SP16H_MOUSE FACT complex subunit SPT16 OS=Mus musculus GN=Supt16h PE=1 SV=2	1	95	95	95	72	67	70	69	64	58	56	68	68	63	66	72	82	84	81	81	79	82	70	71	67	63	71	74	72	67	70	69	64	58	56	68	68	63	66	72	82	84
P17182;P17183	P17182	33;4	33;4	29;1	Alpha-enolase	Eno1	sp|P17182|ENOA_MOUSE Alpha-enolase OS=Mus musculus GN=Eno1 PE=1 SV=3	2	33	33	29	21	23	23	21	21	18	21	28	25	25	29	27	26	24	26	23	21	24	32	32	33	33	33	31	21	23	23	21	21	18	21	28	25	25	29	27	26	24
Q61879	Q61879	181	154	145	Myosin-10	Myh10	sp|Q61879|MYH10_MOUSE Myosin-10 OS=Mus musculus GN=Myh10 PE=1 SV=2	1	181	154	145	102	103	102	105	111	102	122	138	141	139	134	135	121	119	114	117	111	113	161	168	158	152	161	162	83	86	84	87	93	86	102	117	118	116	114	113	100	98
Q9QXS1	Q9QXS1	357	357	351	Plectin	Plec	sp|Q9QXS1|PLEC_MOUSE Plectin OS=Mus musculus GN=Plec PE=1 SV=3	1	357	357	351	161	149	146	149	144	146	215	247	255	260	215	215	211	205	222	216	219	222	306	313	316	281	321	316	161	149	146	149	144	146	215	247	255	260	215	215	211	205
P17742	P17742	17	17	17	Peptidyl-prolyl cis-trans isomerase A;Peptidyl-prolyl cis-trans isomerase A, N-terminally processed	Ppia	sp|P17742|PPIA_MOUSE Peptidyl-prolyl cis-trans isomerase A OS=Mus musculus GN=Ppia PE=1 SV=2	1	17	17	17	10	9	9	10	6	7	11	12	12	13	14	14	10	10	11	8	9	8	15	15	15	14	15	15	10	9	9	10	6	7	11	12	12	13	14	14	10	10
P07901	P07901	63	44	44	Heat shock protein HSP 90-alpha	Hsp90aa1	sp|P07901|HS90A_MOUSE Heat shock protein HSP 90-alpha OS=Mus musculus GN=Hsp90aa1 PE=1 SV=4	1	63	44	44	36	33	36	33	34	27	46	52	49	48	51	49	40	43	37	37	41	36	56	57	54	53	55	54	23	22	24	21	22	17	32	38	35	34	36	36	26	28
Q9D8E6	Q9D8E6	33	33	33	60S ribosomal protein L4	Rpl4	sp|Q9D8E6|RL4_MOUSE 60S ribosomal protein L4 OS=Mus musculus GN=Rpl4 PE=1 SV=3	1	33	33	33	23	24	26	26	22	23	28	31	27	28	30	29	25	24	27	27	27	27	28	28	29	27	29	29	23	24	26	26	22	23	28	31	27	28	30	29	25	24
P97351	P97351	30	30	30	40S ribosomal protein S3a	Rps3a	sp|P97351|RS3A_MOUSE 40S ribosomal protein S3a OS=Mus musculus GN=Rps3a PE=1 SV=3	1	30	30	30	20	17	18	20	17	16	18	19	17	20	18	18	21	19	22	22	22	21	23	24	23	23	23	25	20	17	18	20	17	16	18	19	17	20	18	18	21	19
P99024	P99024	29	7	6	Tubulin beta-5 chain	Tubb5	sp|P99024|TBB5_MOUSE Tubulin beta-5 chain OS=Mus musculus GN=Tubb5 PE=1 SV=1	1	29	7	6	24	23	22	23	22	25	22	26	26	25	25	25	23	22	24	23	23	23	28	27	27	26	27	27	6	6	6	6	6	7	5	7	7	6	7	6	6	7
P47911	P47911	23	23	23	60S ribosomal protein L6	Rpl6	sp|P47911|RL6_MOUSE 60S ribosomal protein L6 OS=Mus musculus GN=Rpl6 PE=1 SV=3	1	23	23	23	16	17	19	17	13	15	17	19	18	18	18	19	14	14	14	15	14	15	17	17	17	17	17	17	16	17	19	17	13	15	17	19	18	18	18	19	14	14
P63038	P63038	48	48	48	60 kDa heat shock protein, mitochondrial	Hspd1	sp|P63038|CH60_MOUSE 60 kDa heat shock protein, mitochondrial OS=Mus musculus GN=Hspd1 PE=1 SV=1	1	48	48	48	31	28	27	29	28	27	35	43	43	42	45	43	32	29	31	30	30	32	40	43	41	42	40	39	31	28	27	29	28	27	35	43	43	42	45	43	32	29
Q08943	Q08943	50	50	50	FACT complex subunit SSRP1	Ssrp1	sp|Q08943|SSRP1_MOUSE FACT complex subunit SSRP1 OS=Mus musculus GN=Ssrp1 PE=1 SV=2	1	50	50	50	35	34	35	35	34	33	29	36	38	35	33	37	42	43	44	44	43	44	37	39	39	37	41	41	35	34	35	35	34	33	29	36	38	35	33	37	42	43
Q7TPV4	Q7TPV4	93	93	93	Myb-binding protein 1A	Mybbp1a	sp|Q7TPV4|MBB1A_MOUSE Myb-binding protein 1A OS=Mus musculus GN=Mybbp1a PE=1 SV=2	1	93	93	93	59	55	60	63	52	46	52	73	71	73	72	73	69	66	68	68	65	67	78	75	79	73	81	80	59	55	60	63	52	46	52	73	71	73	72	73	69	66
P52480;P53657	P52480	48;1	48;1	48;1	Pyruvate kinase PKM	Pkm	sp|P52480|KPYM_MOUSE Pyruvate kinase PKM OS=Mus musculus GN=Pkm PE=1 SV=4	2	48	48	48	26	29	23	22	25	28	32	40	41	40	40	38	30	32	25	27	31	28	42	42	42	39	43	42	26	29	23	22	25	28	32	40	41	40	40	38	30	32
P20152	P20152	61	61	50	Vimentin	Vim	sp|P20152|VIME_MOUSE Vimentin OS=Mus musculus GN=Vim PE=1 SV=3	1	61	61	50	39	36	36	35	38	36	35	46	46	47	47	44	37	37	43	46	40	39	52	53	55	52	55	57	39	36	36	35	38	36	35	46	46	47	47	44	37	37
Q8VEK3	Q8VEK3	48	48	48	Heterogeneous nuclear ribonucleoprotein U	Hnrnpu	sp|Q8VEK3|HNRPU_MOUSE Heterogeneous nuclear ribonucleoprotein U OS=Mus musculus GN=Hnrnpu PE=1 SV=1	1	48	48	48	30	29	28	31	26	29	31	37	37	36	37	37	31	29	34	32	32	32	37	36	36	37	37	37	30	29	28	31	26	29	31	37	37	36	37	37	31	29
P62702	P62702	24	24	24	40S ribosomal protein S4, X isoform	Rps4x	sp|P62702|RS4X_MOUSE 40S ribosomal protein S4, X isoform OS=Mus musculus GN=Rps4x PE=1 SV=2	1	24	24	24	19	19	21	20	17	20	17	20	21	21	21	22	20	21	19	21	20	20	22	21	20	22	22	22	19	19	21	20	17	20	17	20	21	21	21	22	20	21
P29341	P29341	44	44	44	Polyadenylate-binding protein 1	Pabpc1	sp|P29341|PABP1_MOUSE Polyadenylate-binding protein 1 OS=Mus musculus GN=Pabpc1 PE=1 SV=2	1	44	44	44	29	28	29	32	27	23	35	40	38	39	39	39	29	29	32	34	35	31	40	40	37	37	40	40	29	28	29	32	27	23	35	40	38	39	39	39	29	29
Q60605	Q60605	17	17	16	Myosin light polypeptide 6	Myl6	sp|Q60605|MYL6_MOUSE Myosin light polypeptide 6 OS=Mus musculus GN=Myl6 PE=1 SV=3	1	17	17	16	10	10	10	10	9	11	8	10	10	10	11	11	11	13	14	14	14	13	12	15	16	15	15	15	10	10	10	10	9	11	8	10	10	10	11	11	11	13
Q9CPR4	Q9CPR4	14	14	14	60S ribosomal protein L17	Rpl17	sp|Q9CPR4|RL17_MOUSE 60S ribosomal protein L17 OS=Mus musculus GN=Rpl17 PE=1 SV=3	1	14	14	14	13	11	13	13	11	11	11	14	13	12	13	13	12	11	11	12	12	12	12	12	11	11	12	12	13	11	13	13	11	11	11	14	13	12	13	13	12	11
O88477	O88477	43	43	42	Insulin-like growth factor 2 mRNA-binding protein 1	Igf2bp1	sp|O88477|IF2B1_MOUSE Insulin-like growth factor 2 mRNA-binding protein 1 OS=Mus musculus GN=Igf2bp1 PE=1 SV=1	1	43	43	42	28	26	28	28	26	25	33	38	38	38	35	35	30	31	32	32	28	28	31	33	33	34	32	32	28	26	28	28	26	25	33	38	38	38	35	35	30	31
P58252	P58252	61	61	60	Elongation factor 2	Eef2	sp|P58252|EF2_MOUSE Elongation factor 2 OS=Mus musculus GN=Eef2 PE=1 SV=2	1	61	61	60	31	30	26	32	26	22	37	53	50	53	56	55	34	34	33	28	30	31	56	56	57	57	55	58	31	30	26	32	26	22	37	53	50	53	56	55	34	34
P14148	P14148	26	26	26	60S ribosomal protein L7	Rpl7	sp|P14148|RL7_MOUSE 60S ribosomal protein L7 OS=Mus musculus GN=Rpl7 PE=1 SV=2	1	26	26	26	22	22	23	23	21	20	21	25	25	25	25	25	22	23	20	21	23	22	25	25	24	24	24	25	22	22	23	23	21	20	21	25	25	25	25	25	22	23
Q68FD5	Q68FD5	101	101	101	Clathrin heavy chain 1	Cltc	sp|Q68FD5|CLH1_MOUSE Clathrin heavy chain 1 OS=Mus musculus GN=Cltc PE=1 SV=3	1	101	101	101	46	50	46	39	40	39	60	82	81	82	80	79	60	60	66	61	55	53	83	79	84	85	80	78	46	50	46	39	40	39	60	82	81	82	80	79	60	60
P35979	P35979	11	11	11	60S ribosomal protein L12	Rpl12	sp|P35979|RL12_MOUSE 60S ribosomal protein L12 OS=Mus musculus GN=Rpl12 PE=1 SV=2	1	11	11	11	10	10	10	10	9	8	10	10	10	9	10	8	8	8	8	8	8	8	9	9	8	9	9	9	10	10	10	10	9	8	10	10	10	9	10	8	8	8
P68033	P68033	28	11	0	Actin, alpha cardiac muscle 1	Actc1	sp|P68033|ACTC_MOUSE Actin, alpha cardiac muscle 1 OS=Mus musculus GN=Actc1 PE=1 SV=1	1	28	11	0	19	20	19	18	19	18	23	26	25	25	22	23	14	15	15	14	15	14	21	20	19	20	21	19	6	7	5	6	7	6	8	11	10	10	7	7	2	3
P62259	P62259	25	25	22	14-3-3 protein epsilon	Ywhae	sp|P62259|1433E_MOUSE 14-3-3 protein epsilon OS=Mus musculus GN=Ywhae PE=1 SV=1	1	25	25	22	20	18	17	18	15	18	20	23	23	23	23	23	18	19	19	20	20	21	23	24	23	23	24	23	20	18	17	18	15	18	20	23	23	23	23	23	18	19
P27659	P27659	34	34	34	60S ribosomal protein L3	Rpl3	sp|P27659|RL3_MOUSE 60S ribosomal protein L3 OS=Mus musculus GN=Rpl3 PE=1 SV=3	1	34	34	34	26	20	25	23	22	21	24	29	28	27	26	28	21	21	23	22	20	23	26	25	25	22	26	26	26	20	25	23	22	21	24	29	28	27	26	28	21	21
P25444	P25444	24	24	24	40S ribosomal protein S2	Rps2	sp|P25444|RS2_MOUSE 40S ribosomal protein S2 OS=Mus musculus GN=Rps2 PE=1 SV=3	1	24	24	24	18	17	17	19	16	17	14	18	16	18	17	20	15	14	16	16	15	16	19	16	16	18	18	17	18	17	17	19	16	17	14	18	16	18	17	20	15	14
Q9ERK4	Q9ERK4	42	42	42	Exportin-2	Cse1l	sp|Q9ERK4|XPO2_MOUSE Exportin-2 OS=Mus musculus GN=Cse1l PE=1 SV=1	1	42	42	42	15	16	16	15	17	14	25	32	31	32	34	31	22	24	19	19	19	20	31	32	34	36	30	33	15	16	16	15	17	14	25	32	31	32	34	31	22	24
P99027	P99027	10	10	10	60S acidic ribosomal protein P2	Rplp2	sp|P99027|RLA2_MOUSE 60S acidic ribosomal protein P2 OS=Mus musculus GN=Rplp2 PE=1 SV=3	1	10	10	10	8	7	7	7	6	4	7	8	8	8	9	9	8	9	8	8	9	8	10	10	10	9	10	10	8	7	7	7	6	4	7	8	8	8	9	9	8	9
Q62318	Q62318	41	41	41	Transcription intermediary factor 1-beta	Trim28	sp|Q62318|TIF1B_MOUSE Transcription intermediary factor 1-beta OS=Mus musculus GN=Trim28 PE=1 SV=3	1	41	41	41	28	23	27	24	23	22	29	36	36	37	35	33	25	23	23	24	28	25	31	34	33	35	32	32	28	23	27	24	23	22	29	36	36	37	35	33	25	23
O88569	O88569	31	31	30	Heterogeneous nuclear ribonucleoproteins A2/B1	Hnrnpa2b1	sp|O88569|ROA2_MOUSE Heterogeneous nuclear ribonucleoproteins A2/B1 OS=Mus musculus GN=Hnrnpa2b1 PE=1 SV=2	1	31	31	30	14	10	13	9	15	9	24	28	29	29	29	29	12	13	13	12	14	15	27	28	26	27	27	27	14	10	13	9	15	9	24	28	29	29	29	29	12	13
P57780	P57780	70	70	46	Alpha-actinin-4	Actn4	sp|P57780|ACTN4_MOUSE Alpha-actinin-4 OS=Mus musculus GN=Actn4 PE=1 SV=1	1	70	70	46	40	36	36	37	36	37	49	65	64	63	64	62	44	40	42	41	43	42	64	62	62	64	63	64	40	36	36	37	36	37	49	65	64	63	64	62	44	40
Q61656	Q61656	47	46	38	Probable ATP-dependent RNA helicase DDX5	Ddx5	sp|Q61656|DDX5_MOUSE Probable ATP-dependent RNA helicase DDX5 OS=Mus musculus GN=Ddx5 PE=1 SV=2	1	47	46	38	29	30	32	32	30	22	35	41	41	39	39	37	35	35	34	34	35	34	42	40	39	35	40	42	28	29	31	31	30	21	34	40	40	38	38	36	34	34
P14869	P14869	19	19	19	60S acidic ribosomal protein P0	Rplp0	sp|P14869|RLA0_MOUSE 60S acidic ribosomal protein P0 OS=Mus musculus GN=Rplp0 PE=1 SV=3	1	19	19	19	15	15	15	15	13	14	11	17	16	15	17	17	14	13	14	16	15	15	15	15	15	16	15	14	15	15	15	15	13	14	11	17	16	15	17	17	14	13
P47962	P47962	18	18	18	60S ribosomal protein L5	Rpl5	sp|P47962|RL5_MOUSE 60S ribosomal protein L5 OS=Mus musculus GN=Rpl5 PE=1 SV=3	1	18	18	18	16	15	16	16	15	12	14	17	15	17	17	17	16	16	16	16	15	15	17	17	17	16	16	17	16	15	16	16	15	12	14	17	15	17	17	17	16	16
P38647	P38647	52	52	52	Stress-70 protein, mitochondrial	Hspa9	sp|P38647|GRP75_MOUSE Stress-70 protein, mitochondrial OS=Mus musculus GN=Hspa9 PE=1 SV=3	1	52	52	52	34	28	31	30	25	23	38	42	43	46	44	46	32	31	32	31	30	32	50	49	44	44	49	50	34	28	31	30	25	23	38	42	43	46	44	46	32	31
Q9CZX8	Q9CZX8	17	17	17	40S ribosomal protein S19	Rps19	sp|Q9CZX8|RS19_MOUSE 40S ribosomal protein S19 OS=Mus musculus GN=Rps19 PE=1 SV=3	1	17	17	17	12	9	11	12	11	11	13	13	14	15	14	13	9	11	11	11	11	10	14	13	14	13	13	12	12	9	11	12	11	11	13	13	14	15	14	13	9	11
P51881	P51881	25	25	15	ADP/ATP translocase 2;ADP/ATP translocase 2, N-terminally processed	Slc25a5	sp|P51881|ADT2_MOUSE ADP/ATP translocase 2 OS=Mus musculus GN=Slc25a5 PE=1 SV=3	1	25	25	15	15	16	17	16	14	15	14	18	18	18	20	17	15	16	16	17	15	14	19	20	21	20	22	21	15	16	17	16	14	15	14	18	18	18	20	17	15	16
P53026	P53026	14	14	14	60S ribosomal protein L10a	Rpl10a	sp|P53026|RL10A_MOUSE 60S ribosomal protein L10a OS=Mus musculus GN=Rpl10a PE=1 SV=3	1	14	14	14	9	9	9	9	9	9	10	12	12	12	12	12	10	10	11	10	11	11	12	11	12	11	11	11	9	9	9	9	9	9	10	12	12	12	12	12	10	10
P56480	P56480	30	30	30	ATP synthase subunit beta, mitochondrial	Atp5b	sp|P56480|ATPB_MOUSE ATP synthase subunit beta, mitochondrial OS=Mus musculus GN=Atp5b PE=1 SV=2	1	30	30	30	22	20	23	21	18	20	18	26	26	25	27	26	23	22	23	22	24	23	27	28	28	29	29	29	22	20	23	21	18	20	18	26	26	25	27	26	23	22
Q8BG05	Q8BG05	28	28	26	Heterogeneous nuclear ribonucleoprotein A3	Hnrnpa3	sp|Q8BG05|ROA3_MOUSE Heterogeneous nuclear ribonucleoprotein A3 OS=Mus musculus GN=Hnrnpa3 PE=1 SV=1	1	28	28	26	9	11	8	10	11	10	24	23	22	24	24	24	11	9	10	12	9	9	23	21	23	23	24	22	9	11	8	10	11	10	24	23	22	24	24	24	11	9
Q9EQU5	Q9EQU5	16	16	16	Protein SET	Set	sp|Q9EQU5|SET_MOUSE Protein SET OS=Mus musculus GN=Set PE=1 SV=1	1	16	16	16	8	8	8	7	7	7	10	14	14	14	15	15	6	7	10	8	6	6	13	13	12	13	13	13	8	8	8	7	7	7	10	14	14	14	15	15	6	7
P05064;Q91Y97	P05064	35;1	35;1	26;0	Fructose-bisphosphate aldolase A	Aldoa	sp|P05064|ALDOA_MOUSE Fructose-bisphosphate aldolase A OS=Mus musculus GN=Aldoa PE=1 SV=2	2	35	35	26	19	17	15	14	19	14	30	34	33	32	35	33	16	17	16	17	12	11	33	32	32	29	31	31	19	17	15	14	19	14	30	34	33	32	35	33	16	17
P49312	P49312	26	23	23	Heterogeneous nuclear ribonucleoprotein A1;Heterogeneous nuclear ribonucleoprotein A1, N-terminally processed	Hnrnpa1	sp|P49312|ROA1_MOUSE Heterogeneous nuclear ribonucleoprotein A1 OS=Mus musculus GN=Hnrnpa1 PE=1 SV=2	1	26	23	23	10	12	10	11	13	11	21	22	22	22	20	22	14	11	14	15	12	12	21	21	23	23	22	22	9	10	9	9	10	9	19	20	20	20	18	20	12	9
Q9D0E1	Q9D0E1	52	52	51	Heterogeneous nuclear ribonucleoprotein M	Hnrnpm	sp|Q9D0E1|HNRPM_MOUSE Heterogeneous nuclear ribonucleoprotein M OS=Mus musculus GN=Hnrnpm PE=1 SV=3	1	52	52	51	39	28	41	37	33	30	45	48	50	50	47	48	33	32	31	31	31	31	41	41	40	37	43	42	39	28	41	37	33	30	45	48	50	50	47	48	33	32
Q9QY06	Q9QY06	43	43	41	Unconventional myosin-IXb	Myo9b	sp|Q9QY06|MYO9B_MOUSE Unconventional myosin-IXb OS=Mus musculus GN=Myo9b PE=1 SV=2	1	43	43	41	6	8	8	8	8	5	13	20	20	18	16	16	13	17	14	14	14	11	29	25	30	28	25	27	6	8	8	8	8	5	13	20	20	18	16	16	13	17
P62270	P62270	17	17	17	40S ribosomal protein S18	Rps18	sp|P62270|RS18_MOUSE 40S ribosomal protein S18 OS=Mus musculus GN=Rps18 PE=1 SV=3	1	17	17	17	11	12	12	11	11	9	11	12	12	12	11	13	12	12	12	10	12	11	14	14	13	14	13	14	11	12	12	11	11	9	11	12	12	12	11	13	12	12
Q6ZWN5	Q6ZWN5	19	19	19	40S ribosomal protein S9	Rps9	sp|Q6ZWN5|RS9_MOUSE 40S ribosomal protein S9 OS=Mus musculus GN=Rps9 PE=1 SV=3	1	19	19	19	11	9	9	9	8	9	15	16	15	16	16	16	14	12	11	12	13	14	15	16	16	15	16	16	11	9	9	9	8	9	15	16	15	16	16	16	14	12
P12970	P12970	20	20	20	60S ribosomal protein L7a	Rpl7a	sp|P12970|RL7A_MOUSE 60S ribosomal protein L7a OS=Mus musculus GN=Rpl7a PE=1 SV=2	1	20	20	20	14	16	16	15	14	12	19	19	19	19	18	19	14	15	14	16	15	14	19	18	18	17	19	19	14	16	16	15	14	12	19	19	19	19	18	19	14	15
Q3THE2	Q3THE2	18	18	9	Myosin regulatory light chain 12B	Myl12b	sp|Q3THE2|ML12B_MOUSE Myosin regulatory light chain 12B OS=Mus musculus GN=Myl12b PE=1 SV=2	1	18	18	9	11	10	11	11	10	12	12	12	13	13	13	11	10	10	10	11	10	11	16	17	15	14	15	16	11	10	11	11	10	12	12	12	13	13	13	11	10	10
P62301	P62301	11	11	11	40S ribosomal protein S13	Rps13	sp|P62301|RS13_MOUSE 40S ribosomal protein S13 OS=Mus musculus GN=Rps13 PE=1 SV=2	1	11	11	11	8	8	7	7	8	7	6	8	8	9	8	7	7	7	7	7	7	7	9	8	8	9	9	8	8	8	7	7	8	7	6	8	8	9	8	7	7	7
O54962	O54962	14	14	14	Barrier-to-autointegration factor;Barrier-to-autointegration factor, N-terminally processed	Banf1	sp|O54962|BAF_MOUSE Barrier-to-autointegration factor OS=Mus musculus GN=Banf1 PE=1 SV=1	1	14	14	14	11	12	12	12	12	12	9	10	11	12	11	10	13	13	13	13	13	13	13	14	13	14	13	14	11	12	12	12	12	12	9	10	11	12	11	10	13	13
P61255	P61255	15	15	15	60S ribosomal protein L26	Rpl26	sp|P61255|RL26_MOUSE 60S ribosomal protein L26 OS=Mus musculus GN=Rpl26 PE=1 SV=1	1	15	15	15	10	11	9	8	7	8	14	12	14	14	13	14	9	9	9	9	9	8	9	10	10	9	10	10	10	11	9	8	7	8	14	12	14	14	13	14	9	9
P62242	P62242	16	16	16	40S ribosomal protein S8	Rps8	sp|P62242|RS8_MOUSE 40S ribosomal protein S8 OS=Mus musculus GN=Rps8 PE=1 SV=2	1	16	16	16	12	12	12	12	12	12	16	16	16	16	16	16	13	13	13	11	13	13	13	13	13	13	12	13	12	12	12	12	12	12	16	16	16	16	16	16	13	13
Q9Z2X1	Q9Z2X1	22	22	19	Heterogeneous nuclear ribonucleoprotein F;Heterogeneous nuclear ribonucleoprotein F, N-terminally processed	Hnrnpf	sp|Q9Z2X1|HNRPF_MOUSE Heterogeneous nuclear ribonucleoprotein F OS=Mus musculus GN=Hnrnpf PE=1 SV=3	1	22	22	19	11	14	13	14	14	12	9	18	16	17	18	18	18	18	18	18	18	18	19	17	18	17	19	19	11	14	13	14	14	12	9	18	16	17	18	18	18	18
P0DP28;P0DP27;P0DP26;P20801	P0DP28;P0DP27;P0DP26	17;17;17;1	17;17;17;1	10;10;10;1			sp|P0DP28|CALM3_MOUSE Calmodulin-3 OS=Mus musculus GN=Calm3 PE=1 SV=1;sp|P0DP27|CALM2_MOUSE Calmodulin-2 OS=Mus musculus GN=Calm2 PE=1 SV=1;sp|P0DP26|CALM1_MOUSE Calmodulin-1 OS=Mus musculus GN=Calm1 PE=1 SV=1	4	17	17	10	12	11	11	11	11	11	11	13	14	14	13	14	13	14	15	12	14	14	14	15	17	14	15	17	12	11	11	11	11	11	11	13	14	14	13	14	13	14
Q9Z0U1	Q9Z0U1	80	79	78	Tight junction protein ZO-2	Tjp2	sp|Q9Z0U1|ZO2_MOUSE Tight junction protein ZO-2 OS=Mus musculus GN=Tjp2 PE=1 SV=2	1	80	79	78	54	51	49	42	45	44	61	65	66	64	62	64	48	48	49	46	48	50	62	66	57	59	63	60	53	50	48	41	44	43	60	64	65	63	61	63	48	48
P62082	P62082	17	17	17	40S ribosomal protein S7	Rps7	sp|P62082|RS7_MOUSE 40S ribosomal protein S7 OS=Mus musculus GN=Rps7 PE=2 SV=1	1	17	17	17	12	12	14	14	15	11	7	14	11	14	12	15	16	15	15	15	16	15	16	16	16	16	17	16	12	12	14	14	15	11	7	14	11	14	12	15	16	15
P62281	P62281	17	17	17	40S ribosomal protein S11	Rps11	sp|P62281|RS11_MOUSE 40S ribosomal protein S11 OS=Mus musculus GN=Rps11 PE=1 SV=3	1	17	17	17	12	13	13	12	11	10	15	15	15	15	15	14	11	12	11	12	11	10	11	10	11	12	9	12	12	13	13	12	11	10	15	15	15	15	15	14	11	12
Q3THW5;P0C0S6	Q3THW5;P0C0S6	6;6	4;4	4;4	Histone H2A.V;Histone H2A.Z	H2afv;H2afz	sp|Q3THW5|H2AV_MOUSE Histone H2A.V OS=Mus musculus GN=H2afv PE=1 SV=3;sp|P0C0S6|H2AZ_MOUSE Histone H2A.Z OS=Mus musculus GN=H2afz PE=1 SV=2	2	6	4	4	5	5	5	5	5	5	5	6	6	6	6	6	5	5	6	6	5	6	6	6	5	6	6	6	3	3	3	3	3	3	3	4	4	4	4	4	3	3
P60843	P60843	32	32	18	Eukaryotic initiation factor 4A-I	Eif4a1	sp|P60843|IF4A1_MOUSE Eukaryotic initiation factor 4A-I OS=Mus musculus GN=Eif4a1 PE=1 SV=1	1	32	32	18	23	20	22	22	21	20	23	27	26	28	26	23	25	28	25	26	26	23	30	30	28	28	28	29	23	20	22	22	21	20	23	27	26	28	26	23	25	28
P62852	P62852	10	10	10	40S ribosomal protein S25	Rps25	sp|P62852|RS25_MOUSE 40S ribosomal protein S25 OS=Mus musculus GN=Rps25 PE=1 SV=1	1	10	10	10	7	6	7	8	6	4	7	6	6	5	9	9	8	6	7	6	8	7	7	8	7	4	9	9	7	6	7	8	6	4	7	6	6	5	9	9	8	6
P47963	P47963	16	16	16	60S ribosomal protein L13	Rpl13	sp|P47963|RL13_MOUSE 60S ribosomal protein L13 OS=Mus musculus GN=Rpl13 PE=1 SV=3	1	16	16	16	12	8	11	10	10	10	15	16	15	15	16	15	12	11	12	12	10	12	12	9	9	8	11	10	12	8	11	10	10	10	15	16	15	15	16	15	12	11
P14206	P14206	20	20	20	40S ribosomal protein SA	Rpsa	sp|P14206|RSSA_MOUSE 40S ribosomal protein SA OS=Mus musculus GN=Rpsa PE=1 SV=4	1	20	20	20	11	9	11	11	11	11	12	17	17	17	18	18	8	10	11	10	11	12	16	17	18	16	16	15	11	9	11	11	11	11	12	17	17	17	18	18	8	10
P62754	P62754	17	17	17	40S ribosomal protein S6	Rps6	sp|P62754|RS6_MOUSE 40S ribosomal protein S6 OS=Mus musculus GN=Rps6 PE=1 SV=1	1	17	17	17	13	10	12	13	10	11	14	15	14	14	13	13	11	11	11	12	11	12	16	15	14	15	14	14	13	10	12	13	10	11	14	15	14	14	13	13	11	11
P62830	P62830	13	13	13	60S ribosomal protein L23	Rpl23	sp|P62830|RL23_MOUSE 60S ribosomal protein L23 OS=Mus musculus GN=Rpl23 PE=1 SV=1	1	13	13	13	10	9	9	9	7	7	9	9	8	9	8	10	11	10	11	9	10	9	10	9	9	9	9	9	10	9	9	9	7	7	9	9	8	9	8	10	11	10
P61979	P61979	31	31	31	Heterogeneous nuclear ribonucleoprotein K	Hnrnpk	sp|P61979|HNRPK_MOUSE Heterogeneous nuclear ribonucleoprotein K OS=Mus musculus GN=Hnrnpk PE=1 SV=1	1	31	31	31	20	22	19	22	16	18	18	30	29	28	30	29	22	24	19	22	19	23	29	30	29	28	27	29	20	22	19	22	16	18	18	30	29	28	30	29	22	24
Q03265	Q03265	35	35	35	ATP synthase subunit alpha, mitochondrial	Atp5a1	sp|Q03265|ATPA_MOUSE ATP synthase subunit alpha, mitochondrial OS=Mus musculus GN=Atp5a1 PE=1 SV=1	1	35	35	35	21	17	22	18	18	17	22	30	29	29	27	28	21	20	20	20	19	20	30	30	30	28	30	28	21	17	22	18	18	17	22	30	29	29	27	28	21	20
P62908	P62908	25	25	25	40S ribosomal protein S3	Rps3	sp|P62908|RS3_MOUSE 40S ribosomal protein S3 OS=Mus musculus GN=Rps3 PE=1 SV=1	1	25	25	25	16	17	17	18	15	12	21	22	23	23	20	22	21	20	22	20	21	20	21	21	22	20	21	22	16	17	17	18	15	12	21	22	23	23	20	22	21	20
P62264	P62264	11	11	11	40S ribosomal protein S14	Rps14	sp|P62264|RS14_MOUSE 40S ribosomal protein S14 OS=Mus musculus GN=Rps14 PE=1 SV=3	1	11	11	11	10	10	10	10	10	10	8	10	10	10	10	10	11	11	11	11	11	11	11	11	11	11	11	11	10	10	10	10	10	10	8	10	10	10	10	10	11	11
P14115	P14115	8	8	8	60S ribosomal protein L27a	Rpl27a	sp|P14115|RL27A_MOUSE 60S ribosomal protein L27a OS=Mus musculus GN=Rpl27a PE=1 SV=5	1	8	8	8	5	4	4	5	4	4	7	8	7	8	7	7	6	5	6	5	6	6	6	7	7	6	7	7	5	4	4	5	4	4	7	8	7	8	7	7	6	5
P18760	P18760	23	23	21	Cofilin-1	Cfl1	sp|P18760|COF1_MOUSE Cofilin-1 OS=Mus musculus GN=Cfl1 PE=1 SV=3	1	23	23	21	9	7	10	9	7	11	14	16	17	16	18	19	10	11	12	11	11	11	21	22	20	18	19	21	9	7	10	9	7	11	14	16	17	16	18	19	10	11
Q8BP67	Q8BP67	13	13	13	60S ribosomal protein L24	Rpl24	sp|Q8BP67|RL24_MOUSE 60S ribosomal protein L24 OS=Mus musculus GN=Rpl24 PE=1 SV=2	1	13	13	13	8	7	8	9	9	9	10	11	11	11	11	11	9	10	10	9	10	10	12	11	10	8	12	12	8	7	8	9	9	9	10	11	11	11	11	11	9	10
Q60972	Q60972	27	27	19	Histone-binding protein RBBP4	Rbbp4	sp|Q60972|RBBP4_MOUSE Histone-binding protein RBBP4 OS=Mus musculus GN=Rbbp4 PE=1 SV=5	1	27	27	19	21	22	22	22	21	18	19	22	22	21	22	24	26	26	23	25	23	24	23	23	20	22	24	23	21	22	22	22	21	18	19	22	22	21	22	24	26	26
Q9JIK5	Q9JIK5	65	65	65	Nucleolar RNA helicase 2	Ddx21	sp|Q9JIK5|DDX21_MOUSE Nucleolar RNA helicase 2 OS=Mus musculus GN=Ddx21 PE=1 SV=3	1	65	65	65	49	45	45	49	38	33	50	56	58	55	54	53	50	50	50	50	50	45	55	57	54	52	58	59	49	45	45	49	38	33	50	56	58	55	54	53	50	50
P63242;Q8BGY2	P63242	19;8	19;8	19;8	Eukaryotic translation initiation factor 5A-1	Eif5a	sp|P63242|IF5A1_MOUSE Eukaryotic translation initiation factor 5A-1 OS=Mus musculus GN=Eif5a PE=1 SV=2	2	19	19	19	6	5	6	7	6	6	10	15	15	15	15	16	7	7	5	6	7	3	15	16	17	18	18	16	6	5	6	7	6	6	10	15	15	15	15	16	7	7
Q6ZWV3	Q6ZWV3	14	14	3	60S ribosomal protein L10	Rpl10	sp|Q6ZWV3|RL10_MOUSE 60S ribosomal protein L10 OS=Mus musculus GN=Rpl10 PE=1 SV=3	1	14	14	3	10	8	11	7	9	9	12	13	14	14	13	14	10	10	10	9	10	10	10	10	9	10	11	10	10	8	11	7	9	9	12	13	14	14	13	14	10	10
Q9CZM2	Q9CZM2	16	16	16	60S ribosomal protein L15	Rpl15	sp|Q9CZM2|RL15_MOUSE 60S ribosomal protein L15 OS=Mus musculus GN=Rpl15 PE=2 SV=4	1	16	16	16	12	12	10	11	11	11	13	14	13	13	15	13	10	10	11	11	10	10	11	10	12	11	12	12	12	12	10	11	11	11	13	14	13	13	15	13	10	10
P62900	P62900	12	12	12	60S ribosomal protein L31	Rpl31	sp|P62900|RL31_MOUSE 60S ribosomal protein L31 OS=Mus musculus GN=Rpl31 PE=1 SV=1	1	12	12	12	9	7	10	10	8	7	10	11	10	11	11	11	8	8	8	7	8	8	9	10	10	8	7	9	9	7	10	10	8	7	10	11	10	11	11	11	8	8
P26231;Q65CL1	P26231	57;1	57;1	46;1	Catenin alpha-1	Ctnna1	sp|P26231|CTNA1_MOUSE Catenin alpha-1 OS=Mus musculus GN=Ctnna1 PE=1 SV=1	2	57	57	46	34	34	33	29	28	24	39	48	50	51	44	44	33	37	36	33	34	37	50	51	49	53	51	51	34	34	33	29	28	24	39	48	50	51	44	44	33	37
P62858	P62858	6	6	6	40S ribosomal protein S28	Rps28	sp|P62858|RS28_MOUSE 40S ribosomal protein S28 OS=Mus musculus GN=Rps28 PE=1 SV=1	1	6	6	6	5	3	5	5	5	2	4	6	5	4	6	6	4	6	5	5	6	5	5	6	5	6	6	5	5	3	5	5	5	2	4	6	5	4	6	6	4	6
P28656	P28656	21	21	19	Nucleosome assembly protein 1-like 1	Nap1l1	sp|P28656|NP1L1_MOUSE Nucleosome assembly protein 1-like 1 OS=Mus musculus GN=Nap1l1 PE=1 SV=2	1	21	21	19	13	10	13	15	12	11	8	17	17	18	17	16	9	12	12	13	10	13	20	20	20	18	19	19	13	10	13	15	12	11	8	17	17	18	17	16	9	12
P15864	P15864	18	18	7	Histone H1.2	Hist1h1c	sp|P15864|H12_MOUSE Histone H1.2 OS=Mus musculus GN=Hist1h1c PE=1 SV=2	1	18	18	7	11	8	13	13	9	7	11	14	12	14	13	13	9	10	10	10	11	11	8	9	11	7	11	10	11	8	13	13	9	7	11	14	12	14	13	13	9	10
P20029	P20029	44	42	42	78 kDa glucose-regulated protein	Hspa5	sp|P20029|GRP78_MOUSE 78 kDa glucose-regulated protein OS=Mus musculus GN=Hspa5 PE=1 SV=3	1	44	42	42	30	31	30	28	29	26	33	39	36	39	41	41	34	31	33	34	34	33	40	40	39	40	40	39	28	29	28	26	27	24	31	37	34	37	39	39	32	29
P35700	P35700	21	21	19	Peroxiredoxin-1	Prdx1	sp|P35700|PRDX1_MOUSE Peroxiredoxin-1 OS=Mus musculus GN=Prdx1 PE=1 SV=1	1	21	21	19	11	11	7	9	10	12	17	17	18	16	20	19	11	12	11	10	13	11	14	15	15	15	16	14	11	11	7	9	10	12	17	17	18	16	20	19	11	12
P14733	P14733	56	56	50	Lamin-B1	Lmnb1	sp|P14733|LMNB1_MOUSE Lamin-B1 OS=Mus musculus GN=Lmnb1 PE=1 SV=3	1	56	56	50	35	30	33	32	34	29	46	47	47	47	46	49	47	46	45	46	46	44	53	54	53	49	54	54	35	30	33	32	34	29	46	47	47	47	46	49	47	46
P35980	P35980	13	13	13	60S ribosomal protein L18	Rpl18	sp|P35980|RL18_MOUSE 60S ribosomal protein L18 OS=Mus musculus GN=Rpl18 PE=1 SV=3	1	13	13	13	7	8	7	7	8	7	11	11	12	10	11	11	7	7	7	6	7	7	8	8	8	8	8	8	7	8	7	7	8	7	11	11	12	10	11	11	7	7
Q9ERG0;Q8BGB5	Q9ERG0	60;1	60;1	58;1	LIM domain and actin-binding protein 1	Lima1	sp|Q9ERG0|LIMA1_MOUSE LIM domain and actin-binding protein 1 OS=Mus musculus GN=Lima1 PE=1 SV=3	2	60	60	58	33	28	32	25	31	26	38	44	47	46	40	44	29	31	33	32	34	34	50	46	45	41	46	45	33	28	32	25	31	26	38	44	47	46	40	44	29	31
Q61316	Q61316	61	61	57	Heat shock 70 kDa protein 4	Hspa4	sp|Q61316|HSP74_MOUSE Heat shock 70 kDa protein 4 OS=Mus musculus GN=Hspa4 PE=1 SV=1	1	61	61	57	19	14	23	27	20	21	42	54	51	51	50	55	23	23	19	22	19	20	55	54	54	52	53	54	19	14	23	27	20	21	42	54	51	51	50	55	23	23
P14131	P14131	18	18	18	40S ribosomal protein S16	Rps16	sp|P14131|RS16_MOUSE 40S ribosomal protein S16 OS=Mus musculus GN=Rps16 PE=1 SV=4	1	18	18	18	11	9	13	11	12	12	14	18	18	17	15	17	11	12	12	11	11	11	13	14	13	13	14	13	11	9	13	11	12	12	14	18	18	17	15	17	11	12
Q01768	Q01768	13	13	8	Nucleoside diphosphate kinase B	Nme2	sp|Q01768|NDKB_MOUSE Nucleoside diphosphate kinase B OS=Mus musculus GN=Nme2 PE=1 SV=1	1	13	13	8	6	3	5	5	7	9	11	12	12	12	12	12	7	4	5	8	4	3	10	11	10	9	10	10	6	3	5	5	7	9	11	12	12	12	12	12	7	4
Q6PDM2	Q6PDM2	25	25	25	Serine/arginine-rich splicing factor 1	Srsf1	sp|Q6PDM2|SRSF1_MOUSE Serine/arginine-rich splicing factor 1 OS=Mus musculus GN=Srsf1 PE=1 SV=3	1	25	25	25	14	14	14	14	11	13	16	19	19	20	19	21	14	16	15	15	13	16	20	20	20	20	24	23	14	14	14	14	11	13	16	19	19	20	19	21	14	16
P63276	P63276	12	12	12	40S ribosomal protein S17	Rps17	sp|P63276|RS17_MOUSE 40S ribosomal protein S17 OS=Mus musculus GN=Rps17 PE=1 SV=2	1	12	12	12	10	9	9	8	9	9	8	12	12	12	11	12	10	9	10	9	10	10	11	10	9	8	10	10	10	9	9	8	9	9	8	12	12	12	11	12	10	9
Q9Z204;Q8BTF8	Q9Z204	29;1	29;1	29;1	Heterogeneous nuclear ribonucleoproteins C1/C2	Hnrnpc	sp|Q9Z204|HNRPC_MOUSE Heterogeneous nuclear ribonucleoproteins C1/C2 OS=Mus musculus GN=Hnrnpc PE=1 SV=1	2	29	29	29	20	19	19	20	19	17	21	24	24	23	23	23	21	19	17	19	19	21	24	24	25	26	26	26	20	19	19	20	19	17	21	24	24	23	23	23	21	19
P97461	P97461	17	17	17	40S ribosomal protein S5;40S ribosomal protein S5, N-terminally processed	Rps5	sp|P97461|RS5_MOUSE 40S ribosomal protein S5 OS=Mus musculus GN=Rps5 PE=1 SV=3	1	17	17	17	11	9	7	10	7	7	10	13	13	13	13	14	9	9	9	9	9	9	14	13	11	12	11	12	11	9	7	10	7	7	10	13	13	13	13	14	9	9
P08113	P08113	55	53	53	Endoplasmin	Hsp90b1	sp|P08113|ENPL_MOUSE Endoplasmin OS=Mus musculus GN=Hsp90b1 PE=1 SV=2	1	55	53	53	26	22	24	23	20	22	39	49	49	49	49	49	33	36	39	36	35	38	49	49	49	48	46	50	25	21	23	22	19	21	38	47	47	47	48	47	32	35
O70133	O70133	54	54	54	ATP-dependent RNA helicase A	Dhx9	sp|O70133|DHX9_MOUSE ATP-dependent RNA helicase A OS=Mus musculus GN=Dhx9 PE=1 SV=2	1	54	54	54	32	32	35	33	35	25	36	48	47	48	43	44	36	38	37	36	34	34	48	50	47	49	46	49	32	32	35	33	35	25	36	48	47	48	43	44	36	38
P16546	P16546	171	171	169	Spectrin alpha chain, non-erythrocytic 1	Sptan1	sp|P16546|SPTN1_MOUSE Spectrin alpha chain, non-erythrocytic 1 OS=Mus musculus GN=Sptan1 PE=1 SV=4	1	171	171	169	76	72	69	66	67	63	112	139	135	131	125	129	82	88	81	79	76	76	144	140	139	130	135	136	76	72	69	66	67	63	112	139	135	131	125	129	82	88
Q9CY58	Q9CY58	32	32	32	Plasminogen activator inhibitor 1 RNA-binding protein	Serbp1	sp|Q9CY58|PAIRB_MOUSE Plasminogen activator inhibitor 1 RNA-binding protein OS=Mus musculus GN=Serbp1 PE=1 SV=2	1	32	32	32	16	12	16	14	12	15	23	25	25	26	24	26	19	17	17	17	15	18	27	27	25	25	25	27	16	12	16	14	12	15	23	25	25	26	24	26	19	17
P39447	P39447	96	96	95	Tight junction protein ZO-1	Tjp1	sp|P39447|ZO1_MOUSE Tight junction protein ZO-1 OS=Mus musculus GN=Tjp1 PE=1 SV=2	1	96	96	95	53	49	46	50	51	46	76	86	85	83	72	76	59	58	63	60	61	64	82	82	84	78	81	82	53	49	46	50	51	46	76	86	85	83	72	76	59	58
P62960;Q9Z2C8	P62960	27;4	27;4	20;0	Nuclease-sensitive element-binding protein 1	Ybx1	sp|P62960|YBOX1_MOUSE Nuclease-sensitive element-binding protein 1 OS=Mus musculus GN=Ybx1 PE=1 SV=3	2	27	27	20	15	13	16	17	13	12	18	17	20	18	17	19	18	16	18	19	18	17	26	26	25	22	25	26	15	13	16	17	13	12	18	17	20	18	17	19	18	16
P80314	P80314	39	39	39	T-complex protein 1 subunit beta	Cct2	sp|P80314|TCPB_MOUSE T-complex protein 1 subunit beta OS=Mus musculus GN=Cct2 PE=1 SV=4	1	39	39	39	21	23	23	18	17	17	24	31	33	32	32	33	23	26	16	18	19	19	38	37	36	36	36	35	21	23	23	18	17	17	24	31	33	32	32	33	23	26
Q62167;P16381	Q62167;P16381	47;37	47;37	13;6	ATP-dependent RNA helicase DDX3X;Putative ATP-dependent RNA helicase Pl10	Ddx3x;D1Pas1	sp|Q62167|DDX3X_MOUSE ATP-dependent RNA helicase DDX3X OS=Mus musculus GN=Ddx3x PE=1 SV=3;sp|P16381|DDX3L_MOUSE Putative ATP-dependent RNA helicase Pl10 OS=Mus musculus GN=D1Pas1 PE=1 SV=1	2	47	47	13	31	29	34	32	28	24	32	41	40	36	37	40	25	26	25	27	23	25	39	39	38	38	39	40	31	29	34	32	28	24	32	41	40	36	37	40	25	26
P62751	P62751	18	18	18	60S ribosomal protein L23a	Rpl23a	sp|P62751|RL23A_MOUSE 60S ribosomal protein L23a OS=Mus musculus GN=Rpl23a PE=1 SV=1	1	18	18	18	14	14	14	13	12	13	14	16	15	15	16	17	13	13	16	15	15	12	18	18	18	17	17	17	14	14	14	13	12	13	14	16	15	15	16	17	13	13
P63325	P63325	17	15	15	40S ribosomal protein S10	Rps10	sp|P63325|RS10_MOUSE 40S ribosomal protein S10 OS=Mus musculus GN=Rps10 PE=1 SV=1	1	17	15	15	11	8	11	11	9	11	12	16	16	17	15	13	10	10	9	12	9	11	16	15	15	13	14	15	9	8	11	10	9	10	11	14	14	15	13	12	10	10
P68040	P68040	23	23	23	Guanine nucleotide-binding protein subunit beta-2-like 1;Guanine nucleotide-binding protein subunit beta-2-like 1, N-terminally processed	Gnb2l1	sp|P68040|RACK1_MOUSE Receptor of activated protein C kinase 1 OS=Mus musculus GN=Rack1 PE=1 SV=3	1	23	23	23	12	12	11	11	9	8	18	22	21	21	23	22	13	14	12	14	14	14	20	20	20	19	20	20	12	12	11	11	9	8	18	22	21	21	23	22	13	14
P80318	P80318	38	38	38	T-complex protein 1 subunit gamma	Cct3	sp|P80318|TCPG_MOUSE T-complex protein 1 subunit gamma OS=Mus musculus GN=Cct3 PE=1 SV=1	1	38	38	38	22	23	19	20	18	20	31	35	36	35	36	36	29	26	21	21	19	21	35	35	34	34	35	34	22	23	19	20	18	20	31	35	36	35	36	36	29	26
P84099	P84099	12	12	12	60S ribosomal protein L19	Rpl19	sp|P84099|RL19_MOUSE 60S ribosomal protein L19 OS=Mus musculus GN=Rpl19 PE=1 SV=1	1	12	12	12	6	8	8	7	7	7	9	11	10	11	8	11	6	6	6	6	5	6	9	9	8	7	9	9	6	8	8	7	7	7	9	11	10	11	8	11	6	6
P14602	P14602	19	19	19	Heat shock protein beta-1	Hspb1	sp|P14602|HSPB1_MOUSE Heat shock protein beta-1 OS=Mus musculus GN=Hspb1 PE=1 SV=3	1	19	19	19	11	12	11	10	8	9	16	16	17	16	19	17	10	11	9	12	11	11	17	18	18	17	17	18	11	12	11	10	8	9	16	16	17	16	19	17	10	11
P62918	P62918	16	16	16	60S ribosomal protein L8	Rpl8	sp|P62918|RL8_MOUSE 60S ribosomal protein L8 OS=Mus musculus GN=Rpl8 PE=1 SV=2	1	16	16	16	9	9	11	10	6	5	11	14	14	14	13	15	9	9	10	10	9	10	9	10	12	10	11	11	9	9	11	10	6	5	11	14	14	14	13	15	9	9
P63101	P63101	24	21	18	14-3-3 protein zeta/delta	Ywhaz	sp|P63101|1433Z_MOUSE 14-3-3 protein zeta/delta OS=Mus musculus GN=Ywhaz PE=1 SV=1	1	24	21	18	19	17	18	18	16	16	16	18	18	18	21	20	21	21	22	21	22	21	22	23	23	22	21	21	16	15	15	15	14	14	14	15	15	15	18	17	18	18
P25976	P25976	38	38	38	Nucleolar transcription factor 1	Ubtf	sp|P25976|UBF1_MOUSE Nucleolar transcription factor 1 OS=Mus musculus GN=Ubtf PE=1 SV=1	1	38	38	38	30	26	26	28	29	27	29	33	32	31	32	30	33	33	33	34	34	32	28	28	29	26	30	28	30	26	26	28	29	27	29	33	32	31	32	30	33	33
Q01853	Q01853	59	59	59	Transitional endoplasmic reticulum ATPase	Vcp	sp|Q01853|TERA_MOUSE Transitional endoplasmic reticulum ATPase OS=Mus musculus GN=Vcp PE=1 SV=4	1	59	59	59	23	24	20	24	19	20	40	52	52	50	53	54	29	29	27	30	24	25	53	51	49	51	50	50	23	24	20	24	19	20	40	52	52	50	53	54	29	29
Q99PL5	Q99PL5	86	86	86	Ribosome-binding protein 1	Rrbp1	sp|Q99PL5|RRBP1_MOUSE Ribosome-binding protein 1 OS=Mus musculus GN=Rrbp1 PE=1 SV=2	1	86	86	86	55	47	58	56	50	46	51	68	64	66	60	69	60	65	63	67	63	63	64	67	71	56	70	67	55	47	58	56	50	46	51	68	64	66	60	69	60	65
Q6PDQ2;A2A8L1	Q6PDQ2	120;17	120;17	120;17	Chromodomain-helicase-DNA-binding protein 4	Chd4	sp|Q6PDQ2|CHD4_MOUSE Chromodomain-helicase-DNA-binding protein 4 OS=Mus musculus GN=Chd4 PE=1 SV=1	2	120	120	120	81	82	88	82	74	67	61	72	77	74	69	70	105	104	101	104	106	102	94	94	87	82	96	94	81	82	88	82	74	67	61	72	77	74	69	70	105	104
P27773	P27773	39	38	38	Protein disulfide-isomerase A3	Pdia3	sp|P27773|PDIA3_MOUSE Protein disulfide-isomerase A3 OS=Mus musculus GN=Pdia3 PE=1 SV=2	1	39	38	38	10	7	10	11	13	13	23	31	33	30	34	32	16	16	18	21	18	17	36	35	36	34	36	35	10	7	10	11	13	13	23	30	32	29	33	31	16	16
P62267	P62267	7	7	7	40S ribosomal protein S23	Rps23	sp|P62267|RS23_MOUSE 40S ribosomal protein S23 OS=Mus musculus GN=Rps23 PE=1 SV=3	1	7	7	7	6	6	6	6	5	4	4	6	6	6	6	6	6	6	6	5	5	5	6	6	6	7	5	7	6	6	6	6	5	4	4	6	6	6	6	6	6	6
P09411	P09411	25	25	20	Phosphoglycerate kinase 1	Pgk1	sp|P09411|PGK1_MOUSE Phosphoglycerate kinase 1 OS=Mus musculus GN=Pgk1 PE=1 SV=4	1	25	25	20	10	12	11	12	11	7	18	21	22	21	23	24	11	11	13	10	8	8	21	20	21	21	20	20	10	12	11	12	11	7	18	21	22	21	23	24	11	11
Q99MD9	Q99MD9	55	55	55	Nuclear autoantigenic sperm protein	Nasp	sp|Q99MD9|NASP_MOUSE Nuclear autoantigenic sperm protein OS=Mus musculus GN=Nasp PE=1 SV=2	1	55	55	55	20	16	20	19	15	15	45	48	49	48	48	48	20	18	20	16	15	13	51	53	52	47	50	48	20	16	20	19	15	15	45	48	49	48	48	48	20	18
Q8BTM8	Q8BTM8	133	133	122	Filamin-A	Flna	sp|Q8BTM8|FLNA_MOUSE Filamin-A OS=Mus musculus GN=Flna PE=1 SV=5	1	133	133	122	53	55	41	43	43	42	96	110	115	112	110	114	53	50	54	54	41	39	104	106	112	115	105	110	53	55	41	43	43	42	96	110	115	112	110	114	53	50
Q9CR57	Q9CR57	8	8	8	60S ribosomal protein L14	Rpl14	sp|Q9CR57|RL14_MOUSE 60S ribosomal protein L14 OS=Mus musculus GN=Rpl14 PE=1 SV=3	1	8	8	8	6	5	6	6	5	6	6	6	6	6	6	5	5	5	5	5	5	5	6	6	8	6	7	6	6	5	6	6	5	6	6	6	6	6	6	5	5	5
Q9D8N0	Q9D8N0	34	34	34	Elongation factor 1-gamma	Eef1g	sp|Q9D8N0|EF1G_MOUSE Elongation factor 1-gamma OS=Mus musculus GN=Eef1g PE=1 SV=3	1	34	34	34	14	14	13	14	13	15	19	29	26	26	26	27	20	16	14	16	18	17	27	28	26	26	27	29	14	14	13	14	13	15	19	29	26	26	26	27	20	16
P08228	P08228	15	15	15	Superoxide dismutase [Cu-Zn]	Sod1	sp|P08228|SODC_MOUSE Superoxide dismutase [Cu-Zn] OS=Mus musculus GN=Sod1 PE=1 SV=2	1	15	15	15	3	5	5	5	5	2	13	12	13	13	12	13	5	4	4	5	4	5	14	14	13	11	13	12	3	5	5	5	5	2	13	12	13	13	12	13	5	4
Q9CXW4	Q9CXW4	14	14	14	60S ribosomal protein L11	Rpl11	sp|Q9CXW4|RL11_MOUSE 60S ribosomal protein L11 OS=Mus musculus GN=Rpl11 PE=1 SV=4	1	14	14	14	10	8	9	9	8	6	6	10	10	11	10	10	13	11	9	9	12	12	13	12	13	11	12	13	10	8	9	9	8	6	6	10	10	11	10	10	13	11
P63323	P63323	10	10	10	40S ribosomal protein S12	Rps12	sp|P63323|RS12_MOUSE 40S ribosomal protein S12 OS=Mus musculus GN=Rps12 PE=1 SV=2	1	10	10	10	5	6	5	5	5	5	7	7	7	7	8	7	5	6	6	5	5	4	8	7	7	7	10	8	5	6	5	5	5	5	7	7	7	7	8	7	5	6
P61358	P61358	10	10	10	60S ribosomal protein L27	Rpl27	sp|P61358|RL27_MOUSE 60S ribosomal protein L27 OS=Mus musculus GN=Rpl27 PE=1 SV=2	1	10	10	10	6	6	6	6	5	5	8	8	8	8	8	7	7	8	7	8	8	8	8	8	8	8	8	8	6	6	6	6	5	5	8	8	8	8	8	7	7	8
Q8CAQ8	Q8CAQ8	64	64	64	MICOS complex subunit Mic60	Immt	sp|Q8CAQ8|MIC60_MOUSE MICOS complex subunit Mic60 OS=Mus musculus GN=Immt PE=1 SV=1	1	64	64	64	38	36	34	33	30	28	40	47	47	49	48	44	41	40	38	37	36	34	55	54	44	46	50	47	38	36	34	33	30	28	40	47	47	49	48	44	41	40
Q61687	Q61687	138	138	138	Transcriptional regulator ATRX	Atrx	sp|Q61687|ATRX_MOUSE Transcriptional regulator ATRX OS=Mus musculus GN=Atrx PE=1 SV=3	1	138	138	138	95	80	94	93	78	76	75	85	85	87	80	78	115	115	105	107	112	115	83	93	81	62	92	86	95	80	94	93	78	76	75	85	85	87	80	78	115	115
P70168	P70168	43	43	43	Importin subunit beta-1	Kpnb1	sp|P70168|IMB1_MOUSE Importin subunit beta-1 OS=Mus musculus GN=Kpnb1 PE=1 SV=2	1	43	43	43	21	20	23	22	17	17	21	35	32	33	36	34	28	28	25	25	27	26	37	34	36	33	34	35	21	20	23	22	17	17	21	35	32	33	36	34	28	28
P84104	P84104	12	12	11	Serine/arginine-rich splicing factor 3	Srsf3	sp|P84104|SRSF3_MOUSE Serine/arginine-rich splicing factor 3 OS=Mus musculus GN=Srsf3 PE=1 SV=1	1	12	12	11	10	9	11	11	10	5	8	11	10	11	11	12	9	8	8	9	9	9	10	9	10	10	10	10	10	9	11	11	10	5	8	11	10	11	11	12	9	8
P09103	P09103	39	39	39	Protein disulfide-isomerase	P4hb	sp|P09103|PDIA1_MOUSE Protein disulfide-isomerase OS=Mus musculus GN=P4hb PE=1 SV=2	1	39	39	39	12	12	15	13	14	14	23	29	29	27	29	32	17	15	17	20	13	15	31	34	34	35	30	32	12	12	15	13	14	14	23	29	29	27	29	32	17	15
Q60864	Q60864	39	39	39	Stress-induced-phosphoprotein 1	Stip1	sp|Q60864|STIP1_MOUSE Stress-induced-phosphoprotein 1 OS=Mus musculus GN=Stip1 PE=1 SV=1	1	39	39	39	7	9	9	15	11	10	27	33	31	31	32	34	10	15	13	13	10	15	31	35	33	31	31	32	7	9	9	15	11	10	27	33	31	31	32	34	10	15
Q91ZW3	Q91ZW3	74	74	56	SWI/SNF-related matrix-associated actin-dependent regulator of chromatin subfamily A member 5	Smarca5	sp|Q91ZW3|SMCA5_MOUSE SWI/SNF-related matrix-associated actin-dependent regulator of chromatin subfamily A member 5 OS=Mus musculus GN=Smarca5 PE=1 SV=1	1	74	74	56	54	50	51	53	48	48	47	51	51	52	50	54	62	62	64	60	58	59	50	51	50	49	57	51	54	50	51	53	48	48	47	51	51	52	50	54	62	62
P06151;P00342	P06151	21;2	21;2	20;1	L-lactate dehydrogenase A chain	Ldha	sp|P06151|LDHA_MOUSE L-lactate dehydrogenase A chain OS=Mus musculus GN=Ldha PE=1 SV=3	2	21	21	20	7	5	7	6	7	7	12	16	17	15	17	16	12	11	11	10	10	11	20	21	19	20	19	21	7	5	7	6	7	7	12	16	17	15	17	16	12	11
Q7TMK9	Q7TMK9	41	41	41	Heterogeneous nuclear ribonucleoprotein Q	Syncrip	sp|Q7TMK9|HNRPQ_MOUSE Heterogeneous nuclear ribonucleoprotein Q OS=Mus musculus GN=Syncrip PE=1 SV=2	1	41	41	41	18	17	20	19	15	16	25	28	26	28	28	29	21	20	24	21	20	18	32	31	30	29	34	35	18	17	20	19	15	16	25	28	26	28	28	29	21	20
P47955	P47955	5	5	5	60S acidic ribosomal protein P1	Rplp1	sp|P47955|RLA1_MOUSE 60S acidic ribosomal protein P1 OS=Mus musculus GN=Rplp1 PE=1 SV=1	1	5	5	5	3	3	3	3	3	3	0	3	4	4	4	4	3	3	4	5	4	5	5	5	5	5	5	4	3	3	3	3	3	3	0	3	4	4	4	4	3	3
Q60668	Q60668	20	20	19	Heterogeneous nuclear ribonucleoprotein D0	Hnrnpd	sp|Q60668|HNRPD_MOUSE Heterogeneous nuclear ribonucleoprotein D0 OS=Mus musculus GN=Hnrnpd PE=1 SV=2	1	20	20	19	7	5	5	7	7	5	16	18	18	16	17	18	9	9	9	9	10	10	19	19	18	17	18	18	7	5	5	7	7	5	16	18	18	16	17	18	9	9
Q9WTI7	Q9WTI7	61	61	60	Unconventional myosin-Ic	Myo1c	sp|Q9WTI7|MYO1C_MOUSE Unconventional myosin-Ic OS=Mus musculus GN=Myo1c PE=1 SV=2	1	61	61	60	24	19	24	23	25	26	36	46	51	48	39	41	40	39	40	37	37	39	52	52	54	59	55	56	24	19	24	23	25	26	36	46	51	48	39	41	40	39
P14211	P14211	35	35	35	Calreticulin	Calr	sp|P14211|CALR_MOUSE Calreticulin OS=Mus musculus GN=Calr PE=1 SV=1	1	35	35	35	8	6	9	8	5	7	18	24	23	23	25	25	15	15	14	15	15	12	27	26	27	26	27	27	8	6	9	8	5	7	18	24	23	23	25	25	15	15
E9PVX6	E9PVX6	185	185	185		Mki67	sp|E9PVX6|KI67_MOUSE Proliferation marker protein Ki-67 OS=Mus musculus GN=Mki67 PE=1 SV=1	1	185	185	185	149	144	143	142	132	128	116	135	132	125	106	115	156	158	150	154	159	160	134	133	119	121	140	140	149	144	143	142	132	128	116	135	132	125	106	115	156	158
P62843	P62843	11	11	11	40S ribosomal protein S15	Rps15	sp|P62843|RS15_MOUSE 40S ribosomal protein S15 OS=Mus musculus GN=Rps15 PE=1 SV=2	1	11	11	11	7	7	7	6	7	8	9	10	10	10	9	9	9	7	6	8	8	8	10	9	9	7	10	10	7	7	7	6	7	8	9	10	10	10	9	9	9	7
O70251	O70251	23	20	20	Elongation factor 1-beta	Eef1b	sp|O70251|EF1B_MOUSE Elongation factor 1-beta OS=Mus musculus GN=Eef1b PE=1 SV=5	1	23	20	20	10	7	8	7	7	8	12	17	15	17	17	17	8	8	10	8	9	11	20	20	18	18	17	17	8	6	6	6	6	7	9	14	12	14	14	14	7	7
P58771	P58771	30	30	14	Tropomyosin alpha-1 chain	Tpm1	sp|P58771|TPM1_MOUSE Tropomyosin alpha-1 chain OS=Mus musculus GN=Tpm1 PE=1 SV=1	1	30	30	14	14	11	11	11	12	11	22	26	23	24	22	24	9	12	11	15	11	9	27	25	24	27	25	21	14	11	11	11	12	11	22	26	23	24	22	24	9	12
Q8R081	Q8R081	31	31	31	Heterogeneous nuclear ribonucleoprotein L	Hnrnpl	sp|Q8R081|HNRPL_MOUSE Heterogeneous nuclear ribonucleoprotein L OS=Mus musculus GN=Hnrnpl PE=1 SV=2	1	31	31	31	14	12	15	17	12	16	22	26	28	28	26	25	17	19	17	16	15	16	29	28	29	26	28	24	14	12	15	17	12	16	22	26	28	28	26	25	17	19
P97379	P97379	26	26	25	Ras GTPase-activating protein-binding protein 2	G3bp2	sp|P97379|G3BP2_MOUSE Ras GTPase-activating protein-binding protein 2 OS=Mus musculus GN=G3bp2 PE=1 SV=2	1	26	26	25	16	16	14	14	14	12	17	22	22	22	22	22	18	17	17	17	16	16	24	21	22	19	22	23	16	16	14	14	14	12	17	22	22	22	22	22	18	17
Q569Z6	Q569Z6	52	52	51	Thyroid hormone receptor-associated protein 3	Thrap3	sp|Q569Z6|TR150_MOUSE Thyroid hormone receptor-associated protein 3 OS=Mus musculus GN=Thrap3 PE=1 SV=1	1	52	52	51	35	30	37	35	30	30	38	42	42	41	43	41	35	36	38	38	38	36	44	45	40	36	45	46	35	30	37	35	30	30	38	42	42	41	43	41	35	36
P08249	P08249	19	19	19	Malate dehydrogenase, mitochondrial	Mdh2	sp|P08249|MDHM_MOUSE Malate dehydrogenase, mitochondrial OS=Mus musculus GN=Mdh2 PE=1 SV=3	1	19	19	19	5	7	7	7	7	7	15	18	17	18	18	18	7	6	7	9	3	6	18	18	17	18	18	17	5	7	7	7	7	7	15	18	17	18	18	18	7	6
Q60865	Q60865	24	24	24	Caprin-1	Caprin1	sp|Q60865|CAPR1_MOUSE Caprin-1 OS=Mus musculus GN=Caprin1 PE=1 SV=2	1	24	24	24	13	13	10	13	9	11	18	18	18	19	21	20	14	15	13	14	13	13	20	21	21	20	20	21	13	13	10	13	9	11	18	18	18	19	21	20	14	15
Q3TWW8	Q3TWW8	16	16	12	Serine/arginine-rich splicing factor 6	Srsf6	sp|Q3TWW8|SRSF6_MOUSE Serine/arginine-rich splicing factor 6 OS=Mus musculus GN=Srsf6 PE=1 SV=1	1	16	16	12	13	11	13	13	11	10	14	13	13	13	15	14	13	12	11	13	13	12	15	15	15	15	16	15	13	11	13	13	11	10	14	13	13	13	15	14	13	12
P60335	P60335	18	18	13	Poly(rC)-binding protein 1	Pcbp1	sp|P60335|PCBP1_MOUSE Poly(rC)-binding protein 1 OS=Mus musculus GN=Pcbp1 PE=1 SV=1	1	18	18	13	11	11	12	12	10	8	15	17	17	17	17	17	16	15	14	15	13	15	17	16	18	17	17	17	11	11	12	12	10	8	15	17	17	17	17	17	16	15
Q02248	Q02248	41	41	36	Catenin beta-1	Ctnnb1	sp|Q02248|CTNB1_MOUSE Catenin beta-1 OS=Mus musculus GN=Ctnnb1 PE=1 SV=1	1	41	41	36	22	21	21	23	21	20	31	35	36	37	33	31	25	22	27	23	23	24	32	32	33	34	34	32	22	21	21	23	21	20	31	35	36	37	33	31	25	22
P80316	P80316	36	36	36	T-complex protein 1 subunit epsilon	Cct5	sp|P80316|TCPE_MOUSE T-complex protein 1 subunit epsilon OS=Mus musculus GN=Cct5 PE=1 SV=1	1	36	36	36	22	20	20	22	16	16	24	31	32	32	31	32	25	24	20	19	19	18	30	30	30	30	30	32	22	20	20	22	16	16	24	31	32	32	31	32	25	24
P30681	P30681	15	15	13	High mobility group protein B2	Hmgb2	sp|P30681|HMGB2_MOUSE High mobility group protein B2 OS=Mus musculus GN=Hmgb2 PE=1 SV=3	1	15	15	13	8	8	9	8	9	5	12	12	12	11	13	13	7	8	7	7	8	7	12	12	10	11	11	11	8	8	9	8	9	5	12	12	12	11	13	13	7	8
Q8K310	Q8K310	46	46	46	Matrin-3	Matr3	sp|Q8K310|MATR3_MOUSE Matrin-3 OS=Mus musculus GN=Matr3 PE=1 SV=1	1	46	46	46	27	25	31	27	22	18	27	34	34	35	32	34	26	28	25	26	29	30	38	40	39	34	42	39	27	25	31	27	22	18	27	34	34	35	32	34	26	28
P62983;P0CG49;P0CG50	P62983;P0CG49;P0CG50	15;9;9	15;9;9	6;0;0	Ubiquitin-40S ribosomal protein S27a;Ubiquitin;40S ribosomal protein S27a;Polyubiquitin-B;Ubiquitin;Polyubiquitin-C;Ubiquitin;Ubiquitin-related 1;Ubiquitin-related 2	Rps27a;Ubb;Ubc	sp|P62983|RS27A_MOUSE Ubiquitin-40S ribosomal protein S27a OS=Mus musculus GN=Rps27a PE=1 SV=2;sp|P0CG49|UBB_MOUSE Polyubiquitin-B OS=Mus musculus GN=Ubb PE=2 SV=1;sp|P0CG50|UBC_MOUSE Polyubiquitin-C OS=Mus musculus GN=Ubc PE=1 SV=2	3	15	15	6	8	7	6	7	8	8	13	12	11	12	12	13	9	9	7	8	9	8	11	11	11	10	11	11	8	7	6	7	8	8	13	12	11	12	12	13	9	9
P57776	P57776	24	24	21	Elongation factor 1-delta	Eef1d	sp|P57776|EF1D_MOUSE Elongation factor 1-delta OS=Mus musculus GN=Eef1d PE=1 SV=3	1	24	24	21	10	8	9	9	10	7	14	21	21	20	20	21	11	11	14	13	12	14	23	23	21	16	20	23	10	8	9	9	10	7	14	21	21	20	20	21	11	11
P42932	P42932	41	41	41	T-complex protein 1 subunit theta	Cct8	sp|P42932|TCPQ_MOUSE T-complex protein 1 subunit theta OS=Mus musculus GN=Cct8 PE=1 SV=3	1	41	41	41	23	21	25	22	21	19	33	37	38	37	37	35	27	27	23	24	22	21	34	36	35	34	34	35	23	21	25	22	21	19	33	37	38	37	37	35	27	27
Q99020	Q99020	17	17	17	Heterogeneous nuclear ribonucleoprotein A/B	Hnrnpab	sp|Q99020|ROAA_MOUSE Heterogeneous nuclear ribonucleoprotein A/B OS=Mus musculus GN=Hnrnpab PE=1 SV=1	1	17	17	17	6	6	6	7	7	7	9	15	15	15	13	14	9	8	10	8	9	9	12	13	13	13	14	15	6	6	6	7	7	7	9	15	15	15	13	14	9	8
P63028	P63028	11	11	11	Translationally-controlled tumor protein	Tpt1	sp|P63028|TCTP_MOUSE Translationally-controlled tumor protein OS=Mus musculus GN=Tpt1 PE=1 SV=1	1	11	11	11	5	4	6	4	6	6	8	11	11	11	10	11	6	6	8	6	6	6	11	10	10	9	10	9	5	4	6	4	6	6	8	11	11	11	10	11	6	6
P19253	P19253	13	13	13	60S ribosomal protein L13a	Rpl13a	sp|P19253|RL13A_MOUSE 60S ribosomal protein L13a OS=Mus musculus GN=Rpl13a PE=1 SV=4	1	13	13	13	9	8	9	8	7	6	8	9	9	10	9	9	8	8	8	8	9	9	11	9	10	10	11	11	9	8	9	8	7	6	8	9	9	10	9	9	8	8
P60867	P60867	8	8	8	40S ribosomal protein S20	Rps20	sp|P60867|RS20_MOUSE 40S ribosomal protein S20 OS=Mus musculus GN=Rps20 PE=1 SV=1	1	8	8	8	4	4	4	3	3	3	5	6	4	6	5	5	6	5	5	4	5	6	7	8	6	7	6	8	4	4	4	3	3	3	5	6	4	6	5	5	6	5
P84089	P84089	6	6	6	Enhancer of rudimentary homolog	Erh	sp|P84089|ERH_MOUSE Enhancer of rudimentary homolog OS=Mus musculus GN=Erh PE=1 SV=1	1	6	6	6	5	5	5	5	4	5	6	6	6	6	6	6	3	3	3	3	3	3	5	5	5	5	5	5	5	5	5	5	4	5	6	6	6	6	6	6	3	3
P51410	P51410	16	16	16	60S ribosomal protein L9	Rpl9	sp|P51410|RL9_MOUSE 60S ribosomal protein L9 OS=Mus musculus GN=Rpl9 PE=2 SV=2	1	16	16	16	11	11	12	11	8	6	6	15	12	14	14	14	11	11	10	10	11	11	12	12	12	11	12	12	11	11	12	11	8	6	6	15	12	14	14	14	11	11
Q60932	Q60932	22	22	22	Voltage-dependent anion-selective channel protein 1	Vdac1	sp|Q60932|VDAC1_MOUSE Voltage-dependent anion-selective channel protein 1 OS=Mus musculus GN=Vdac1 PE=1 SV=3	1	22	22	22	12	11	11	12	11	10	15	15	16	15	18	17	16	16	13	15	17	16	21	21	17	20	18	17	12	11	11	12	11	10	15	15	16	15	18	17	16	16
Q62261;P15508	Q62261	127;4	127;4	127;4	Spectrin beta chain, non-erythrocytic 1	Sptbn1	sp|Q62261|SPTB2_MOUSE Spectrin beta chain, non-erythrocytic 1 OS=Mus musculus GN=Sptbn1 PE=1 SV=2	2	127	127	127	47	51	51	53	51	46	98	111	109	109	101	101	61	60	58	59	54	53	106	104	108	102	100	105	47	51	51	53	51	46	98	111	109	109	101	101	61	60
P11679	P11679	47	39	18	Keratin, type II cytoskeletal 8	Krt8	sp|P11679|K2C8_MOUSE Keratin, type II cytoskeletal 8 OS=Mus musculus GN=Krt8 PE=1 SV=4	1	47	39	18	28	28	27	27	24	24	28	34	36	37	32	30	36	38	33	35	36	32	40	39	45	46	39	42	21	21	20	20	17	17	25	29	30	31	25	25	29	31
Q64433	Q64433	11	11	11	10 kDa heat shock protein, mitochondrial	Hspe1	sp|Q64433|CH10_MOUSE 10 kDa heat shock protein, mitochondrial OS=Mus musculus GN=Hspe1 PE=1 SV=2	1	11	11	11	4	4	4	5	5	5	7	8	9	9	9	9	4	2	4	3	5	3	9	10	9	9	9	8	4	4	4	5	5	5	7	8	9	9	9	9	4	2
P80317	P80317	30	30	24	T-complex protein 1 subunit zeta	Cct6a	sp|P80317|TCPZ_MOUSE T-complex protein 1 subunit zeta OS=Mus musculus GN=Cct6a PE=1 SV=3	1	30	30	24	15	13	18	14	12	16	17	23	21	23	23	24	18	17	15	17	18	18	25	27	26	25	28	25	15	13	18	14	12	16	17	23	21	23	23	24	18	17
Q80X90	Q80X90	126	119	115	Filamin-B	Flnb	sp|Q80X90|FLNB_MOUSE Filamin-B OS=Mus musculus GN=Flnb PE=1 SV=3	1	126	119	115	16	20	19	21	16	19	80	94	95	95	94	94	45	43	56	47	30	32	109	108	109	110	99	104	15	18	18	19	13	16	75	88	88	90	88	87	44	42
Q6ZWY3	Q6ZWY3	5	5	3	40S ribosomal protein S27-like	Rps27l	sp|Q6ZWY3|RS27L_MOUSE 40S ribosomal protein S27-like OS=Mus musculus GN=Rps27l PE=1 SV=3	1	5	5	3	3	4	4	4	4	4	4	4	4	4	4	4	5	5	5	5	5	5	5	5	5	5	5	5	3	4	4	4	4	4	4	4	4	4	4	4	5	5
O09167	O09167	8	8	8	60S ribosomal protein L21	Rpl21	sp|O09167|RL21_MOUSE 60S ribosomal protein L21 OS=Mus musculus GN=Rpl21 PE=1 SV=3	1	8	8	8	6	5	5	6	5	5	5	6	6	6	5	6	8	7	8	7	7	8	7	6	7	7	7	7	6	5	5	6	5	5	5	6	6	6	5	6	8	7
P62717	P62717	12	12	12	60S ribosomal protein L18a	Rpl18a	sp|P62717|RL18A_MOUSE 60S ribosomal protein L18a OS=Mus musculus GN=Rpl18a PE=1 SV=1	1	12	12	12	8	8	8	8	8	7	11	12	11	11	12	12	9	7	8	8	8	7	11	11	11	11	11	10	8	8	8	8	8	7	11	12	11	11	12	12	9	7
P17918	P17918	22	22	22	Proliferating cell nuclear antigen	Pcna	sp|P17918|PCNA_MOUSE Proliferating cell nuclear antigen OS=Mus musculus GN=Pcna PE=1 SV=2	1	22	22	22	15	14	14	15	12	12	14	19	17	17	18	18	16	16	13	14	15	15	20	20	19	19	20	18	15	14	14	15	12	12	14	19	17	17	18	18	16	16
Q9D6Z1	Q9D6Z1	36	36	36	Nucleolar protein 56	Nop56	sp|Q9D6Z1|NOP56_MOUSE Nucleolar protein 56 OS=Mus musculus GN=Nop56 PE=1 SV=2	1	36	36	36	27	29	27	29	26	25	27	32	31	31	30	30	28	31	31	32	29	31	29	29	29	29	34	29	27	29	27	29	26	25	27	32	31	31	30	30	28	31
Q9ERU9	Q9ERU9	146	146	145	E3 SUMO-protein ligase RanBP2	Ranbp2	sp|Q9ERU9|RBP2_MOUSE E3 SUMO-protein ligase RanBP2 OS=Mus musculus GN=Ranbp2 PE=1 SV=2	1	146	146	145	71	62	71	61	53	50	86	105	111	112	101	106	81	77	72	72	78	72	108	107	108	97	114	116	71	62	71	61	53	50	86	105	111	112	101	106	81	77
Q99PV0	Q99PV0	107	107	107	Pre-mRNA-processing-splicing factor 8	Prpf8	sp|Q99PV0|PRP8_MOUSE Pre-mRNA-processing-splicing factor 8 OS=Mus musculus GN=Prpf8 PE=1 SV=2	1	107	107	107	59	46	57	58	49	48	64	86	85	83	83	80	59	67	55	60	57	62	75	77	80	74	82	82	59	46	57	58	49	48	64	86	85	83	83	80	59	67
Q9D1R9	Q9D1R9	7	7	7	60S ribosomal protein L34	Rpl34	sp|Q9D1R9|RL34_MOUSE 60S ribosomal protein L34 OS=Mus musculus GN=Rpl34 PE=1 SV=2	1	7	7	7	5	3	6	4	6	4	7	7	7	7	7	7	6	6	5	6	5	5	5	5	5	5	5	5	5	3	6	4	6	4	7	7	7	7	7	7	6	6
Q8BKC5	Q8BKC5	53	53	52	Importin-5	Ipo5	sp|Q8BKC5|IPO5_MOUSE Importin-5 OS=Mus musculus GN=Ipo5 PE=1 SV=3	1	53	53	52	27	24	25	22	21	19	31	45	44	44	44	49	29	29	24	23	25	22	43	46	43	41	44	40	27	24	25	22	21	19	31	45	44	44	44	49	29	29
Q8CI11;Q5SPX1	Q8CI11	44;1	44;1	43;0	Guanine nucleotide-binding protein-like 3	Gnl3	sp|Q8CI11|GNL3_MOUSE Guanine nucleotide-binding protein-like 3 OS=Mus musculus GN=Gnl3 PE=1 SV=2	2	44	44	43	33	31	33	32	24	26	29	39	37	38	33	37	30	28	33	31	34	32	34	36	36	37	35	38	33	31	33	32	24	26	29	39	37	38	33	37	30	28
P52293	P52293	28	28	28	Importin subunit alpha-1	Kpna2	sp|P52293|IMA1_MOUSE Importin subunit alpha-1 OS=Mus musculus GN=Kpna2 PE=1 SV=2	1	28	28	28	17	17	20	19	17	13	17	24	25	24	23	25	19	17	16	15	17	13	24	22	24	22	23	23	17	17	20	19	17	13	17	24	25	24	23	25	19	17
O08583;Q9JJW6	O08583	13;5	13;5	13;5	THO complex subunit 4	Alyref	sp|O08583|THOC4_MOUSE THO complex subunit 4 OS=Mus musculus GN=Alyref PE=1 SV=3	2	13	13	13	9	9	7	8	8	10	8	7	7	8	8	9	9	10	10	10	8	8	11	11	10	10	11	11	9	9	7	8	8	10	8	7	7	8	8	9	9	10
Q9DBJ1;O70250	Q9DBJ1	17;4	17;4	17;4	Phosphoglycerate mutase 1	Pgam1	sp|Q9DBJ1|PGAM1_MOUSE Phosphoglycerate mutase 1 OS=Mus musculus GN=Pgam1 PE=1 SV=3	2	17	17	17	4	3	6	6	5	5	12	16	16	16	15	15	10	8	9	8	6	7	16	15	17	14	15	16	4	3	6	6	5	5	12	16	16	16	15	15	10	8
P54276	P54276	72	72	72	DNA mismatch repair protein Msh6	Msh6	sp|P54276|MSH6_MOUSE DNA mismatch repair protein Msh6 OS=Mus musculus GN=Msh6 PE=1 SV=3	1	72	72	72	48	45	48	47	39	38	49	63	66	63	56	62	56	53	53	47	49	52	54	55	53	52	54	56	48	45	48	47	39	38	49	63	66	63	56	62	56	53
Q9CX86	Q9CX86	15	15	15	Heterogeneous nuclear ribonucleoprotein A0	Hnrnpa0	sp|Q9CX86|ROA0_MOUSE Heterogeneous nuclear ribonucleoprotein A0 OS=Mus musculus GN=Hnrnpa0 PE=1 SV=1	1	15	15	15	8	7	8	7	9	6	13	14	14	13	13	12	6	7	7	6	6	5	10	9	9	9	10	10	8	7	8	7	9	6	13	14	14	13	13	12	6	7
P11983	P11983	40	40	40	T-complex protein 1 subunit alpha	Tcp1	sp|P11983|TCPA_MOUSE T-complex protein 1 subunit alpha OS=Mus musculus GN=Tcp1 PE=1 SV=3	1	40	40	40	22	21	20	16	17	15	23	32	32	33	28	30	25	27	24	22	22	23	33	36	35	31	35	32	22	21	20	16	17	15	23	32	32	33	28	30	25	27
Q8BVY0	Q8BVY0	33	33	33	Ribosomal L1 domain-containing protein 1	Rsl1d1	sp|Q8BVY0|RL1D1_MOUSE Ribosomal L1 domain-containing protein 1 OS=Mus musculus GN=Rsl1d1 PE=1 SV=1	1	33	33	33	23	22	19	22	19	17	15	24	23	22	22	23	25	23	24	24	23	23	25	27	25	26	28	28	23	22	19	22	19	17	15	24	23	22	22	23	25	23
P48725	P48725	166	166	166	Pericentrin	Pcnt	sp|P48725|PCNT_MOUSE Pericentrin OS=Mus musculus GN=Pcnt PE=1 SV=2	1	166	166	166	112	101	102	100	96	91	118	129	126	129	115	113	122	122	121	125	113	111	125	123	126	118	123	126	112	101	102	100	96	91	118	129	126	129	115	113	122	122
P62962	P62962	14	14	7	Profilin-1	Pfn1	sp|P62962|PROF1_MOUSE Profilin-1 OS=Mus musculus GN=Pfn1 PE=1 SV=2	1	14	14	7	6	8	7	5	8	6	8	10	10	10	10	10	6	6	7	8	4	6	12	12	13	13	11	10	6	8	7	5	8	6	8	10	10	10	10	10	6	6
P97855	P97855	21	20	20	Ras GTPase-activating protein-binding protein 1	G3bp1	sp|P97855|G3BP1_MOUSE Ras GTPase-activating protein-binding protein 1 OS=Mus musculus GN=G3bp1 PE=1 SV=1	1	21	20	20	13	12	9	10	11	9	15	19	18	17	20	19	15	14	12	12	13	14	19	20	20	19	20	20	12	11	9	9	11	9	14	18	17	16	19	18	14	13
Q6P4T2	Q6P4T2	110	110	110	U5 small nuclear ribonucleoprotein 200 kDa helicase	Snrnp200	sp|Q6P4T2|U520_MOUSE U5 small nuclear ribonucleoprotein 200 kDa helicase OS=Mus musculus GN=Snrnp200 PE=1 SV=1	1	110	110	110	57	54	52	57	48	51	60	81	85	86	81	80	63	62	58	60	58	56	78	77	77	73	80	83	57	54	52	57	48	51	60	81	85	86	81	80	63	62
Q6RT24	Q6RT24	152	152	150	Centromere-associated protein E	Cenpe	sp|Q6RT24|CENPE_MOUSE Centromere-associated protein E OS=Mus musculus GN=Cenpe PE=1 SV=1	1	152	152	150	106	96	102	101	94	87	92	111	105	102	95	95	111	115	106	110	112	110	116	113	108	94	108	103	106	96	102	101	94	87	92	111	105	102	95	95	111	115
Q9WUM4;Q920M5	Q9WUM4	23;2	23;2	23;2	Coronin-1C	Coro1c	sp|Q9WUM4|COR1C_MOUSE Coronin-1C OS=Mus musculus GN=Coro1c PE=1 SV=2	2	23	23	23	13	14	14	14	15	12	17	20	21	19	19	20	14	13	13	12	15	13	21	21	20	20	19	19	13	14	14	14	15	12	17	20	21	19	19	20	14	13
P11103	P11103	56	56	56	Poly [ADP-ribose] polymerase 1	Parp1	sp|P11103|PARP1_MOUSE Poly [ADP-ribose] polymerase 1 OS=Mus musculus GN=Parp1 PE=1 SV=3	1	56	56	56	40	39	43	41	36	32	34	43	41	41	37	38	50	51	50	49	50	51	41	42	44	43	44	43	40	39	43	41	36	32	34	43	41	41	37	38	50	51
E9PZM4	E9PZM4	32	24	24	Chromodomain-helicase-DNA-binding protein 2	Chd2	sp|E9PZM4|CHD2_MOUSE Chromodomain-helicase-DNA-binding protein 2 OS=Mus musculus GN=Chd2 PE=1 SV=1	1	32	24	24	10	11	15	12	9	12	9	13	12	11	11	11	22	20	22	20	23	22	19	20	18	17	22	20	6	8	9	8	5	6	4	5	4	4	5	3	15	14
P32067	P32067	27	27	27	Lupus La protein homolog	Ssb	sp|P32067|LA_MOUSE Lupus La protein homolog OS=Mus musculus GN=Ssb PE=1 SV=1	1	27	27	27	19	17	17	18	15	15	18	24	23	23	22	24	19	17	17	17	18	19	21	23	22	22	24	23	19	17	17	18	15	15	18	24	23	23	22	24	19	17
P60122	P60122	35	35	35	RuvB-like 1	Ruvbl1	sp|P60122|RUVB1_MOUSE RuvB-like 1 OS=Mus musculus GN=Ruvbl1 PE=1 SV=1	1	35	35	35	26	24	28	26	26	21	19	27	27	27	26	29	28	27	26	27	28	27	31	30	27	29	30	28	26	24	28	26	26	21	19	27	27	27	26	29	28	27
Q91VM5	Q91VM5	31	31	9	RNA binding motif protein, X-linked-like-1	Rbmxl1	sp|Q91VM5|RMXL1_MOUSE RNA binding motif protein, X-linked-like-1 OS=Mus musculus GN=Rbmxl1 PE=1 SV=1	1	31	31	9	17	16	17	17	16	14	18	19	20	20	19	21	17	16	17	18	17	15	26	27	25	24	27	25	17	16	17	17	16	14	18	19	20	20	19	21	17	16
P41105	P41105	12	12	12	60S ribosomal protein L28	Rpl28	sp|P41105|RL28_MOUSE 60S ribosomal protein L28 OS=Mus musculus GN=Rpl28 PE=1 SV=2	1	12	12	12	8	7	8	9	6	8	10	10	9	10	9	11	7	7	6	5	5	6	8	8	6	8	8	7	8	7	8	9	6	8	10	10	9	10	9	11	7	7
P30999	P30999	50	50	50	Catenin delta-1	Ctnnd1	sp|P30999|CTND1_MOUSE Catenin delta-1 OS=Mus musculus GN=Ctnnd1 PE=1 SV=2	1	50	50	50	27	23	26	23	24	24	32	39	36	39	38	39	29	32	33	32	34	35	43	42	46	43	46	46	27	23	26	23	24	24	32	39	36	39	38	39	29	32
P26350	P26350	8	8	8	Prothymosin alpha;Prothymosin alpha, N-terminally processed;Thymosin alpha	Ptma	sp|P26350|PTMA_MOUSE Prothymosin alpha OS=Mus musculus GN=Ptma PE=1 SV=2	1	8	8	8	5	5	7	6	6	5	8	7	8	7	8	8	4	4	5	5	4	4	8	7	7	7	7	7	5	5	7	6	6	5	8	7	8	7	8	8	4	4
P19096	P19096	99	99	99	Fatty acid synthase;[Acyl-carrier-protein] S-acetyltransferase;[Acyl-carrier-protein] S-malonyltransferase;3-oxoacyl-[acyl-carrier-protein] synthase;3-oxoacyl-[acyl-carrier-protein] reductase;3-hydroxyacyl-[acyl-carrier-protein] dehydratase;Enoyl-[acyl-carrier-protein] reductase;Oleoyl-[acyl-carrier-protein] hydrolase	Fasn	sp|P19096|FAS_MOUSE Fatty acid synthase OS=Mus musculus GN=Fasn PE=1 SV=2	1	99	99	99	44	37	42	37	30	25	62	82	84	82	82	85	48	50	38	36	36	38	73	77	69	68	69	68	44	37	42	37	30	25	62	82	84	82	82	85	48	50
Q9WTQ5	Q9WTQ5	88	88	88	A-kinase anchor protein 12	Akap12	sp|Q9WTQ5|AKA12_MOUSE A-kinase anchor protein 12 OS=Mus musculus GN=Akap12 PE=1 SV=1	1	88	88	88	23	25	28	24	17	20	61	72	72	68	71	73	34	32	28	31	27	32	76	76	78	72	76	79	23	25	28	24	17	20	61	72	72	68	71	73	34	32
Q6DFW4	Q6DFW4	38	38	38	Nucleolar protein 58	Nop58	sp|Q6DFW4|NOP58_MOUSE Nucleolar protein 58 OS=Mus musculus GN=Nop58 PE=1 SV=1	1	38	38	38	28	29	31	28	26	31	22	28	29	28	24	25	29	30	32	30	29	27	30	30	27	28	32	31	28	29	31	28	26	31	22	28	29	28	24	25	29	30
P35564	P35564	44	44	44	Calnexin	Canx	sp|P35564|CALX_MOUSE Calnexin OS=Mus musculus GN=Canx PE=1 SV=1	1	44	44	44	17	16	22	17	13	13	31	34	37	39	33	38	18	19	17	19	15	17	36	37	37	35	33	35	17	16	22	17	13	13	31	34	37	39	33	38	18	19
Q8BFR5	Q8BFR5	29	29	29	Elongation factor Tu, mitochondrial	Tufm	sp|Q8BFR5|EFTU_MOUSE Elongation factor Tu, mitochondrial OS=Mus musculus GN=Tufm PE=1 SV=1	1	29	29	29	17	18	18	18	13	14	21	26	26	26	25	27	18	17	16	15	19	19	22	22	22	22	23	24	17	18	18	18	13	14	21	26	26	26	25	27	18	17
P25206	P25206	57	57	57	DNA replication licensing factor MCM3	Mcm3	sp|P25206|MCM3_MOUSE DNA replication licensing factor MCM3 OS=Mus musculus GN=Mcm3 PE=1 SV=2	1	57	57	57	23	27	25	23	20	19	35	46	44	45	46	44	29	32	29	24	24	27	49	50	49	44	47	43	23	27	25	23	20	19	35	46	44	45	46	44	29	32
P68254	P68254	20	15	15	14-3-3 protein theta	Ywhaq	sp|P68254|1433T_MOUSE 14-3-3 protein theta OS=Mus musculus GN=Ywhaq PE=1 SV=1	1	20	15	15	15	14	15	15	13	13	14	15	16	16	18	18	16	18	17	17	18	18	19	19	18	17	16	19	11	11	11	11	11	10	10	11	11	11	13	13	12	14
P67984	P67984	6	6	6	60S ribosomal protein L22	Rpl22	sp|P67984|RL22_MOUSE 60S ribosomal protein L22 OS=Mus musculus GN=Rpl22 PE=1 SV=2	1	6	6	6	4	4	5	5	4	4	5	5	5	5	5	5	4	4	4	4	4	4	5	5	4	4	4	4	4	4	5	5	4	4	5	5	5	5	5	5	4	4
P62245	P62245	11	11	11	40S ribosomal protein S15a	Rps15a	sp|P62245|RS15A_MOUSE 40S ribosomal protein S15a OS=Mus musculus GN=Rps15a PE=1 SV=2	1	11	11	11	8	8	7	8	7	7	7	9	8	8	9	9	9	8	9	9	8	9	8	9	9	8	8	8	8	8	7	8	7	7	7	9	8	8	9	9	9	8
O88441	O88441	12	12	12	Metaxin-2	Mtx2	sp|O88441|MTX2_MOUSE Metaxin-2 OS=Mus musculus GN=Mtx2 PE=1 SV=1	1	12	12	12	5	0	4	4	2	3	6	9	9	8	8	8	7	6	6	6	6	6	9	10	9	8	8	9	5	0	4	4	2	3	6	9	9	8	8	8	7	6
E9Q7G0	E9Q7G0	114	114	114		Numa1	sp|E9Q7G0|NUMA1_MOUSE Nuclear mitotic apparatus protein 1 OS=Mus musculus GN=Numa1 PE=1 SV=1	1	114	114	114	72	66	73	72	65	61	74	91	90	91	85	82	82	87	82	82	84	84	86	88	91	79	94	91	72	66	73	72	65	61	74	91	90	91	85	82	82	87
P62827;Q61820	P62827	15;6	15;6	15;6	GTP-binding nuclear protein Ran	Ran	sp|P62827|RAN_MOUSE GTP-binding nuclear protein Ran OS=Mus musculus GN=Ran PE=1 SV=3	2	15	15	15	10	11	10	9	10	8	12	10	11	12	14	13	10	10	10	9	10	10	10	11	10	10	11	10	10	11	10	9	10	8	12	10	11	12	14	13	10	10
P35550	P35550	25	25	21	rRNA 2-O-methyltransferase fibrillarin	Fbl	sp|P35550|FBRL_MOUSE rRNA 2-O-methyltransferase fibrillarin OS=Mus musculus GN=Fbl PE=1 SV=2	1	25	25	21	22	21	20	19	17	17	21	22	24	23	21	22	21	18	21	20	21	21	16	18	19	18	20	20	22	21	20	19	17	17	21	22	24	23	21	22	21	18
P34884	P34884	6	6	6	Macrophage migration inhibitory factor	Mif	sp|P34884|MIF_MOUSE Macrophage migration inhibitory factor OS=Mus musculus GN=Mif PE=1 SV=2	1	6	6	6	3	3	5	4	2	3	5	6	6	6	5	6	2	3	3	3	2	3	5	5	5	5	5	5	3	3	5	4	2	3	5	6	6	6	5	6	2	3
Q62093	Q62093	9	9	9	Serine/arginine-rich splicing factor 2	Srsf2	sp|Q62093|SRSF2_MOUSE Serine/arginine-rich splicing factor 2 OS=Mus musculus GN=Srsf2 PE=1 SV=4	1	9	9	9	8	7	8	6	7	4	8	9	8	7	7	8	4	2	4	3	3	5	7	6	6	7	7	7	8	7	8	6	7	4	8	9	8	7	7	8	4	2
Q8CG48	Q8CG48	77	77	77	Structural maintenance of chromosomes protein 2	Smc2	sp|Q8CG48|SMC2_MOUSE Structural maintenance of chromosomes protein 2 OS=Mus musculus GN=Smc2 PE=1 SV=2	1	77	77	77	63	56	60	58	52	53	52	61	58	61	54	61	62	64	64	62	58	62	54	55	56	48	52	56	63	56	60	58	52	53	52	61	58	61	54	61	62	64
P47915	P47915	3	3	3	60S ribosomal protein L29	Rpl29	sp|P47915|RL29_MOUSE 60S ribosomal protein L29 OS=Mus musculus GN=Rpl29 PE=1 SV=2	1	3	3	3	1	2	1	1	1	1	2	2	2	3	3	2	3	3	3	3	3	3	3	3	2	3	3	3	1	2	1	1	1	1	2	2	2	3	3	2	3	3
Q9EPU0	Q9EPU0	60	60	60	Regulator of nonsense transcripts 1	Upf1	sp|Q9EPU0|RENT1_MOUSE Regulator of nonsense transcripts 1 OS=Mus musculus GN=Upf1 PE=1 SV=2	1	60	60	60	38	38	40	35	32	30	46	53	55	54	50	50	45	40	42	42	43	41	51	50	53	49	50	51	38	38	40	35	32	30	46	53	55	54	50	50	45	40
Q8BGQ7	Q8BGQ7	51	51	51	Alanine--tRNA ligase, cytoplasmic	Aars	sp|Q8BGQ7|SYAC_MOUSE Alanine--tRNA ligase, cytoplasmic OS=Mus musculus GN=Aars PE=1 SV=1	1	51	51	51	16	16	11	18	12	13	31	38	38	37	41	44	20	19	15	13	14	16	43	44	42	39	38	42	16	16	11	18	12	13	31	38	38	37	41	44	20	19
Q1HFZ0	Q1HFZ0	48	48	48	tRNA (cytosine(34)-C(5))-methyltransferase	Nsun2	sp|Q1HFZ0|NSUN2_MOUSE tRNA (cytosine(34)-C(5))-methyltransferase OS=Mus musculus GN=Nsun2 PE=1 SV=2	1	48	48	48	27	27	23	28	21	17	29	40	38	39	36	40	26	27	27	20	24	25	41	42	42	40	42	39	27	27	23	28	21	17	29	40	38	39	36	40	26	27
Q61598	Q61598	35	35	29	Rab GDP dissociation inhibitor beta	Gdi2	sp|Q61598|GDIB_MOUSE Rab GDP dissociation inhibitor beta OS=Mus musculus GN=Gdi2 PE=1 SV=1	1	35	35	29	8	10	7	10	7	7	24	29	30	27	32	32	8	12	10	11	6	8	30	30	28	29	26	26	8	10	7	10	7	7	24	29	30	27	32	32	8	12
P49718	P49718	38	38	38	DNA replication licensing factor MCM5	Mcm5	sp|P49718|MCM5_MOUSE DNA replication licensing factor MCM5 OS=Mus musculus GN=Mcm5 PE=1 SV=1	1	38	38	38	13	21	19	18	21	16	29	33	35	33	30	31	21	18	18	18	19	16	28	29	31	28	29	28	13	21	19	18	21	16	29	33	35	33	30	31	21	18
Q02053	Q02053	52	52	41	Ubiquitin-like modifier-activating enzyme 1	Uba1	sp|Q02053|UBA1_MOUSE Ubiquitin-like modifier-activating enzyme 1 OS=Mus musculus GN=Uba1 PE=1 SV=1	1	52	52	41	18	15	17	17	19	16	29	45	41	43	41	46	26	26	21	23	18	20	43	45	44	43	41	45	18	15	17	17	19	16	29	45	41	43	41	46	26	26
Q61584	Q61584	44	44	41	Fragile X mental retardation syndrome-related protein 1	Fxr1	sp|Q61584|FXR1_MOUSE Fragile X mental retardation syndrome-related protein 1 OS=Mus musculus GN=Fxr1 PE=1 SV=2	1	44	44	41	20	20	24	21	22	20	30	31	33	35	33	33	26	26	26	20	25	27	39	39	36	31	36	36	20	20	24	21	22	20	30	31	33	35	33	33	26	26
Q9QZQ8	Q9QZQ8	20	20	18	Core histone macro-H2A.1	H2afy	sp|Q9QZQ8|H2AY_MOUSE Core histone macro-H2A.1 OS=Mus musculus GN=H2afy PE=1 SV=3	1	20	20	18	16	17	15	16	15	15	16	18	16	16	13	15	17	17	17	17	18	18	15	16	14	14	15	16	16	17	15	16	15	15	16	18	16	16	13	15	17	17
P09242	P09242	29	29	29	Alkaline phosphatase, tissue-nonspecific isozyme	Alpl	sp|P09242|PPBT_MOUSE Alkaline phosphatase, tissue-nonspecific isozyme OS=Mus musculus GN=Alpl PE=1 SV=2	1	29	29	29	16	14	15	15	16	14	21	26	24	27	27	26	15	15	18	15	20	17	23	24	22	21	24	25	16	14	15	15	16	14	21	26	24	27	27	26	15	15
P80315	P80315	33	33	33	T-complex protein 1 subunit delta	Cct4	sp|P80315|TCPD_MOUSE T-complex protein 1 subunit delta OS=Mus musculus GN=Cct4 PE=1 SV=3	1	33	33	33	19	17	14	17	14	11	20	30	29	29	27	28	19	21	18	20	18	20	26	28	27	26	25	27	19	17	14	17	14	11	20	30	29	29	27	28	19	21
Q925I1	Q925I1	40	40	40	ATPase family AAA domain-containing protein 3	Atad3	sp|Q925I1|ATAD3_MOUSE ATPase family AAA domain-containing protein 3 OS=Mus musculus GN=Atad3 PE=1 SV=1	1	40	40	40	24	25	21	27	27	20	29	33	33	32	30	29	27	28	29	30	30	28	28	30	33	32	34	33	24	25	21	27	27	20	29	33	33	32	30	29	27	28
Q99ME9	Q99ME9	36	36	36	Nucleolar GTP-binding protein 1	Gtpbp4	sp|Q99ME9|NOG1_MOUSE Nucleolar GTP-binding protein 1 OS=Mus musculus GN=Gtpbp4 PE=1 SV=3	1	36	36	36	26	27	26	25	20	19	23	29	32	31	30	28	31	33	33	32	32	31	29	27	31	30	30	32	26	27	26	25	20	19	23	29	32	31	30	28	31	33
Q8K3F7	Q8K3F7	24	24	24	L-threonine 3-dehydrogenase, mitochondrial	Tdh	sp|Q8K3F7|TDH_MOUSE L-threonine 3-dehydrogenase, mitochondrial OS=Mus musculus GN=Tdh PE=1 SV=1	1	24	24	24	15	15	15	15	11	9	12	20	21	22	20	18	15	13	12	16	12	13	19	20	20	19	19	18	15	15	15	15	11	9	12	20	21	22	20	18	15	13
P50580	P50580	23	23	23	Proliferation-associated protein 2G4	Pa2g4	sp|P50580|PA2G4_MOUSE Proliferation-associated protein 2G4 OS=Mus musculus GN=Pa2g4 PE=1 SV=3	1	23	23	23	8	8	7	8	7	7	20	21	22	22	21	22	10	8	9	11	7	7	20	20	20	19	18	19	8	8	7	8	7	7	20	21	22	22	21	22	10	8
P40142	P40142	32	32	32	Transketolase	Tkt	sp|P40142|TKT_MOUSE Transketolase OS=Mus musculus GN=Tkt PE=1 SV=1	1	32	32	32	5	8	8	6	9	8	21	25	26	27	28	25	10	10	12	9	12	10	23	25	24	28	22	25	5	8	8	6	9	8	21	25	26	27	28	25	10	10
Q8K224	Q8K224	57	57	57	N-acetyltransferase 10	Nat10	sp|Q8K224|NAT10_MOUSE RNA cytidine acetyltransferase OS=Mus musculus GN=Nat10 PE=1 SV=1	1	57	57	57	42	45	45	44	41	42	32	44	46	47	40	44	41	46	45	42	46	45	39	39	39	40	42	42	42	45	45	44	41	42	32	44	46	47	40	44	41	46
P17225;B2RU80	P17225	18;1	18;1	15;0	Polypyrimidine tract-binding protein 1	Ptbp1	sp|P17225|PTBP1_MOUSE Polypyrimidine tract-binding protein 1 OS=Mus musculus GN=Ptbp1 PE=1 SV=2	2	18	18	15	8	9	10	10	9	8	7	15	14	12	16	16	12	13	11	10	11	9	16	17	16	17	17	18	8	9	10	10	9	8	7	15	14	12	16	16	12	13
Q8BL97	Q8BL97	12	11	11	Serine/arginine-rich splicing factor 7	Srsf7	sp|Q8BL97|SRSF7_MOUSE Serine/arginine-rich splicing factor 7 OS=Mus musculus GN=Srsf7 PE=1 SV=1	1	12	11	11	6	5	7	7	6	6	7	9	9	10	10	11	8	5	7	6	7	9	11	10	10	8	10	10	6	4	6	6	5	5	6	8	8	9	9	10	7	4
P46735	P46735	52	52	47	Unconventional myosin-Ib	Myo1b	sp|P46735|MYO1B_MOUSE Unconventional myosin-Ib OS=Mus musculus GN=Myo1b PE=1 SV=3	1	52	52	47	30	33	26	27	27	29	32	43	43	43	36	38	29	30	30	30	23	29	41	42	44	42	45	43	30	33	26	27	27	29	32	43	43	43	36	38	29	30
Q8K019	Q8K019	43	42	42	Bcl-2-associated transcription factor 1	Bclaf1	sp|Q8K019|BCLF1_MOUSE Bcl-2-associated transcription factor 1 OS=Mus musculus GN=Bclaf1 PE=1 SV=2	1	43	42	42	27	28	27	28	21	23	32	35	34	34	36	32	22	21	23	20	22	20	36	37	28	28	36	37	26	27	26	27	20	22	31	34	33	33	35	31	21	20
P97496	P97496	59	59	48	SWI/SNF complex subunit SMARCC1	Smarcc1	sp|P97496|SMRC1_MOUSE SWI/SNF complex subunit SMARCC1 OS=Mus musculus GN=Smarcc1 PE=1 SV=2	1	59	59	48	43	33	40	46	36	29	39	45	44	45	42	44	47	49	46	46	47	46	41	41	39	33	43	43	43	33	40	46	36	29	39	45	44	45	42	44	47	49
Q8BTI8	Q8BTI8	83	83	83	Serine/arginine repetitive matrix protein 2	Srrm2	sp|Q8BTI8|SRRM2_MOUSE Serine/arginine repetitive matrix protein 2 OS=Mus musculus GN=Srrm2 PE=1 SV=3	1	83	83	83	54	43	52	51	43	37	56	65	60	62	57	60	52	55	53	53	57	59	67	70	68	61	69	72	54	43	52	51	43	37	56	65	60	62	57	60	52	55
P80313	P80313	31	31	31	T-complex protein 1 subunit eta	Cct7	sp|P80313|TCPH_MOUSE T-complex protein 1 subunit eta OS=Mus musculus GN=Cct7 PE=1 SV=1	1	31	31	31	19	19	19	16	15	15	18	26	25	24	25	27	19	16	16	14	15	15	24	23	23	23	24	21	19	19	19	16	15	15	18	26	25	24	25	27	19	16
O35737	O35737	21	18	11	Heterogeneous nuclear ribonucleoprotein H;Heterogeneous nuclear ribonucleoprotein H, N-terminally processed	Hnrnph1	sp|O35737|HNRH1_MOUSE Heterogeneous nuclear ribonucleoprotein H OS=Mus musculus GN=Hnrnph1 PE=1 SV=3	1	21	18	11	15	15	13	14	14	11	15	18	19	18	17	18	14	14	13	12	14	11	17	18	19	16	19	17	12	12	10	11	11	9	14	15	16	15	14	15	11	11
Q9R0L6	Q9R0L6	94	94	94	Pericentriolar material 1 protein	Pcm1	sp|Q9R0L6|PCM1_MOUSE Pericentriolar material 1 protein OS=Mus musculus GN=Pcm1 PE=1 SV=2	1	94	94	94	50	46	55	49	42	34	60	71	74	72	68	63	63	60	59	59	53	59	82	77	74	69	80	79	50	46	55	49	42	34	60	71	74	72	68	63	63	60
Q9Z277	Q9Z277	76	76	76	Tyrosine-protein kinase BAZ1B	Baz1b	sp|Q9Z277|BAZ1B_MOUSE Tyrosine-protein kinase BAZ1B OS=Mus musculus GN=Baz1b PE=1 SV=2	1	76	76	76	57	55	63	58	55	50	49	57	57	55	50	50	64	63	65	67	61	66	47	50	53	50	55	53	57	55	63	58	55	50	49	57	57	55	50	50	64	63
P24547	P24547	26	26	25	Inosine-5-monophosphate dehydrogenase 2	Impdh2	sp|P24547|IMDH2_MOUSE Inosine-5-monophosphate dehydrogenase 2 OS=Mus musculus GN=Impdh2 PE=1 SV=2	1	26	26	25	15	14	12	15	13	13	23	25	22	25	25	25	11	10	10	8	9	11	22	21	20	21	21	21	15	14	12	15	13	13	23	25	22	25	25	25	11	10
Q8K2Z4	Q8K2Z4	60	60	60	Condensin complex subunit 1	Ncapd2	sp|Q8K2Z4|CND1_MOUSE Condensin complex subunit 1 OS=Mus musculus GN=Ncapd2 PE=1 SV=2	1	60	60	60	47	49	48	51	48	44	35	48	46	46	42	43	51	48	53	54	53	53	48	45	49	44	49	45	47	49	48	51	48	44	35	48	46	46	42	43	51	48
Q91VR5	Q91VR5	41	41	41	ATP-dependent RNA helicase DDX1	Ddx1	sp|Q91VR5|DDX1_MOUSE ATP-dependent RNA helicase DDX1 OS=Mus musculus GN=Ddx1 PE=1 SV=1	1	41	41	41	27	24	24	25	27	21	31	37	38	36	35	34	23	26	21	25	23	21	33	34	33	32	32	33	27	24	24	25	27	21	31	37	38	36	35	34	23	26
Q9JHU4	Q9JHU4	181	181	181	Cytoplasmic dynein 1 heavy chain 1	Dync1h1	sp|Q9JHU4|DYHC1_MOUSE Cytoplasmic dynein 1 heavy chain 1 OS=Mus musculus GN=Dync1h1 PE=1 SV=2	1	181	181	181	74	72	74	77	53	59	110	132	138	135	132	136	96	109	83	74	76	75	133	128	136	129	129	129	74	72	74	77	53	59	110	132	138	135	132	136	96	109
Q8CGC7	Q8CGC7	74	74	73	Bifunctional glutamate/proline--tRNA ligase;Glutamate--tRNA ligase;Proline--tRNA ligase	Eprs	sp|Q8CGC7|SYEP_MOUSE Bifunctional glutamate/proline--tRNA ligase OS=Mus musculus GN=Eprs PE=1 SV=4	1	74	74	73	39	37	42	37	25	34	47	61	57	62	58	59	54	55	52	50	50	45	59	60	55	55	57	58	39	37	42	37	25	34	47	61	57	62	58	59	54	55
Q9QXZ0	Q9QXZ0	182	181	178	Microtubule-actin cross-linking factor 1	Macf1	sp|Q9QXZ0|MACF1_MOUSE Microtubule-actin cross-linking factor 1 OS=Mus musculus GN=Macf1 PE=1 SV=2	1	182	181	178	37	44	38	34	35	26	93	107	119	114	107	106	80	81	53	59	49	53	133	129	134	126	119	115	36	43	37	33	35	25	92	106	118	113	106	105	79	80
Q5XG71	Q5XG71	111	111	111	Small subunit processome component 20 homolog	Utp20	sp|Q5XG71|UTP20_MOUSE Small subunit processome component 20 homolog OS=Mus musculus GN=Utp20 PE=1 SV=2	1	111	111	111	68	72	66	67	57	67	67	85	80	82	74	75	89	88	84	90	78	85	75	80	83	77	75	82	68	72	66	67	57	67	67	85	80	82	74	75	89	88
P21107	P21107	27	15	14	Tropomyosin alpha-3 chain	Tpm3	sp|P21107|TPM3_MOUSE Tropomyosin alpha-3 chain OS=Mus musculus GN=Tpm3 PE=1 SV=3	1	27	15	14	12	11	10	8	8	10	19	20	19	19	18	17	11	10	13	13	9	10	22	22	21	22	21	20	7	7	6	5	4	5	11	10	12	11	9	7	9	6
P23116	P23116	81	81	81	Eukaryotic translation initiation factor 3 subunit A	Eif3a	sp|P23116|EIF3A_MOUSE Eukaryotic translation initiation factor 3 subunit A OS=Mus musculus GN=Eif3a PE=1 SV=5	1	81	81	81	32	25	28	29	23	23	50	58	57	56	54	63	40	35	29	33	29	25	60	62	65	51	59	57	32	25	28	29	23	23	50	58	57	56	54	63	40	35
Q9R0Q7	Q9R0Q7	10	10	10	Prostaglandin E synthase 3	Ptges3	sp|Q9R0Q7|TEBP_MOUSE Prostaglandin E synthase 3 OS=Mus musculus GN=Ptges3 PE=1 SV=1	1	10	10	10	5	3	4	5	4	3	7	9	9	9	9	9	8	7	7	9	8	7	9	10	10	9	8	9	5	3	4	5	4	3	7	9	9	9	9	9	8	7
Q60973	Q60973	25	17	17	Histone-binding protein RBBP7	Rbbp7	sp|Q60973|RBBP7_MOUSE Histone-binding protein RBBP7 OS=Mus musculus GN=Rbbp7 PE=1 SV=1	1	25	17	17	19	17	19	17	17	15	19	23	21	22	22	23	23	24	21	23	21	21	23	23	21	24	24	22	12	10	12	10	11	11	12	16	14	16	16	16	15	16
Q8BX22	Q8BX22	49	49	48	Sal-like protein 4	Sall4	sp|Q8BX22|SALL4_MOUSE Sal-like protein 4 OS=Mus musculus GN=Sall4 PE=1 SV=2	1	49	49	48	32	37	35	37	33	31	35	41	37	38	40	38	40	41	37	39	38	37	38	39	38	36	38	41	32	37	35	37	33	31	35	41	37	38	40	38	40	41
P02468	P02468	74	74	73	Laminin subunit gamma-1	Lamc1	sp|P02468|LAMC1_MOUSE Laminin subunit gamma-1 OS=Mus musculus GN=Lamc1 PE=1 SV=2	1	74	74	73	26	23	23	23	14	16	40	49	48	44	40	40	54	54	51	52	49	49	68	68	63	57	64	66	26	23	23	23	14	16	40	49	48	44	40	40	54	54
O08810	O08810	55	54	54	116 kDa U5 small nuclear ribonucleoprotein component	Eftud2	sp|O08810|U5S1_MOUSE 116 kDa U5 small nuclear ribonucleoprotein component OS=Mus musculus GN=Eftud2 PE=1 SV=1	1	55	54	54	27	27	27	28	24	23	31	41	44	44	46	46	30	32	32	34	35	34	44	44	46	42	48	45	26	26	26	27	23	22	30	40	43	43	45	45	29	31
Q922D8	Q922D8	45	45	44	C-1-tetrahydrofolate synthase, cytoplasmic;Methylenetetrahydrofolate dehydrogenase;Methenyltetrahydrofolate cyclohydrolase;Formyltetrahydrofolate synthetase;C-1-tetrahydrofolate synthase, cytoplasmic, N-terminally processed	Mthfd1	sp|Q922D8|C1TC_MOUSE C-1-tetrahydrofolate synthase, cytoplasmic OS=Mus musculus GN=Mthfd1 PE=1 SV=4	1	45	45	44	18	20	15	18	17	15	30	36	34	37	36	35	29	26	23	24	24	24	34	37	37	38	33	33	18	20	15	18	17	15	30	36	34	37	36	35	29	26
O70456	O70456	17	14	14	14-3-3 protein sigma	Sfn	sp|O70456|1433S_MOUSE 14-3-3 protein sigma OS=Mus musculus GN=Sfn PE=1 SV=2	1	17	14	14	8	12	6	8	5	7	12	17	15	16	16	16	11	10	8	9	11	11	15	16	15	15	16	15	5	10	3	5	3	5	10	14	12	13	13	13	8	7
P83917	P83917	15	15	14	Chromobox protein homolog 1	Cbx1	sp|P83917|CBX1_MOUSE Chromobox protein homolog 1 OS=Mus musculus GN=Cbx1 PE=1 SV=1	1	15	15	14	10	10	10	9	8	10	8	9	10	10	10	11	11	12	12	12	12	11	12	13	13	8	14	12	10	10	10	9	8	10	8	9	10	10	10	11	11	12
P46935;Q9CUN6	P46935	43;1	43;1	38;0	E3 ubiquitin-protein ligase NEDD4	Nedd4	sp|P46935|NEDD4_MOUSE E3 ubiquitin-protein ligase NEDD4 OS=Mus musculus GN=Nedd4 PE=1 SV=3	2	43	43	38	13	14	16	17	12	13	26	28	32	31	31	32	22	20	18	17	17	18	37	40	36	31	34	33	13	14	16	17	12	13	26	28	32	31	31	32	22	20
Q6J1H4	Q6J1H4	17	17	16	Undifferentiated embryonic cell transcription factor 1	Utf1	sp|Q6J1H4|UTF1_MOUSE Undifferentiated embryonic cell transcription factor 1 OS=Mus musculus GN=Utf1 PE=1 SV=2	1	17	17	16	14	13	13	13	11	11	12	13	13	12	15	13	14	13	14	13	14	15	12	13	12	11	14	12	14	13	13	13	11	11	12	13	13	12	15	13	14	13
Q99LE6	Q99LE6	39	39	39	ATP-binding cassette sub-family F member 2	Abcf2	sp|Q99LE6|ABCF2_MOUSE ATP-binding cassette sub-family F member 2 OS=Mus musculus GN=Abcf2 PE=1 SV=1	1	39	39	39	24	18	22	25	18	16	29	30	29	30	26	30	27	26	28	30	28	28	30	31	31	30	33	30	24	18	22	25	18	16	29	30	29	30	26	30	27	26
P17751	P17751	18	18	18	Triosephosphate isomerase	Tpi1	sp|P17751|TPIS_MOUSE Triosephosphate isomerase OS=Mus musculus GN=Tpi1 PE=1 SV=4	1	18	18	18	6	8	6	4	6	6	11	16	16	14	16	16	9	10	11	9	9	10	16	16	17	15	16	15	6	8	6	4	6	6	11	16	16	14	16	16	9	10
Q9DBE9	Q9DBE9	42	42	42	pre-rRNA processing protein FTSJ3	Ftsj3	sp|Q9DBE9|SPB1_MOUSE pre-rRNA processing protein FTSJ3 OS=Mus musculus GN=Ftsj3 PE=1 SV=1	1	42	42	42	28	30	29	27	26	21	28	36	34	33	33	35	33	34	35	33	34	33	36	37	37	33	38	38	28	30	29	27	26	21	28	36	34	33	33	35	33	34
B2RQC6	B2RQC6	80	80	78	CAD protein;Glutamine-dependent carbamoyl-phosphate synthase;Aspartate carbamoyltransferase;Dihydroorotase	Cad	sp|B2RQC6|PYR1_MOUSE CAD protein OS=Mus musculus GN=Cad PE=1 SV=1	1	80	80	78	32	33	34	33	24	24	49	63	65	64	54	59	45	45	28	35	29	34	59	57	61	61	58	58	32	33	34	33	24	24	49	63	65	64	54	59	45	45
P59242;REV__Q9ER60	P59242	75;1	75;1	74;1	Cingulin	Cgn	sp|P59242|CING_MOUSE Cingulin OS=Mus musculus GN=Cgn PE=1 SV=1	2	75	75	74	43	41	44	40	41	43	59	61	60	62	56	55	31	31	37	38	43	39	57	60	52	51	60	59	43	41	44	40	41	43	59	61	60	62	56	55	31	31
P26369	P26369	19	19	19	Splicing factor U2AF 65 kDa subunit	U2af2	sp|P26369|U2AF2_MOUSE Splicing factor U2AF 65 kDa subunit OS=Mus musculus GN=U2af2 PE=1 SV=3	1	19	19	19	13	11	11	12	12	9	9	15	15	14	15	15	13	15	14	12	14	13	16	17	17	17	17	17	13	11	11	12	12	9	9	15	15	14	15	15	13	15
Q9CWF2	Q9CWF2	27	7	2	Tubulin beta-2B chain	Tubb2b	sp|Q9CWF2|TBB2B_MOUSE Tubulin beta-2B chain OS=Mus musculus GN=Tubb2b PE=1 SV=1	1	27	7	2	23	22	22	21	21	21	22	24	24	24	23	23	22	20	22	21	21	22	25	24	25	25	25	24	7	6	7	6	6	5	7	7	7	7	7	6	6	6
Q64737	Q64737	51	51	51	Trifunctional purine biosynthetic protein adenosine-3;Phosphoribosylamine--glycine ligase;Phosphoribosylformylglycinamidine cyclo-ligase;Phosphoribosylglycinamide formyltransferase	Gart	sp|Q64737|PUR2_MOUSE Trifunctional purine biosynthetic protein adenosine-3 OS=Mus musculus GN=Gart PE=1 SV=3	1	51	51	51	21	22	22	27	20	18	31	44	44	45	41	46	27	23	21	19	24	24	43	46	41	37	42	41	21	22	22	27	20	18	31	44	44	45	41	46	27	23
O55142	O55142	12	12	12	60S ribosomal protein L35a	Rpl35a	sp|O55142|RL35A_MOUSE 60S ribosomal protein L35a OS=Mus musculus GN=Rpl35a PE=1 SV=2	1	12	12	12	7	6	6	6	6	4	11	10	10	9	9	10	6	8	7	7	7	9	9	8	8	7	11	8	7	6	6	6	6	4	11	10	10	9	9	10	6	8
Q9CR16	Q9CR16	27	26	26	Peptidyl-prolyl cis-trans isomerase D	Ppid	sp|Q9CR16|PPID_MOUSE Peptidyl-prolyl cis-trans isomerase D OS=Mus musculus GN=Ppid PE=1 SV=3	1	27	26	26	7	8	9	12	7	7	17	22	23	25	25	23	10	11	13	13	9	8	25	26	25	21	25	24	7	8	9	11	7	7	17	21	22	24	24	23	10	11
E9Q5G3	E9Q5G3	50	50	50	Kinesin-like protein KIF23	Kif23	sp|E9Q5G3|KIF23_MOUSE Kinesin-like protein KIF23 OS=Mus musculus GN=Kif23 PE=1 SV=1	1	50	50	50	34	32	31	32	29	33	34	39	40	39	32	37	27	27	30	33	29	27	42	43	43	41	45	44	34	32	31	32	29	33	34	39	40	39	32	37	27	27
P43276	P43276	12	9	9	Histone H1.5	Hist1h1b	sp|P43276|H15_MOUSE Histone H1.5 OS=Mus musculus GN=Hist1h1b PE=1 SV=2	1	12	9	9	9	8	9	9	10	8	10	10	9	11	10	10	6	6	7	6	8	8	8	8	8	7	8	8	7	7	7	7	8	6	8	8	7	8	8	8	5	5
Q6PR54	Q6PR54	106	106	106	Telomere-associated protein RIF1	Rif1	sp|Q6PR54|RIF1_MOUSE Telomere-associated protein RIF1 OS=Mus musculus GN=Rif1 PE=1 SV=2	1	106	106	106	72	57	61	63	55	54	65	77	69	72	70	72	91	89	87	83	83	83	79	78	80	75	78	81	72	57	61	63	55	54	65	77	69	72	70	72	91	89
Q6NS46	Q6NS46	90	90	90	Protein RRP5 homolog	Pdcd11	sp|Q6NS46|RRP5_MOUSE Protein RRP5 homolog OS=Mus musculus GN=Pdcd11 PE=1 SV=2	1	90	90	90	60	57	58	59	53	44	56	67	70	68	57	55	72	75	76	74	74	69	58	61	64	56	70	68	60	57	58	59	53	44	56	67	70	68	57	55	72	75
Q99NB9	Q99NB9	58	58	58	Splicing factor 3B subunit 1	Sf3b1	sp|Q99NB9|SF3B1_MOUSE Splicing factor 3B subunit 1 OS=Mus musculus GN=Sf3b1 PE=1 SV=1	1	58	58	58	35	27	31	31	27	28	34	45	43	45	44	45	34	30	33	31	34	30	45	46	45	42	48	48	35	27	31	31	27	28	34	45	43	45	44	45	34	30
P62855	P62855	5	5	5	40S ribosomal protein S26	Rps26	sp|P62855|RS26_MOUSE 40S ribosomal protein S26 OS=Mus musculus GN=Rps26 PE=1 SV=3	1	5	5	5	5	5	5	4	3	3	3	5	4	4	3	4	5	4	4	3	5	5	5	4	5	5	5	5	5	5	5	4	3	3	3	5	4	4	3	4	5	4
P67778	P67778	22	22	22	Prohibitin	Phb	sp|P67778|PHB_MOUSE Prohibitin OS=Mus musculus GN=Phb PE=1 SV=1	1	22	22	22	13	11	12	14	9	9	11	19	18	18	17	19	15	16	12	15	15	14	16	17	18	15	17	17	13	11	12	14	9	9	11	19	18	18	17	19	15	16
Q6P5B0	Q6P5B0	57	57	57	RRP12-like protein	Rrp12	sp|Q6P5B0|RRP12_MOUSE RRP12-like protein OS=Mus musculus GN=Rrp12 PE=1 SV=1	1	57	57	57	37	33	34	38	33	32	38	45	44	45	40	42	43	43	46	43	42	40	38	39	39	35	39	39	37	33	34	38	33	32	38	45	44	45	40	42	43	43
Q3TKT4	Q3TKT4	54	54	37	Transcription activator BRG1	Smarca4	sp|Q3TKT4|SMCA4_MOUSE Transcription activator BRG1 OS=Mus musculus GN=Smarca4 PE=1 SV=1	1	54	54	37	30	34	35	31	30	32	29	39	35	33	33	36	45	45	41	42	41	41	36	34	34	36	37	36	30	34	35	31	30	32	29	39	35	33	33	36	45	45
Q99KI0	Q99KI0	42	42	42	Aconitate hydratase, mitochondrial	Aco2	sp|Q99KI0|ACON_MOUSE Aconitate hydratase, mitochondrial OS=Mus musculus GN=Aco2 PE=1 SV=1	1	42	42	42	13	11	10	9	9	10	27	34	33	33	32	33	15	14	17	18	16	17	36	36	35	37	36	37	13	11	10	9	9	10	27	34	33	33	32	33	15	14
P61982	P61982	20	17	14	14-3-3 protein gamma;14-3-3 protein gamma, N-terminally processed	Ywhag	sp|P61982|1433G_MOUSE 14-3-3 protein gamma OS=Mus musculus GN=Ywhag PE=1 SV=2	1	20	17	14	16	13	15	15	13	14	13	16	18	17	19	18	17	17	15	16	15	16	16	17	18	16	17	16	13	11	12	12	11	12	11	13	15	14	16	15	14	14
P53996	P53996	13	13	13	Cellular nucleic acid-binding protein	Cnbp	sp|P53996|CNBP_MOUSE Cellular nucleic acid-binding protein OS=Mus musculus GN=Cnbp PE=1 SV=2	1	13	13	13	6	3	5	4	2	3	9	11	11	11	11	11	6	6	5	5	4	3	13	13	12	10	12	13	6	3	5	4	2	3	9	11	11	11	11	11	6	6
P63037	P63037	26	26	26	DnaJ homolog subfamily A member 1	Dnaja1	sp|P63037|DNJA1_MOUSE DnaJ homolog subfamily A member 1 OS=Mus musculus GN=Dnaja1 PE=1 SV=1	1	26	26	26	11	10	15	12	9	9	17	19	19	21	19	20	14	15	15	14	13	13	21	20	20	22	21	20	11	10	15	12	9	9	17	19	19	21	19	20	14	15
P62849	P62849	7	7	7	40S ribosomal protein S24	Rps24	sp|P62849|RS24_MOUSE 40S ribosomal protein S24 OS=Mus musculus GN=Rps24 PE=1 SV=1	1	7	7	7	4	4	4	4	4	4	4	5	4	4	5	5	4	4	3	3	3	3	6	6	6	6	6	6	4	4	4	4	4	4	4	5	4	4	5	5	4	4
Q8K363	Q8K363	39	39	39	ATP-dependent RNA helicase DDX18	Ddx18	sp|Q8K363|DDX18_MOUSE ATP-dependent RNA helicase DDX18 OS=Mus musculus GN=Ddx18 PE=1 SV=1	1	39	39	39	28	24	31	25	26	27	24	35	32	32	32	33	31	32	34	34	31	30	34	29	34	31	37	35	28	24	31	25	26	27	24	35	32	32	32	33	31	32
O35326	O35326	11	10	10	Serine/arginine-rich splicing factor 5	Srsf5	sp|O35326|SRSF5_MOUSE Serine/arginine-rich splicing factor 5 OS=Mus musculus GN=Srsf5 PE=1 SV=2	1	11	10	10	9	7	9	9	8	7	7	10	10	10	9	9	7	7	7	7	7	8	9	9	9	7	8	8	8	7	8	8	8	6	6	9	9	9	8	8	6	6
Q8VIJ6	Q8VIJ6	34	34	32	Splicing factor, proline- and glutamine-rich	Sfpq	sp|Q8VIJ6|SFPQ_MOUSE Splicing factor, proline- and glutamine-rich OS=Mus musculus GN=Sfpq PE=1 SV=1	1	34	34	32	15	15	13	13	10	8	23	28	30	30	26	31	16	14	17	16	14	11	29	27	27	23	26	27	15	15	13	13	10	8	23	28	30	30	26	31	16	14
Q922Q8	Q922Q8	17	17	17	Leucine-rich repeat-containing protein 59	Lrrc59	sp|Q922Q8|LRC59_MOUSE Leucine-rich repeat-containing protein 59 OS=Mus musculus GN=Lrrc59 PE=1 SV=1	1	17	17	17	11	10	12	11	8	5	7	12	12	12	11	11	13	13	13	13	12	14	14	15	15	15	15	15	11	10	12	11	8	5	7	12	12	12	11	11	13	13
Q6PB66	Q6PB66	74	74	74	Leucine-rich PPR motif-containing protein, mitochondrial	Lrpprc	sp|Q6PB66|LPPRC_MOUSE Leucine-rich PPR motif-containing protein, mitochondrial OS=Mus musculus GN=Lrpprc PE=1 SV=2	1	74	74	74	27	26	30	29	26	22	45	56	57	60	56	61	38	42	44	42	35	36	62	63	65	63	66	62	27	26	30	29	26	22	45	56	57	60	56	61	38	42
Q9Z1X4	Q9Z1X4	40	40	35	Interleukin enhancer-binding factor 3	Ilf3	sp|Q9Z1X4|ILF3_MOUSE Interleukin enhancer-binding factor 3 OS=Mus musculus GN=Ilf3 PE=1 SV=2	1	40	40	35	23	24	25	25	23	26	29	36	37	34	37	36	25	25	25	27	29	26	32	35	33	32	34	35	23	24	25	25	23	26	29	36	37	34	37	36	25	25
Q9CQR2	Q9CQR2	7	7	7	40S ribosomal protein S21	Rps21	sp|Q9CQR2|RS21_MOUSE 40S ribosomal protein S21 OS=Mus musculus GN=Rps21 PE=1 SV=1	1	7	7	7	3	3	4	3	4	3	5	6	5	6	6	6	2	4	4	2	3	4	6	6	6	7	7	7	3	3	4	3	4	3	5	6	5	6	6	6	2	4
P43247	P43247	47	47	47	DNA mismatch repair protein Msh2	Msh2	sp|P43247|MSH2_MOUSE DNA mismatch repair protein Msh2 OS=Mus musculus GN=Msh2 PE=1 SV=1	1	47	47	47	30	30	31	30	25	23	28	38	39	41	37	39	30	31	25	26	30	24	41	41	39	35	39	40	30	30	31	30	25	23	28	38	39	41	37	39	30	31
P26443	P26443	32	32	32	Glutamate dehydrogenase 1, mitochondrial	Glud1	sp|P26443|DHE3_MOUSE Glutamate dehydrogenase 1, mitochondrial OS=Mus musculus GN=Glud1 PE=1 SV=1	1	32	32	32	14	17	14	12	15	12	23	25	24	23	24	23	14	11	20	20	15	13	25	25	25	26	20	24	14	17	14	12	15	12	23	25	24	23	24	23	14	11
P30416	P30416	39	39	39	Peptidyl-prolyl cis-trans isomerase FKBP4;Peptidyl-prolyl cis-trans isomerase FKBP4, N-terminally processed	Fkbp4	sp|P30416|FKBP4_MOUSE Peptidyl-prolyl cis-trans isomerase FKBP4 OS=Mus musculus GN=Fkbp4 PE=1 SV=5	1	39	39	39	8	6	8	9	10	9	24	28	33	33	29	32	11	12	10	9	9	8	30	31	27	30	27	28	8	6	8	9	10	9	24	28	33	33	29	32	11	12
Q05793	Q05793	109	109	109	Basement membrane-specific heparan sulfate proteoglycan core protein;Endorepellin;LG3 peptide	Hspg2	sp|Q05793|PGBM_MOUSE Basement membrane-specific heparan sulfate proteoglycan core protein OS=Mus musculus GN=Hspg2 PE=1 SV=1	1	109	109	109	37	31	30	32	21	22	51	60	56	55	45	41	84	81	80	85	71	67	86	82	93	89	88	80	37	31	30	32	21	22	51	60	56	55	45	41	84	81
Q9D7S7	Q9D7S7	6	6	6	60S ribosomal protein L22-like 1	Rpl22l1	sp|Q9D7S7|RL22L_MOUSE 60S ribosomal protein L22-like 1 OS=Mus musculus GN=Rpl22l1 PE=1 SV=1	1	6	6	6	3	2	3	3	3	2	2	3	4	3	3	4	4	4	4	4	5	4	5	5	5	5	5	5	3	2	3	3	3	2	2	3	4	3	3	4	4	4
Q76MZ3	Q76MZ3	32	32	24	Serine/threonine-protein phosphatase 2A 65 kDa regulatory subunit A alpha isoform	Ppp2r1a	sp|Q76MZ3|2AAA_MOUSE Serine/threonine-protein phosphatase 2A 65 kDa regulatory subunit A alpha isoform OS=Mus musculus GN=Ppp2r1a PE=1 SV=3	1	32	32	24	14	14	15	13	12	8	19	25	27	26	27	26	14	17	14	15	15	13	26	25	24	26	24	24	14	14	15	13	12	8	19	25	27	26	27	26	14	17
Q8CJF7	Q8CJF7	91	91	91	Protein ELYS	Ahctf1	sp|Q8CJF7|ELYS_MOUSE Protein ELYS OS=Mus musculus GN=Ahctf1 PE=1 SV=1	1	91	91	91	70	65	72	65	66	56	49	63	62	63	62	60	63	66	67	70	68	67	57	54	63	62	70	64	70	65	72	65	66	56	49	63	62	63	62	60	63	66
P11031	P11031	12	12	12	Activated RNA polymerase II transcriptional coactivator p15	Sub1	sp|P11031|TCP4_MOUSE Activated RNA polymerase II transcriptional coactivator p15 OS=Mus musculus GN=Sub1 PE=1 SV=3	1	12	12	12	9	9	8	9	5	7	10	10	11	10	10	11	11	11	11	9	10	10	11	10	10	12	10	10	9	9	8	9	5	7	10	10	11	10	10	11	11	11
Q8VH51	Q8VH51	24	24	24	RNA-binding protein 39	Rbm39	sp|Q8VH51|RBM39_MOUSE RNA-binding protein 39 OS=Mus musculus GN=Rbm39 PE=1 SV=2	1	24	24	24	16	15	18	17	17	13	18	18	19	20	19	19	20	20	20	18	18	20	20	21	19	20	19	20	16	15	18	17	17	13	18	18	19	20	19	19	20	20
O35658	O35658	8	8	8	Complement component 1 Q subcomponent-binding protein, mitochondrial	C1qbp	sp|O35658|C1QBP_MOUSE Complement component 1 Q subcomponent-binding protein, mitochondrial OS=Mus musculus GN=C1qbp PE=1 SV=1	1	8	8	8	5	5	5	5	5	5	5	8	7	8	7	8	6	6	5	6	7	7	8	8	8	8	8	7	5	5	5	5	5	5	5	8	7	8	7	8	6	6
Q921F2	Q921F2	15	15	15	TAR DNA-binding protein 43	Tardbp	sp|Q921F2|TADBP_MOUSE TAR DNA-binding protein 43 OS=Mus musculus GN=Tardbp PE=1 SV=1	1	15	15	15	11	9	10	10	8	9	9	13	12	12	11	12	10	9	8	9	7	8	11	10	11	11	12	12	11	9	10	10	8	9	9	13	12	12	11	12	10	9
O89086	O89086	9	9	9	RNA-binding protein 3	Rbm3	sp|O89086|RBM3_MOUSE RNA-binding protein 3 OS=Mus musculus GN=Rbm3 PE=1 SV=1	1	9	9	9	2	1	3	2	3	3	7	8	8	8	8	8	2	3	3	5	5	2	7	7	8	8	8	8	2	1	3	2	3	3	7	8	8	8	8	8	2	3
Q7TPR4	Q7TPR4	60	37	33	Alpha-actinin-1	Actn1	sp|Q7TPR4|ACTN1_MOUSE Alpha-actinin-1 OS=Mus musculus GN=Actn1 PE=1 SV=1	1	60	37	33	30	24	27	26	26	23	41	55	56	53	56	53	30	29	33	31	28	28	51	49	52	55	52	54	16	13	15	11	14	10	26	33	34	32	34	33	17	18
Q8CG47	Q8CG47	67	67	67	Structural maintenance of chromosomes protein 4	Smc4	sp|Q8CG47|SMC4_MOUSE Structural maintenance of chromosomes protein 4 OS=Mus musculus GN=Smc4 PE=1 SV=1	1	67	67	67	57	45	53	50	50	44	39	51	49	50	43	43	57	60	57	54	57	56	47	46	46	46	45	45	57	45	53	50	50	44	39	51	49	50	43	43	57	60
Q8VDW0	Q8VDW0	20	20	11	ATP-dependent RNA helicase DDX39A	Ddx39a	sp|Q8VDW0|DX39A_MOUSE ATP-dependent RNA helicase DDX39A OS=Mus musculus GN=Ddx39a PE=1 SV=1	1	20	20	11	16	16	14	13	13	11	15	18	18	18	19	18	15	15	14	14	14	14	17	18	17	18	17	18	16	16	14	13	13	11	15	18	18	18	19	18	15	15
P47738;Q62148;P24549;Q9JHW9	P47738	30;2;1;1	30;2;1;1	29;1;0;0	Aldehyde dehydrogenase, mitochondrial	Aldh2	sp|P47738|ALDH2_MOUSE Aldehyde dehydrogenase, mitochondrial OS=Mus musculus GN=Aldh2 PE=1 SV=1	4	30	30	29	15	12	14	13	11	10	20	22	21	22	22	21	13	12	14	14	13	13	26	24	24	27	26	27	15	12	14	13	11	10	20	22	21	22	22	21	13	12
Q99MN1	Q99MN1	36	36	36	Lysine--tRNA ligase	Kars	sp|Q99MN1|SYK_MOUSE Lysine--tRNA ligase OS=Mus musculus GN=Kars PE=1 SV=1	1	36	36	36	21	20	22	24	17	16	22	30	28	29	27	30	22	22	20	22	16	21	28	28	28	25	27	29	21	20	22	24	17	16	22	30	28	29	27	30	22	22
Q9CWJ9	Q9CWJ9	39	39	39	Bifunctional purine biosynthesis protein PURH;Phosphoribosylaminoimidazolecarboxamide formyltransferase;IMP cyclohydrolase	Atic	sp|Q9CWJ9|PUR9_MOUSE Bifunctional purine biosynthesis protein PURH OS=Mus musculus GN=Atic PE=1 SV=2	1	39	39	39	2	5	5	2	2	5	22	34	30	31	35	32	10	11	10	6	9	9	35	33	33	32	32	31	2	5	5	2	2	5	22	34	30	31	35	32	10	11
E9PVA8	E9PVA8	111	111	111		Gcn1l1	sp|E9PVA8|GCN1_MOUSE eIF-2-alpha kinase activator GCN1 OS=Mus musculus GN=Gcn1 PE=1 SV=1	1	111	111	111	34	39	32	34	28	32	61	81	81	84	76	79	52	55	44	40	42	38	83	80	74	76	75	76	34	39	32	34	28	32	61	81	81	84	76	79	52	55
O35381;Q64G17	O35381	12;4	12;4	9;2	Acidic leucine-rich nuclear phosphoprotein 32 family member A	Anp32a	sp|O35381|AN32A_MOUSE Acidic leucine-rich nuclear phosphoprotein 32 family member A OS=Mus musculus GN=Anp32a PE=1 SV=1	2	12	12	9	3	5	3	4	4	4	8	12	11	11	12	11	5	6	5	6	6	5	9	10	7	8	10	10	3	5	3	4	4	4	8	12	11	11	12	11	5	6
Q04447;P07310	Q04447	24;2	24;2	24;2	Creatine kinase B-type	Ckb	sp|Q04447|KCRB_MOUSE Creatine kinase B-type OS=Mus musculus GN=Ckb PE=1 SV=1	2	24	24	24	6	6	7	7	9	9	13	19	20	19	21	21	5	6	5	5	4	4	24	24	22	23	22	23	6	6	7	7	9	9	13	19	20	19	21	21	5	6
Q9CPN8	Q9CPN8	27	26	25	Insulin-like growth factor 2 mRNA-binding protein 3	Igf2bp3	sp|Q9CPN8|IF2B3_MOUSE Insulin-like growth factor 2 mRNA-binding protein 3 OS=Mus musculus GN=Igf2bp3 PE=1 SV=1	1	27	26	25	21	18	21	21	15	17	17	24	24	25	21	25	18	20	22	18	19	19	20	20	21	19	21	22	20	17	20	20	14	16	16	23	23	24	20	24	17	19
Q08288	Q08288	27	27	27	Cell growth-regulating nucleolar protein	Lyar	sp|Q08288|LYAR_MOUSE Cell growth-regulating nucleolar protein OS=Mus musculus GN=Lyar PE=1 SV=2	1	27	27	27	18	14	18	18	18	13	15	22	22	22	21	21	19	18	19	20	20	20	24	24	21	21	24	26	18	14	18	18	18	13	15	22	22	22	21	21	19	18
Q9CPY7	Q9CPY7	33	33	33	Cytosol aminopeptidase	Lap3	sp|Q9CPY7|AMPL_MOUSE Cytosol aminopeptidase OS=Mus musculus GN=Lap3 PE=1 SV=3	1	33	33	33	10	9	12	7	6	8	19	25	25	24	27	25	13	16	10	11	13	14	30	30	30	26	29	29	10	9	12	7	6	8	19	25	25	24	27	25	13	16
Q6A068	Q6A068	49	49	49	Cell division cycle 5-like protein	Cdc5l	sp|Q6A068|CDC5L_MOUSE Cell division cycle 5-like protein OS=Mus musculus GN=Cdc5l PE=1 SV=2	1	49	49	49	35	30	32	29	36	32	33	39	38	38	34	38	40	35	33	39	36	35	40	37	39	35	42	40	35	30	32	29	36	32	33	39	38	38	34	38	40	35
A2AQ25	A2AQ25	92	92	92	Sickle tail protein	Skt	sp|A2AQ25|SKT_MOUSE Sickle tail protein OS=Mus musculus GN=Skt PE=1 SV=1	1	92	92	92	41	45	41	42	39	39	75	79	83	80	66	65	35	38	41	42	41	42	67	70	64	65	73	69	41	45	41	42	39	39	75	79	83	80	66	65	35	38
Q6ZWU9	Q6ZWU9	4	2	2	40S ribosomal protein S27	Rps27	sp|Q6ZWU9|RS27_MOUSE 40S ribosomal protein S27 OS=Mus musculus GN=Rps27 PE=1 SV=3	1	4	2	2	4	4	4	4	4	4	4	4	4	4	4	4	4	4	4	4	4	4	3	3	3	3	4	4	2	2	2	2	2	2	2	2	2	2	2	2	2	2
Q6NZJ6	Q6NZJ6	54	54	48	Eukaryotic translation initiation factor 4 gamma 1	Eif4g1	sp|Q6NZJ6|IF4G1_MOUSE Eukaryotic translation initiation factor 4 gamma 1 OS=Mus musculus GN=Eif4g1 PE=1 SV=1	1	54	54	48	24	19	22	25	17	16	39	43	45	44	46	46	25	26	25	20	21	18	41	38	37	39	37	40	24	19	22	25	17	16	39	43	45	44	46	46	25	26
Q8VDF2	Q8VDF2	48	48	47	E3 ubiquitin-protein ligase UHRF1	Uhrf1	sp|Q8VDF2|UHRF1_MOUSE E3 ubiquitin-protein ligase UHRF1 OS=Mus musculus GN=Uhrf1 PE=1 SV=2	1	48	48	47	32	28	32	31	28	30	27	29	32	32	30	32	44	44	43	44	45	43	34	33	38	34	37	38	32	28	32	31	28	30	27	29	32	32	30	32	44	44
P19324	P19324	23	23	23	Serpin H1	Serpinh1	sp|P19324|SERPH_MOUSE Serpin H1 OS=Mus musculus GN=Serpinh1 PE=1 SV=3	1	23	23	23	1	1	0	0	0	1	9	11	12	12	9	11	11	11	13	12	12	10	19	22	20	20	21	21	1	1	0	0	0	1	9	11	12	12	9	11	11	11
P23249	P23249	52	52	52	Putative helicase MOV-10	Mov10	sp|P23249|MOV10_MOUSE Putative helicase MOV-10 OS=Mus musculus GN=Mov10 PE=1 SV=2	1	52	52	52	34	33	28	33	28	27	33	40	38	39	36	38	36	38	36	30	33	30	40	37	38	37	38	34	34	33	28	33	28	27	33	40	38	39	36	38	36	38
Q922K7	Q922K7	31	31	31	Probable 28S rRNA (cytosine-C(5))-methyltransferase	Nop2	sp|Q922K7|NOP2_MOUSE Probable 28S rRNA (cytosine-C(5))-methyltransferase OS=Mus musculus GN=Nop2 PE=1 SV=1	1	31	31	31	25	22	24	25	21	22	25	24	25	24	22	24	26	24	24	24	23	25	25	26	23	23	24	24	25	22	24	25	21	22	25	24	25	24	22	24	26	24
P83882	P83882	7	7	7	60S ribosomal protein L36a	Rpl36a	sp|P83882|RL36A_MOUSE 60S ribosomal protein L36a OS=Mus musculus GN=Rpl36a PE=1 SV=2	1	7	7	7	4	4	5	4	4	5	6	6	6	6	5	6	4	4	4	4	4	4	6	7	6	6	7	7	4	4	5	4	4	5	6	6	6	6	5	6	4	4
Q8BK67	Q8BK67	31	31	31	Protein RCC2	Rcc2	sp|Q8BK67|RCC2_MOUSE Protein RCC2 OS=Mus musculus GN=Rcc2 PE=1 SV=1	1	31	31	31	18	12	16	17	12	7	19	24	23	25	25	25	23	23	19	19	19	21	25	24	25	23	20	24	18	12	16	17	12	7	19	24	23	25	25	25	23	23
O35887	O35887	25	25	25	Calumenin	Calu	sp|O35887|CALU_MOUSE Calumenin OS=Mus musculus GN=Calu PE=1 SV=1	1	25	25	25	12	15	13	15	12	10	14	17	17	17	17	16	15	14	16	16	13	14	22	23	24	23	19	20	12	15	13	15	12	10	14	17	17	17	17	16	15	14
Q9WTM5	Q9WTM5	32	32	32	RuvB-like 2	Ruvbl2	sp|Q9WTM5|RUVB2_MOUSE RuvB-like 2 OS=Mus musculus GN=Ruvbl2 PE=1 SV=3	1	32	32	32	26	25	23	25	18	20	26	28	28	27	27	26	26	25	26	23	26	24	28	26	25	28	30	28	26	25	23	25	18	20	26	28	28	27	27	26	26	25
Q99L45	Q99L45	34	34	34	Eukaryotic translation initiation factor 2 subunit 2	Eif2s2	sp|Q99L45|IF2B_MOUSE Eukaryotic translation initiation factor 2 subunit 2 OS=Mus musculus GN=Eif2s2 PE=1 SV=1	1	34	34	34	21	17	19	20	14	12	21	26	24	26	25	25	22	24	20	18	22	19	25	29	28	29	26	28	21	17	19	20	14	12	21	26	24	26	25	25	22	24
P09803	P09803	29	29	27	Cadherin-1;E-Cad/CTF1;E-Cad/CTF2;E-Cad/CTF3	Cdh1	sp|P09803|CADH1_MOUSE Cadherin-1 OS=Mus musculus GN=Cdh1 PE=1 SV=1	1	29	29	27	15	15	15	16	14	13	18	23	22	20	22	21	19	19	17	17	21	18	25	23	25	25	26	27	15	15	15	16	14	13	18	23	22	20	22	21	19	19
G5E870	G5E870	79	79	79	E3 ubiquitin-protein ligase TRIP12	Trip12	sp|G5E870|TRIPC_MOUSE E3 ubiquitin-protein ligase TRIP12 OS=Mus musculus GN=Trip12 PE=1 SV=1	1	79	79	79	54	50	58	54	46	45	46	61	57	60	53	59	58	59	61	56	56	54	60	55	54	46	56	57	54	50	58	54	46	45	46	61	57	60	53	59	58	59
Q04750	Q04750	40	40	37	DNA topoisomerase 1	Top1	sp|Q04750|TOP1_MOUSE DNA topoisomerase 1 OS=Mus musculus GN=Top1 PE=1 SV=2	1	40	40	37	32	29	32	32	29	23	29	31	29	29	27	27	34	34	32	34	36	35	30	29	32	29	28	27	32	29	32	32	29	23	29	31	29	29	27	27	34	34
Q3URQ0	Q3URQ0	38	38	38	Testis-expressed sequence 10 protein	Tex10	sp|Q3URQ0|TEX10_MOUSE Testis-expressed protein 10 OS=Mus musculus GN=Tex10 PE=1 SV=1	1	38	38	38	27	28	29	28	27	23	24	29	30	29	28	29	30	29	25	26	26	25	27	29	27	27	30	24	27	28	29	28	27	23	24	29	30	29	28	29	30	29
Q61686	Q61686	14	14	13	Chromobox protein homolog 5	Cbx5	sp|Q61686|CBX5_MOUSE Chromobox protein homolog 5 OS=Mus musculus GN=Cbx5 PE=1 SV=1	1	14	14	13	10	11	10	10	8	10	11	12	9	11	10	10	9	11	11	10	9	10	13	13	11	11	14	13	10	11	10	10	8	10	11	12	9	11	10	10	9	11
Q922R8	Q922R8	20	20	20	Protein disulfide-isomerase A6	Pdia6	sp|Q922R8|PDIA6_MOUSE Protein disulfide-isomerase A6 OS=Mus musculus GN=Pdia6 PE=1 SV=3	1	20	20	20	11	9	10	10	8	10	10	15	16	16	15	15	10	11	11	9	10	9	18	18	18	18	19	18	11	9	10	10	8	10	10	15	16	16	15	15	10	11
P48962	P48962	20	10	10	ADP/ATP translocase 1	Slc25a4	sp|P48962|ADT1_MOUSE ADP/ATP translocase 1 OS=Mus musculus GN=Slc25a4 PE=1 SV=4	1	20	10	10	15	16	17	15	15	16	13	18	17	17	18	17	16	13	17	17	15	16	18	17	18	18	18	19	8	9	10	9	9	10	7	9	8	8	9	8	9	6
Q9D883;Q8BGJ9	Q9D883	10;3	10;3	10;3	Splicing factor U2AF 35 kDa subunit	U2af1	sp|Q9D883|U2AF1_MOUSE Splicing factor U2AF 35 kDa subunit OS=Mus musculus GN=U2af1 PE=1 SV=4	2	10	10	10	10	8	10	8	7	8	8	9	9	9	9	9	8	7	8	9	8	8	10	10	10	9	10	10	10	8	10	8	7	8	8	9	9	9	9	9	8	7
Q6P5F9	Q6P5F9	44	44	44	Exportin-1	Xpo1	sp|Q6P5F9|XPO1_MOUSE Exportin-1 OS=Mus musculus GN=Xpo1 PE=1 SV=1	1	44	44	44	25	23	18	22	18	19	29	38	38	36	35	36	27	26	24	23	22	19	32	35	36	33	33	32	25	23	18	22	18	19	29	38	38	36	35	36	27	26
Q8VDM4	Q8VDM4	44	44	44	26S proteasome non-ATPase regulatory subunit 2	Psmd2	sp|Q8VDM4|PSMD2_MOUSE 26S proteasome non-ATPase regulatory subunit 2 OS=Mus musculus GN=Psmd2 PE=1 SV=1	1	44	44	44	16	15	17	18	18	10	29	36	37	36	38	38	24	18	15	18	13	12	40	42	41	39	38	39	16	15	17	18	18	10	29	36	37	36	38	38	24	18
P62889	P62889	7	7	7	60S ribosomal protein L30	Rpl30	sp|P62889|RL30_MOUSE 60S ribosomal protein L30 OS=Mus musculus GN=Rpl30 PE=1 SV=2	1	7	7	7	7	6	7	6	6	5	5	7	7	7	7	7	7	7	6	7	6	7	7	7	7	7	7	7	7	6	7	6	6	5	5	7	7	7	7	7	7	7
Q9CWR8	Q9CWR8	20	20	20	DNA (cytosine-5)-methyltransferase 3-like	Dnmt3l	sp|Q9CWR8|DNM3L_MOUSE DNA (cytosine-5)-methyltransferase 3-like OS=Mus musculus GN=Dnmt3l PE=1 SV=1	1	20	20	20	16	17	19	17	16	12	15	19	19	19	19	20	19	18	18	18	18	18	18	19	18	18	18	19	16	17	19	17	16	12	15	19	19	19	19	20	19	18
P56959	P56959	12	12	12	RNA-binding protein FUS	Fus	sp|P56959|FUS_MOUSE RNA-binding protein FUS OS=Mus musculus GN=Fus PE=1 SV=1	1	12	12	12	5	7	4	4	5	6	9	11	11	11	11	11	6	6	4	4	5	3	11	12	9	12	10	11	5	7	4	4	5	6	9	11	11	11	11	11	6	6
Q8BP48	Q8BP48	19	19	19	Methionine aminopeptidase 1	Metap1	sp|Q8BP48|MAP11_MOUSE Methionine aminopeptidase 1 OS=Mus musculus GN=Metap1 PE=1 SV=1	1	19	19	19	2	3	2	2	3	2	16	16	16	16	15	16	1	1	0	1	0	0	15	15	15	14	14	14	2	3	2	2	3	2	16	16	16	16	15	16	1	1
E9Q634	E9Q634	47	47	41	Unconventional myosin-Ie	Myo1e	sp|E9Q634|MYO1E_MOUSE Unconventional myosin-Ie OS=Mus musculus GN=Myo1e PE=1 SV=1	1	47	47	41	15	17	13	19	17	24	31	36	35	38	31	30	28	32	36	30	28	29	39	39	39	42	40	40	15	17	13	19	17	24	31	36	35	38	31	30	28	32
Q9R0P5	Q9R0P5	16	15	15	Destrin	Dstn	sp|Q9R0P5|DEST_MOUSE Destrin OS=Mus musculus GN=Dstn PE=1 SV=3	1	16	15	15	5	9	6	6	6	7	9	13	13	14	13	13	5	7	6	7	6	6	14	13	13	10	13	12	4	9	5	5	5	6	8	12	12	13	12	12	4	6
P11276	P11276	77	77	77	Fibronectin;Anastellin	Fn1	sp|P11276|FINC_MOUSE Fibronectin OS=Mus musculus GN=Fn1 PE=1 SV=4	1	77	77	77	40	36	34	33	35	31	47	59	58	55	44	45	53	56	53	52	51	49	66	66	62	62	63	61	40	36	34	33	35	31	47	59	58	55	44	45	53	56
P34022	P34022	10	10	10	Ran-specific GTPase-activating protein	Ranbp1	sp|P34022|RANG_MOUSE Ran-specific GTPase-activating protein OS=Mus musculus GN=Ranbp1 PE=1 SV=2	1	10	10	10	3	3	3	2	4	4	7	7	7	8	9	8	4	4	4	4	4	3	9	9	8	7	9	8	3	3	3	2	4	4	7	7	7	8	9	8	4	4
P50247	P50247	21	21	21	Adenosylhomocysteinase	Ahcy	sp|P50247|SAHH_MOUSE Adenosylhomocysteinase OS=Mus musculus GN=Ahcy PE=1 SV=3	1	21	21	21	6	9	8	7	7	9	17	18	16	18	19	19	8	9	10	9	9	9	19	19	17	18	16	17	6	9	8	7	7	9	17	18	16	18	19	19	8	9
Q640M1	Q640M1	43	43	38	U3 small nucleolar RNA-associated protein 14 homolog A	Utp14a	sp|Q640M1|UT14A_MOUSE U3 small nucleolar RNA-associated protein 14 homolog A OS=Mus musculus GN=Utp14a PE=1 SV=1	1	43	43	38	32	31	31	30	31	30	20	28	26	28	30	26	34	33	30	34	36	34	34	35	31	31	35	34	32	31	31	30	31	30	20	28	26	28	30	26	34	33
P70372	P70372	17	17	17	ELAV-like protein 1	Elavl1	sp|P70372|ELAV1_MOUSE ELAV-like protein 1 OS=Mus musculus GN=Elavl1 PE=1 SV=2	1	17	17	17	7	8	8	7	9	8	14	14	15	15	15	16	9	8	9	9	9	9	15	14	13	14	13	13	7	8	8	7	9	8	14	14	15	15	15	16	9	8
Q8VDN2	Q8VDN2	44	44	29	Sodium/potassium-transporting ATPase subunit alpha-1	Atp1a1	sp|Q8VDN2|AT1A1_MOUSE Sodium/potassium-transporting ATPase subunit alpha-1 OS=Mus musculus GN=Atp1a1 PE=1 SV=1	1	44	44	29	22	20	26	18	13	15	31	38	36	38	35	38	33	34	25	28	26	33	43	42	42	40	42	43	22	20	26	18	13	15	31	38	36	38	35	38	33	34
O09106	O09106	26	26	20	Histone deacetylase 1	Hdac1	sp|O09106|HDAC1_MOUSE Histone deacetylase 1 OS=Mus musculus GN=Hdac1 PE=1 SV=1	1	26	26	20	15	18	16	18	17	16	17	18	19	19	18	19	21	20	22	18	20	20	22	22	20	21	23	21	15	18	16	18	17	16	17	18	19	19	18	19	21	20
P10853;Q8CGP2	P10853;Q8CGP2	24;23	3;3	0;0	Histone H2B type 1-F/J/L;Histone H2B type 1-P	Hist1h2bf;Hist1h2bp	sp|P10853|H2B1F_MOUSE Histone H2B type 1-F/J/L OS=Mus musculus GN=Hist1h2bf PE=1 SV=2;sp|Q8CGP2|H2B1P_MOUSE Histone H2B type 1-P OS=Mus musculus GN=Hist1h2bp PE=1 SV=3	2	24	3	0	15	19	18	17	16	16	20	21	21	22	23	22	16	15	16	16	16	16	15	15	15	14	14	15	2	2	2	2	2	2	1	3	3	3	3	3	1	1
P62334	P62334	22	22	22	26S protease regulatory subunit 10B	Psmc6	sp|P62334|PRS10_MOUSE 26S proteasome regulatory subunit 10B OS=Mus musculus GN=Psmc6 PE=1 SV=1	1	22	22	22	14	14	10	12	9	14	16	19	21	21	19	19	17	15	11	14	15	15	20	20	20	20	20	19	14	14	10	12	9	14	16	19	21	21	19	19	17	15
Q9DBD5	Q9DBD5	31	31	31	Proline-, glutamic acid- and leucine-rich protein 1	Pelp1	sp|Q9DBD5|PELP1_MOUSE Proline-, glutamic acid- and leucine-rich protein 1 OS=Mus musculus GN=Pelp1 PE=1 SV=2	1	31	31	31	26	23	24	24	16	16	19	25	25	25	23	24	21	19	19	20	20	19	21	19	20	19	19	20	26	23	24	24	16	16	19	25	25	25	23	24	21	19
P06745	P06745	27	27	19	Glucose-6-phosphate isomerase	Gpi	sp|P06745|G6PI_MOUSE Glucose-6-phosphate isomerase OS=Mus musculus GN=Gpi PE=1 SV=4	1	27	27	19	2	1	3	2	3	4	16	21	20	20	22	22	2	2	6	5	3	3	24	24	22	20	21	20	2	1	3	2	3	4	16	21	20	20	22	22	2	2
Q8BMJ2	Q8BMJ2	58	58	58	Leucine--tRNA ligase, cytoplasmic	Lars	sp|Q8BMJ2|SYLC_MOUSE Leucine--tRNA ligase, cytoplasmic OS=Mus musculus GN=Lars PE=1 SV=2	1	58	58	58	26	22	30	28	24	24	34	44	44	45	43	45	30	29	24	23	22	23	48	48	47	46	46	49	26	22	30	28	24	24	34	44	44	45	43	45	30	29
Q61033	Q61033	42	42	30	Lamina-associated polypeptide 2, isoforms alpha/zeta	Tmpo	sp|Q61033|LAP2A_MOUSE Lamina-associated polypeptide 2, isoforms alpha/zeta OS=Mus musculus GN=Tmpo PE=1 SV=4	1	42	42	30	29	25	28	30	20	23	23	31	31	30	27	31	37	39	34	36	37	37	29	32	28	28	30	32	29	25	28	30	20	23	23	31	31	30	27	31	37	39
Q99104	Q99104	84	84	74	Unconventional myosin-Va	Myo5a	sp|Q99104|MYO5A_MOUSE Unconventional myosin-Va OS=Mus musculus GN=Myo5a PE=1 SV=2	1	84	84	74	40	42	34	40	40	37	59	69	69	71	62	56	29	27	36	33	29	32	54	58	53	52	54	54	40	42	34	40	40	37	59	69	69	71	62	56	29	27
Q9WVM1	Q9WVM1	33	33	33	Rac GTPase-activating protein 1	Racgap1	sp|Q9WVM1|RGAP1_MOUSE Rac GTPase-activating protein 1 OS=Mus musculus GN=Racgap1 PE=1 SV=1	1	33	33	33	20	19	20	20	20	16	17	26	27	28	26	25	20	22	23	23	21	21	27	24	26	25	27	26	20	19	20	20	20	16	17	26	27	28	26	25	20	22
Q8BG32	Q8BG32	29	29	29	26S proteasome non-ATPase regulatory subunit 11	Psmd11	sp|Q8BG32|PSD11_MOUSE 26S proteasome non-ATPase regulatory subunit 11 OS=Mus musculus GN=Psmd11 PE=1 SV=3	1	29	29	29	14	14	12	12	9	8	19	25	25	24	24	25	15	18	11	12	12	13	22	25	23	21	20	20	14	14	12	12	9	8	19	25	25	24	24	25	15	18
Q02257	Q02257	37	32	32	Junction plakoglobin	Jup	sp|Q02257|PLAK_MOUSE Junction plakoglobin OS=Mus musculus GN=Jup PE=1 SV=3	1	37	32	32	27	29	25	22	25	22	25	32	33	35	30	28	28	25	25	25	27	26	29	30	30	26	31	30	24	24	21	18	21	18	21	27	28	30	25	24	24	21
Q9D0T1	Q9D0T1	10	10	10	NHP2-like protein 1;NHP2-like protein 1, N-terminally processed	Nhp2l1	sp|Q9D0T1|NH2L1_MOUSE NHP2-like protein 1 OS=Mus musculus GN=Snu13 PE=1 SV=4	1	10	10	10	7	6	8	7	7	6	7	7	8	8	7	7	8	9	10	10	9	9	8	9	9	8	9	9	7	6	8	7	7	6	7	7	8	8	7	7	8	9
Q1PSW8	Q1PSW8	33	33	33	E3 ubiquitin-protein ligase TRIM71	Trim71	sp|Q1PSW8|LIN41_MOUSE E3 ubiquitin-protein ligase TRIM71 OS=Mus musculus GN=Trim71 PE=1 SV=1	1	33	33	33	23	21	23	22	17	20	21	28	29	29	24	28	28	26	27	28	24	25	31	29	30	27	29	31	23	21	23	22	17	20	21	28	29	29	24	28	28	26
Q64511	Q64511	100	83	83	DNA topoisomerase 2-beta	Top2b	sp|Q64511|TOP2B_MOUSE DNA topoisomerase 2-beta OS=Mus musculus GN=Top2b PE=1 SV=2	1	100	83	83	66	65	64	69	61	60	50	58	60	58	53	50	92	93	86	85	92	90	73	73	68	69	71	70	52	50	49	53	46	44	34	42	44	42	37	34	75	76
F6ZDS4	F6ZDS4	102	102	102	Nucleoprotein TPR	Tpr	sp|F6ZDS4|TPR_MOUSE Nucleoprotein TPR OS=Mus musculus GN=Tpr PE=1 SV=1	1	102	102	102	23	12	15	12	13	15	72	81	80	84	81	85	18	20	14	18	15	19	73	73	70	71	74	74	23	12	15	12	13	15	72	81	80	84	81	85	18	20
Q5F2E7	Q5F2E7	25	25	25	Nuclear fragile X mental retardation-interacting protein 2	Nufip2	sp|Q5F2E7|NUFP2_MOUSE Nuclear fragile X mental retardation-interacting protein 2 OS=Mus musculus GN=Nufip2 PE=1 SV=1	1	25	25	25	20	19	23	20	20	15	19	23	21	23	21	23	19	20	15	16	20	17	22	22	21	18	22	22	20	19	23	20	20	15	19	23	21	23	21	23	19	20
P10639	P10639	7	7	7	Thioredoxin	Txn	sp|P10639|THIO_MOUSE Thioredoxin OS=Mus musculus GN=Txn PE=1 SV=3	1	7	7	7	3	4	4	3	2	4	5	5	5	5	6	5	3	3	3	2	3	2	7	7	6	6	6	6	3	4	4	3	2	4	5	5	5	5	6	5	3	3
O08709	O08709	19	19	19	Peroxiredoxin-6	Prdx6	sp|O08709|PRDX6_MOUSE Peroxiredoxin-6 OS=Mus musculus GN=Prdx6 PE=1 SV=3	1	19	19	19	9	11	11	10	8	6	12	17	17	17	18	18	9	11	8	4	11	10	18	18	18	16	17	17	9	11	11	10	8	6	12	17	17	17	18	18	9	11
Q99LF4	Q99LF4	27	27	27	tRNA-splicing ligase RtcB homolog	Rtcb	sp|Q99LF4|RTCB_MOUSE tRNA-splicing ligase RtcB homolog OS=Mus musculus GN=Rtcb PE=1 SV=1	1	27	27	27	18	12	16	15	12	10	19	25	23	23	22	23	18	17	18	18	16	17	22	20	22	22	21	21	18	12	16	15	12	10	19	25	23	23	22	23	18	17
P61222	P61222	35	35	35	ATP-binding cassette sub-family E member 1	Abce1	sp|P61222|ABCE1_MOUSE ATP-binding cassette sub-family E member 1 OS=Mus musculus GN=Abce1 PE=1 SV=1	1	35	35	35	19	13	15	18	17	13	20	29	28	26	26	28	19	19	18	19	17	14	28	27	27	29	27	26	19	13	15	18	17	13	20	29	28	26	26	28	19	19
Q6Y7W8;REV__Q6PDH0	Q6Y7W8	49;1	49;1	49;1	PERQ amino acid-rich with GYF domain-containing protein 2	Gigyf2	sp|Q6Y7W8|GGYF2_MOUSE GRB10-interacting GYF protein 2 OS=Mus musculus GN=Gigyf2 PE=1 SV=2	2	49	49	49	19	18	20	19	13	11	30	39	41	42	35	36	28	26	26	23	27	25	43	44	41	40	41	42	19	18	20	19	13	11	30	39	41	42	35	36	28	26
Q99JF8	Q99JF8	39	38	38	PC4 and SFRS1-interacting protein	Psip1	sp|Q99JF8|PSIP1_MOUSE PC4 and SFRS1-interacting protein OS=Mus musculus GN=Psip1 PE=1 SV=1	1	39	38	38	25	19	25	28	27	18	22	24	26	26	24	25	35	34	34	33	34	34	30	32	29	23	32	32	24	18	24	27	26	17	22	24	26	26	24	24	34	33
O35685	O35685	33	33	33	Nuclear migration protein nudC	Nudc	sp|O35685|NUDC_MOUSE Nuclear migration protein nudC OS=Mus musculus GN=Nudc PE=1 SV=1	1	33	33	33	10	9	10	11	12	9	19	22	25	22	25	26	14	14	9	11	11	12	23	23	20	21	23	24	10	9	10	11	12	9	19	22	25	22	25	26	14	14
Q9CW03	Q9CW03	68	68	68	Structural maintenance of chromosomes protein 3	Smc3	sp|Q9CW03|SMC3_MOUSE Structural maintenance of chromosomes protein 3 OS=Mus musculus GN=Smc3 PE=1 SV=2	1	68	68	68	35	35	37	34	29	28	39	49	43	47	43	44	39	34	39	36	37	37	49	51	47	48	52	48	35	35	37	34	29	28	39	49	43	47	43	44	39	34
Q91V92	Q91V92	45	45	45	ATP-citrate synthase	Acly	sp|Q91V92|ACLY_MOUSE ATP-citrate synthase OS=Mus musculus GN=Acly PE=1 SV=1	1	45	45	45	16	12	17	13	11	10	24	40	37	37	37	39	17	16	9	11	10	10	31	30	31	27	28	27	16	12	17	13	11	10	24	40	37	37	37	39	17	16
Q3THS6;Q91X83	Q3THS6	19;3	19;3	19;3	S-adenosylmethionine synthase isoform type-2	Mat2a	sp|Q3THS6|METK2_MOUSE S-adenosylmethionine synthase isoform type-2 OS=Mus musculus GN=Mat2a PE=1 SV=2	2	19	19	19	8	10	10	9	8	8	14	16	16	17	15	15	12	11	10	10	9	11	14	15	15	14	13	14	8	10	10	9	8	8	14	16	16	17	15	15	12	11
Q9D819	Q9D819	19	19	19	Inorganic pyrophosphatase	Ppa1	sp|Q9D819|IPYR_MOUSE Inorganic pyrophosphatase OS=Mus musculus GN=Ppa1 PE=1 SV=1	1	19	19	19	5	7	7	5	9	6	14	16	16	15	17	16	5	6	4	6	5	7	18	18	17	16	17	17	5	7	7	5	9	6	14	16	16	15	17	16	5	6
P05202	P05202	23	23	23	Aspartate aminotransferase, mitochondrial	Got2	sp|P05202|AATM_MOUSE Aspartate aminotransferase, mitochondrial OS=Mus musculus GN=Got2 PE=1 SV=1	1	23	23	23	2	1	4	5	3	4	18	19	16	17	19	20	8	6	7	6	9	6	18	17	18	17	18	17	2	1	4	5	3	4	18	19	16	17	19	20	8	6
Q8C2Q3	Q8C2Q3	26	26	26	RNA-binding protein 14	Rbm14	sp|Q8C2Q3|RBM14_MOUSE RNA-binding protein 14 OS=Mus musculus GN=Rbm14 PE=1 SV=1	1	26	26	26	20	21	21	19	15	18	22	23	24	24	24	23	22	21	21	21	22	22	21	24	24	23	23	22	20	21	21	19	15	18	22	23	24	24	24	23	22	21
Q60930	Q60930	17	17	17	Voltage-dependent anion-selective channel protein 2	Vdac2	sp|Q60930|VDAC2_MOUSE Voltage-dependent anion-selective channel protein 2 OS=Mus musculus GN=Vdac2 PE=1 SV=2	1	17	17	17	10	10	10	10	10	11	13	15	15	15	16	16	12	10	11	11	11	9	17	17	16	14	16	15	10	10	10	10	10	11	13	15	15	15	16	16	12	10
Q9QYJ0	Q9QYJ0	19	19	19	DnaJ homolog subfamily A member 2	Dnaja2	sp|Q9QYJ0|DNJA2_MOUSE DnaJ homolog subfamily A member 2 OS=Mus musculus GN=Dnaja2 PE=1 SV=1	1	19	19	19	11	13	9	14	10	13	10	15	14	14	16	15	14	13	12	12	14	16	18	19	17	17	18	18	11	13	9	14	10	13	10	15	14	14	16	15	14	13
Q8BKS9	Q8BKS9	33	33	33	Pumilio domain-containing protein KIAA0020	Kiaa0020	sp|Q8BKS9|PUM3_MOUSE Pumilio homolog 3 OS=Mus musculus GN=Pum3 PE=1 SV=2	1	33	33	33	25	22	25	25	21	19	18	30	28	26	25	27	23	25	24	23	26	25	22	23	23	26	27	24	25	22	25	25	21	19	18	30	28	26	25	27	23	25
P23198	P23198	10	8	8	Chromobox protein homolog 3	Cbx3	sp|P23198|CBX3_MOUSE Chromobox protein homolog 3 OS=Mus musculus GN=Cbx3 PE=1 SV=2	1	10	8	8	8	9	9	8	9	7	6	9	8	9	9	9	9	10	9	9	9	9	9	10	10	9	10	10	6	7	7	6	7	5	4	7	6	7	7	7	7	8
Q9CQN1	Q9CQN1	34	34	34	Heat shock protein 75 kDa, mitochondrial	Trap1	sp|Q9CQN1|TRAP1_MOUSE Heat shock protein 75 kDa, mitochondrial OS=Mus musculus GN=Trap1 PE=1 SV=1	1	34	34	34	19	17	21	18	15	16	26	31	32	31	28	29	18	20	20	18	18	16	31	31	28	30	25	29	19	17	21	18	15	16	26	31	32	31	28	29	18	20
P51859	P51859	20	19	19	Hepatoma-derived growth factor	Hdgf	sp|P51859|HDGF_MOUSE Hepatoma-derived growth factor OS=Mus musculus GN=Hdgf PE=1 SV=2	1	20	19	19	4	3	6	4	6	6	13	14	14	14	14	15	4	5	3	3	3	3	17	20	17	16	18	18	3	2	5	3	5	5	13	14	14	14	14	14	3	4
Q7TQH0	Q7TQH0	35	35	34	Ataxin-2-like protein	Atxn2l	sp|Q7TQH0|ATX2L_MOUSE Ataxin-2-like protein OS=Mus musculus GN=Atxn2l PE=1 SV=1	1	35	35	34	19	17	19	16	16	15	28	30	30	26	31	32	17	15	14	13	17	17	23	22	19	18	22	24	19	17	19	16	16	15	28	30	30	26	31	32	17	15
Q4VBE8	Q4VBE8	20	20	20	WD repeat-containing protein 18	Wdr18	sp|Q4VBE8|WDR18_MOUSE WD repeat-containing protein 18 OS=Mus musculus GN=Wdr18 PE=1 SV=1	1	20	20	20	13	14	14	14	12	14	12	15	16	17	13	13	17	18	17	17	16	16	18	18	18	16	17	17	13	14	14	14	12	14	12	15	16	17	13	13	17	18
P62996	P62996	14	14	12	Transformer-2 protein homolog beta	Tra2b	sp|P62996|TRA2B_MOUSE Transformer-2 protein homolog beta OS=Mus musculus GN=Tra2b PE=1 SV=1	1	14	14	12	9	7	8	10	6	9	10	10	13	11	8	9	8	8	8	8	7	8	11	11	11	9	10	10	9	7	8	10	6	9	10	10	13	11	8	9	8	8
Q61990	Q61990	15	10	8	Poly(rC)-binding protein 2	Pcbp2	sp|Q61990|PCBP2_MOUSE Poly(rC)-binding protein 2 OS=Mus musculus GN=Pcbp2 PE=1 SV=1	1	15	10	8	10	8	13	12	8	10	12	15	15	15	15	15	11	12	11	13	11	11	14	14	13	14	14	15	7	6	9	9	6	7	7	10	10	10	10	10	6	7
O08528	O08528	44	44	38	Hexokinase-2	Hk2	sp|O08528|HXK2_MOUSE Hexokinase-2 OS=Mus musculus GN=Hk2 PE=1 SV=1	1	44	44	38	13	13	14	17	10	14	30	37	35	36	37	36	18	18	16	18	15	16	39	36	38	35	36	36	13	13	14	17	10	14	30	37	35	36	37	36	18	18
Q8VE37	Q8VE37	21	21	21	Regulator of chromosome condensation	Rcc1	sp|Q8VE37|RCC1_MOUSE Regulator of chromosome condensation OS=Mus musculus GN=Rcc1 PE=1 SV=1	1	21	21	21	19	20	16	15	17	15	16	18	17	18	18	17	20	20	20	20	19	19	15	17	15	17	18	17	19	20	16	15	17	15	16	18	17	18	18	17	20	20
Q8BHX3	Q8BHX3	18	18	18	Borealin	Cdca8	sp|Q8BHX3|BOREA_MOUSE Borealin OS=Mus musculus GN=Cdca8 PE=1 SV=2	1	18	18	18	15	14	17	17	14	14	11	15	17	14	15	13	17	18	17	18	16	17	13	13	13	12	16	16	15	14	17	17	14	14	11	15	17	14	15	13	17	18
Q61881	Q61881	35	35	35	DNA replication licensing factor MCM7	Mcm7	sp|Q61881|MCM7_MOUSE DNA replication licensing factor MCM7 OS=Mus musculus GN=Mcm7 PE=1 SV=1	1	35	35	35	18	19	21	18	16	17	23	30	30	29	26	28	16	13	13	11	12	10	24	25	26	28	26	26	18	19	21	18	16	17	23	30	30	29	26	28	16	13
Q8R1B4	Q8R1B4	39	39	39	Eukaryotic translation initiation factor 3 subunit C	Eif3c	sp|Q8R1B4|EIF3C_MOUSE Eukaryotic translation initiation factor 3 subunit C OS=Mus musculus GN=Eif3c PE=1 SV=1	1	39	39	39	12	10	14	15	11	9	22	29	29	30	29	30	21	18	18	20	18	18	29	32	33	30	30	26	12	10	14	15	11	9	22	29	29	30	29	30	21	18
P49717	P49717	39	39	38	DNA replication licensing factor MCM4	Mcm4	sp|P49717|MCM4_MOUSE DNA replication licensing factor MCM4 OS=Mus musculus GN=Mcm4 PE=1 SV=1	1	39	39	38	16	18	14	19	17	13	24	34	33	31	33	32	21	21	17	19	19	18	31	33	32	32	32	30	16	18	14	19	17	13	24	34	33	31	33	32	21	21
Q921M3	Q921M3	43	43	43	Splicing factor 3B subunit 3	Sf3b3	sp|Q921M3|SF3B3_MOUSE Splicing factor 3B subunit 3 OS=Mus musculus GN=Sf3b3 PE=1 SV=1	1	43	43	43	22	23	25	23	19	16	29	37	35	34	35	33	20	22	20	18	20	21	29	29	32	29	27	31	22	23	25	23	19	16	29	37	35	34	35	33	20	22
Q05D44	Q05D44	70	70	70	Eukaryotic translation initiation factor 5B	Eif5b	sp|Q05D44|IF2P_MOUSE Eukaryotic translation initiation factor 5B OS=Mus musculus GN=Eif5b PE=1 SV=2	1	70	70	70	46	40	45	44	41	40	35	49	51	50	45	46	61	63	62	63	64	64	49	51	46	45	52	50	46	40	45	44	41	40	35	49	51	50	45	46	61	63
Q99KP6	Q99KP6	21	21	21	Pre-mRNA-processing factor 19	Prpf19	sp|Q99KP6|PRP19_MOUSE Pre-mRNA-processing factor 19 OS=Mus musculus GN=Prpf19 PE=1 SV=1	1	21	21	21	15	16	16	13	11	12	17	20	19	17	17	19	15	15	15	15	15	15	17	14	14	16	17	17	15	16	16	13	11	12	17	20	19	17	17	19	15	15
Q3UMU9	Q3UMU9	48	48	46	Hepatoma-derived growth factor-related protein 2	Hdgfrp2	sp|Q3UMU9|HDGR2_MOUSE Hepatoma-derived growth factor-related protein 2 OS=Mus musculus GN=Hdgfl2 PE=1 SV=1	1	48	48	46	31	26	31	31	26	28	24	25	27	29	24	25	42	40	38	36	41	39	32	33	30	31	31	32	31	26	31	31	26	28	24	25	27	29	24	25	42	40
O08807	O08807	15	13	13	Peroxiredoxin-4	Prdx4	sp|O08807|PRDX4_MOUSE Peroxiredoxin-4 OS=Mus musculus GN=Prdx4 PE=1 SV=1	1	15	13	13	3	2	2	2	3	3	13	15	15	14	14	13	5	6	6	6	5	6	11	11	11	12	10	10	2	1	1	1	2	2	11	13	13	12	12	11	3	4
P47964	P47964	4	4	4	60S ribosomal protein L36	Rpl36	sp|P47964|RL36_MOUSE 60S ribosomal protein L36 OS=Mus musculus GN=Rpl36 PE=3 SV=2	1	4	4	4	2	3	2	3	2	2	3	3	2	2	2	2	2	3	2	2	2	2	3	2	3	3	4	4	2	3	2	3	2	2	3	3	2	2	2	2	2	3
P15532	P15532	11	6	6	Nucleoside diphosphate kinase A	Nme1	sp|P15532|NDKA_MOUSE Nucleoside diphosphate kinase A OS=Mus musculus GN=Nme1 PE=1 SV=1	1	11	6	6	5	3	4	5	7	5	9	11	11	11	11	11	5	2	4	4	4	3	10	10	10	10	11	10	2	2	2	3	3	0	4	6	6	6	6	6	2	1
Q8VEM8	Q8VEM8	12	12	12	Phosphate carrier protein, mitochondrial	Slc25a3	sp|Q8VEM8|MPCP_MOUSE Phosphate carrier protein, mitochondrial OS=Mus musculus GN=Slc25a3 PE=1 SV=1	1	12	12	12	9	7	8	7	4	5	7	11	10	10	12	11	11	10	11	9	9	8	10	10	10	11	11	11	9	7	8	7	4	5	7	11	10	10	12	11	11	10
P63158	P63158	14	12	12	High mobility group protein B1	Hmgb1	sp|P63158|HMGB1_MOUSE High mobility group protein B1 OS=Mus musculus GN=Hmgb1 PE=1 SV=2	1	14	12	12	6	5	6	6	6	5	9	7	9	10	9	10	7	6	7	8	6	6	11	12	11	11	13	13	5	4	5	5	5	5	7	6	8	8	7	9	6	5
P97311	P97311	47	47	47	DNA replication licensing factor MCM6	Mcm6	sp|P97311|MCM6_MOUSE DNA replication licensing factor MCM6 OS=Mus musculus GN=Mcm6 PE=1 SV=1	1	47	47	47	15	19	19	20	16	15	34	36	40	39	40	36	15	20	13	17	11	15	33	35	36	34	34	37	15	19	19	20	16	15	34	36	40	39	40	36	15	20
P02469	P02469	61	61	60	Laminin subunit beta-1	Lamb1	sp|P02469|LAMB1_MOUSE Laminin subunit beta-1 OS=Mus musculus GN=Lamb1 PE=1 SV=3	1	61	61	60	19	13	15	14	9	10	22	28	28	27	22	26	47	44	41	41	33	31	50	48	53	50	46	46	19	13	15	14	9	10	22	28	28	27	22	26	47	44
Q3U1J4	Q3U1J4	53	53	53	DNA damage-binding protein 1	Ddb1	sp|Q3U1J4|DDB1_MOUSE DNA damage-binding protein 1 OS=Mus musculus GN=Ddb1 PE=1 SV=2	1	53	53	53	29	30	38	29	26	27	35	41	45	43	38	40	36	40	37	41	33	33	38	40	39	34	35	38	29	30	38	29	26	27	35	41	45	43	38	40	36	40
Q3U9G9	Q3U9G9	28	28	28	Lamin-B receptor	Lbr	sp|Q3U9G9|LBR_MOUSE Lamin-B receptor OS=Mus musculus GN=Lbr PE=1 SV=2	1	28	28	28	19	17	17	13	13	13	19	21	22	21	19	19	16	14	14	16	15	17	19	19	19	18	16	19	19	17	17	13	13	13	19	21	22	21	19	19	16	14
Q60749;Q9WU01	Q60749	11;3	11;3	10;2	KH domain-containing, RNA-binding, signal transduction-associated protein 1	Khdrbs1	sp|Q60749|KHDR1_MOUSE KH domain-containing, RNA-binding, signal transduction-associated protein 1 OS=Mus musculus GN=Khdrbs1 PE=1 SV=2	2	11	11	10	7	5	5	5	5	4	5	8	7	7	7	6	7	8	8	7	8	9	11	11	10	8	10	11	7	5	5	5	5	4	5	8	7	7	7	6	7	8
Q8JZQ9	Q8JZQ9	38	38	38	Eukaryotic translation initiation factor 3 subunit B	Eif3b	sp|Q8JZQ9|EIF3B_MOUSE Eukaryotic translation initiation factor 3 subunit B OS=Mus musculus GN=Eif3b PE=1 SV=1	1	38	38	38	14	14	13	16	13	14	27	34	32	32	32	32	21	16	15	13	16	17	30	28	26	27	26	25	14	14	13	16	13	14	27	34	32	32	32	32	21	16
Q61171	Q61171	12	12	12	Peroxiredoxin-2	Prdx2	sp|Q61171|PRDX2_MOUSE Peroxiredoxin-2 OS=Mus musculus GN=Prdx2 PE=1 SV=3	1	12	12	12	8	7	8	7	6	7	8	11	11	11	11	11	7	8	6	6	6	7	10	10	9	10	10	10	8	7	8	7	6	7	8	11	11	11	11	11	7	8
Q6ZWV7	Q6ZWV7	8	8	8	60S ribosomal protein L35	Rpl35	sp|Q6ZWV7|RL35_MOUSE 60S ribosomal protein L35 OS=Mus musculus GN=Rpl35 PE=1 SV=1	1	8	8	8	4	4	4	4	3	3	5	6	5	4	4	5	4	4	4	4	4	5	3	3	3	4	3	3	4	4	4	4	3	3	5	6	5	4	4	5	4	4
P26039	P26039	95	95	85	Talin-1	Tln1	sp|P26039|TLN1_MOUSE Talin-1 OS=Mus musculus GN=Tln1 PE=1 SV=2	1	95	95	85	16	13	10	10	12	12	60	77	67	72	73	69	36	33	35	32	23	20	75	71	75	69	73	71	16	13	10	10	12	12	60	77	67	72	73	69	36	33
P19137	P19137	90	90	89	Laminin subunit alpha-1	Lama1	sp|P19137|LAMA1_MOUSE Laminin subunit alpha-1 OS=Mus musculus GN=Lama1 PE=1 SV=1	1	90	90	89	2	10	3	2	1	1	14	15	19	16	7	9	66	65	63	68	52	48	65	74	79	77	72	72	2	10	3	2	1	1	14	15	19	16	7	9	66	65
Q6ZQ58	Q6ZQ58	56	56	56	La-related protein 1	Larp1	sp|Q6ZQ58|LARP1_MOUSE La-related protein 1 OS=Mus musculus GN=Larp1 PE=1 SV=3	1	56	56	56	30	29	30	29	22	22	35	38	38	40	36	36	28	27	27	23	27	28	39	40	36	35	41	40	30	29	30	29	22	22	35	38	38	40	36	36	28	27
O35286	O35286	36	36	35	Pre-mRNA-splicing factor ATP-dependent RNA helicase DHX15	Dhx15	sp|O35286|DHX15_MOUSE Pre-mRNA-splicing factor ATP-dependent RNA helicase DHX15 OS=Mus musculus GN=Dhx15 PE=1 SV=2	1	36	36	35	18	15	20	17	20	16	27	29	30	29	29	29	21	22	19	22	24	22	28	29	30	27	29	30	18	15	20	17	20	16	27	29	30	29	29	29	21	22
Q8QZY1	Q8QZY1	28	28	28	Eukaryotic translation initiation factor 3 subunit L	Eif3l	sp|Q8QZY1|EIF3L_MOUSE Eukaryotic translation initiation factor 3 subunit L OS=Mus musculus GN=Eif3l PE=1 SV=1	1	28	28	28	13	16	12	12	12	11	21	23	25	25	22	25	21	19	12	15	16	14	27	26	25	26	26	26	13	16	12	12	12	11	21	23	25	25	22	25	21	19
Q9Z1F9	Q9Z1F9	39	39	39	SUMO-activating enzyme subunit 2	Uba2	sp|Q9Z1F9|SAE2_MOUSE SUMO-activating enzyme subunit 2 OS=Mus musculus GN=Uba2 PE=1 SV=1	1	39	39	39	12	14	11	13	9	8	25	33	35	34	33	35	19	20	12	12	14	13	31	30	31	28	32	30	12	14	11	13	9	8	25	33	35	34	33	35	19	20
P62911;P17932	P62911	10;2	10;2	10;2	60S ribosomal protein L32	Rpl32	sp|P62911|RL32_MOUSE 60S ribosomal protein L32 OS=Mus musculus GN=Rpl32 PE=1 SV=2	2	10	10	10	4	4	5	4	6	4	6	6	6	6	7	8	3	4	5	4	5	5	5	5	5	5	4	5	4	4	5	4	6	4	6	6	6	6	7	8	3	4
Q9D0I9	Q9D0I9	40	40	40	Arginine--tRNA ligase, cytoplasmic	Rars	sp|Q9D0I9|SYRC_MOUSE Arginine--tRNA ligase, cytoplasmic OS=Mus musculus GN=Rars PE=1 SV=2	1	40	40	40	18	18	17	16	16	12	25	28	26	29	29	30	24	24	20	18	20	17	29	31	30	29	31	29	18	18	17	16	16	12	25	28	26	29	29	30	24	24
Q8R2M2	Q8R2M2	35	35	35	Deoxynucleotidyltransferase terminal-interacting protein 2	Dnttip2	sp|Q8R2M2|TDIF2_MOUSE Deoxynucleotidyltransferase terminal-interacting protein 2 OS=Mus musculus GN=Dnttip2 PE=1 SV=1	1	35	35	35	27	27	25	26	23	22	22	26	26	24	23	24	22	24	25	23	25	23	19	19	20	20	21	19	27	27	25	26	23	22	22	26	26	24	23	24	22	24
Q8VDR9	Q8VDR9	55	55	52	Dedicator of cytokinesis protein 6	Dock6	sp|Q8VDR9|DOCK6_MOUSE Dedicator of cytokinesis protein 6 OS=Mus musculus GN=Dock6 PE=1 SV=4	1	55	55	52	16	20	20	14	15	15	30	34	36	41	28	26	21	18	22	14	17	15	43	44	43	39	45	39	16	20	20	14	15	15	30	34	36	41	28	26	21	18
Q91YQ5	Q91YQ5	34	34	34	Dolichyl-diphosphooligosaccharide--protein glycosyltransferase subunit 1	Rpn1	sp|Q91YQ5|RPN1_MOUSE Dolichyl-diphosphooligosaccharide--protein glycosyltransferase subunit 1 OS=Mus musculus GN=Rpn1 PE=1 SV=1	1	34	34	34	18	19	22	20	18	20	21	26	25	27	26	29	22	19	19	19	18	16	22	26	26	25	25	25	18	19	22	20	18	20	21	26	25	27	26	29	22	19
Q9JIX8	Q9JIX8	51	51	51	Apoptotic chromatin condensation inducer in the nucleus	Acin1	sp|Q9JIX8|ACINU_MOUSE Apoptotic chromatin condensation inducer in the nucleus OS=Mus musculus GN=Acin1 PE=1 SV=3	1	51	51	51	31	25	31	29	20	20	29	37	34	34	32	32	32	32	33	33	33	32	41	39	40	31	41	44	31	25	31	29	20	20	29	37	34	34	32	32	32	32
O88491	O88491	80	80	78	Histone-lysine N-methyltransferase, H3 lysine-36 and H4 lysine-20 specific	Nsd1	sp|O88491|NSD1_MOUSE Histone-lysine N-methyltransferase, H3 lysine-36 and H4 lysine-20 specific OS=Mus musculus GN=Nsd1 PE=1 SV=1	1	80	80	78	56	52	52	54	45	39	38	48	47	49	40	42	58	61	62	63	59	56	53	48	51	43	57	51	56	52	52	54	45	39	38	48	47	49	40	42	58	61
A2A432	A2A432	53	53	42	Cullin-4B	Cul4b	sp|A2A432|CUL4B_MOUSE Cullin-4B OS=Mus musculus GN=Cul4b PE=1 SV=1	1	53	53	42	39	32	36	34	26	29	31	42	41	40	42	42	46	43	43	40	41	43	43	42	45	41	43	45	39	32	36	34	26	29	31	42	41	40	42	42	46	43
Q9WU62	Q9WU62	37	37	37	Inner centromere protein	Incenp	sp|Q9WU62|INCE_MOUSE Inner centromere protein OS=Mus musculus GN=Incenp PE=1 SV=2	1	37	37	37	27	26	28	27	27	27	29	30	30	31	28	27	34	34	34	33	34	33	25	26	25	26	28	28	27	26	28	27	27	27	29	30	30	31	28	27	34	34
Q9CQM9	Q9CQM9	21	21	21	Glutaredoxin-3	Glrx3	sp|Q9CQM9|GLRX3_MOUSE Glutaredoxin-3 OS=Mus musculus GN=Glrx3 PE=1 SV=1	1	21	21	21	5	6	4	5	5	6	10	16	15	15	17	16	9	9	10	10	8	9	19	19	19	20	18	18	5	6	4	5	5	6	10	16	15	15	17	16	9	9
P62821	P62821	15	15	9	Ras-related protein Rab-1A	Rab1A	sp|P62821|RAB1A_MOUSE Ras-related protein Rab-1A OS=Mus musculus GN=Rab1A PE=1 SV=3	1	15	15	9	6	6	7	8	5	5	9	11	11	12	10	10	7	6	7	7	5	7	11	7	10	9	9	9	6	6	7	8	5	5	9	11	11	12	10	10	7	6
P46660;P08553	P46660	38;6	36;4	33;1	Alpha-internexin	Ina	sp|P46660|AINX_MOUSE Alpha-internexin OS=Mus musculus GN=Ina PE=1 SV=3	2	38	36	33	21	21	22	20	22	22	23	30	29	31	30	33	17	15	15	15	18	13	27	29	28	25	27	29	20	20	21	19	21	21	22	28	28	30	29	31	16	14
Q61024	Q61024	25	25	25	Asparagine synthetase [glutamine-hydrolyzing]	Asns	sp|Q61024|ASNS_MOUSE Asparagine synthetase [glutamine-hydrolyzing] OS=Mus musculus GN=Asns PE=1 SV=3	1	25	25	25	8	9	9	7	7	4	13	20	21	21	21	21	15	13	11	13	10	9	18	21	18	20	18	19	8	9	9	7	7	4	13	20	21	21	21	21	15	13
Q7TT37	Q7TT37	48	48	48	Elongator complex protein 1	Ikbkap	sp|Q7TT37|ELP1_MOUSE Elongator complex protein 1 OS=Mus musculus GN=Elp1 PE=1 SV=2	1	48	48	48	21	23	20	22	16	17	36	43	42	40	38	38	25	27	25	26	25	23	31	33	33	29	33	32	21	23	20	22	16	17	36	43	42	40	38	38	25	27
P47757	P47757	16	16	16	F-actin-capping protein subunit beta	Capzb	sp|P47757|CAPZB_MOUSE F-actin-capping protein subunit beta OS=Mus musculus GN=Capzb PE=1 SV=3	1	16	16	16	9	7	6	6	9	7	14	16	13	14	12	13	9	8	9	11	10	8	14	14	14	13	12	14	9	7	6	6	9	7	14	16	13	14	12	13	9	8
P08003	P08003	42	42	41	Protein disulfide-isomerase A4	Pdia4	sp|P08003|PDIA4_MOUSE Protein disulfide-isomerase A4 OS=Mus musculus GN=Pdia4 PE=1 SV=3	1	42	42	41	6	5	3	4	5	4	23	30	29	30	31	32	6	5	6	3	4	5	33	32	32	31	31	30	6	5	3	4	5	4	23	30	29	30	31	32	6	5
Q3URU2	Q3URU2	69	69	69	Paternally-expressed gene 3 protein	Peg3	sp|Q3URU2|PEG3_MOUSE Paternally-expressed gene 3 protein OS=Mus musculus GN=Peg3 PE=1 SV=1	1	69	69	69	16	19	12	15	11	12	34	42	43	42	32	34	36	37	38	38	37	40	58	56	60	54	59	56	16	19	12	15	11	12	34	42	43	42	32	34	36	37
Q62446	Q62446	11	11	11	Peptidyl-prolyl cis-trans isomerase FKBP3	Fkbp3	sp|Q62446|FKBP3_MOUSE Peptidyl-prolyl cis-trans isomerase FKBP3 OS=Mus musculus GN=Fkbp3 PE=1 SV=2	1	11	11	11	2	1	1	2	2	3	7	6	9	8	10	10	4	4	4	6	4	5	8	8	8	8	8	9	2	1	1	2	2	3	7	6	9	8	10	10	4	4
Q61699	Q61699	47	44	44	Heat shock protein 105 kDa	Hsph1	sp|Q61699|HS105_MOUSE Heat shock protein 105 kDa OS=Mus musculus GN=Hsph1 PE=1 SV=2	1	47	44	44	11	13	9	10	10	11	27	39	36	35	38	37	13	10	13	12	10	4	41	39	40	33	40	37	10	12	8	9	9	10	25	37	34	33	36	35	12	9
Q921N6	Q921N6	45	45	45	Probable ATP-dependent RNA helicase DDX27	Ddx27	sp|Q921N6|DDX27_MOUSE Probable ATP-dependent RNA helicase DDX27 OS=Mus musculus GN=Ddx27 PE=1 SV=3	1	45	45	45	33	25	32	33	33	28	28	33	32	33	33	30	36	34	35	35	37	35	34	34	37	31	37	36	33	25	32	33	33	28	28	33	32	33	33	30	36	34
P97310	P97310	38	38	38	DNA replication licensing factor MCM2	Mcm2	sp|P97310|MCM2_MOUSE DNA replication licensing factor MCM2 OS=Mus musculus GN=Mcm2 PE=1 SV=3	1	38	38	38	13	16	16	17	12	10	24	29	29	29	30	31	17	17	16	15	18	13	28	31	31	29	31	32	13	16	16	17	12	10	24	29	29	29	30	31	17	17
A2BE28	A2BE28	35	35	35	Ribosomal biogenesis protein LAS1L	Las1l	sp|A2BE28|LAS1L_MOUSE Ribosomal biogenesis protein LAS1L OS=Mus musculus GN=Las1l PE=1 SV=1	1	35	35	35	19	24	23	23	22	19	16	21	22	25	18	20	25	28	26	26	25	25	24	23	25	25	26	24	19	24	23	23	22	19	16	21	22	25	18	20	25	28
Q9JJY4	Q9JJY4	32	32	32	Probable ATP-dependent RNA helicase DDX20	Ddx20	sp|Q9JJY4|DDX20_MOUSE Probable ATP-dependent RNA helicase DDX20 OS=Mus musculus GN=Ddx20 PE=1 SV=2	1	32	32	32	19	19	20	18	15	14	23	30	30	28	28	29	28	26	23	24	25	25	29	30	30	30	29	29	19	19	20	18	15	14	23	30	30	28	28	29	28	26
Q99PU8	Q99PU8	56	56	56	Putative ATP-dependent RNA helicase DHX30	Dhx30	sp|Q99PU8|DHX30_MOUSE Putative ATP-dependent RNA helicase DHX30 OS=Mus musculus GN=Dhx30 PE=1 SV=1	1	56	56	56	30	25	28	28	24	21	37	45	44	44	42	43	29	27	27	28	29	29	42	43	41	42	41	42	30	25	28	28	24	21	37	45	44	44	42	43	29	27
A2AJK6	A2AJK6	114	114	93	Chromodomain-helicase-DNA-binding protein 7	Chd7	sp|A2AJK6|CHD7_MOUSE Chromodomain-helicase-DNA-binding protein 7 OS=Mus musculus GN=Chd7 PE=1 SV=1	1	114	114	93	65	63	66	69	66	64	54	66	74	71	53	55	92	98	95	95	94	97	65	58	65	64	65	67	65	63	66	69	66	64	54	66	74	71	53	55	92	98
P97452	P97452	35	35	35	Ribosome biogenesis protein BOP1	Bop1	sp|P97452|BOP1_MOUSE Ribosome biogenesis protein BOP1 OS=Mus musculus GN=Bop1 PE=1 SV=1	1	35	35	35	22	25	25	22	24	23	17	22	23	26	23	21	28	28	24	25	28	26	23	24	22	22	24	24	22	25	25	22	24	23	17	22	23	26	23	21	28	28
Q8K389	Q8K389	78	78	77	CDK5 regulatory subunit-associated protein 2	Cdk5rap2	sp|Q8K389|CK5P2_MOUSE CDK5 regulatory subunit-associated protein 2 OS=Mus musculus GN=Cdk5rap2 PE=1 SV=3	1	78	78	77	44	46	44	49	38	32	55	60	59	61	51	52	60	50	54	53	51	53	57	55	54	57	60	58	44	46	44	49	38	32	55	60	59	61	51	52	60	50
Q64152	Q64152	10	10	10	Transcription factor BTF3	Btf3	sp|Q64152|BTF3_MOUSE Transcription factor BTF3 OS=Mus musculus GN=Btf3 PE=1 SV=3	1	10	10	10	3	2	3	3	2	1	5	9	8	8	9	8	4	4	3	5	5	4	6	6	6	5	6	6	3	2	3	3	2	1	5	9	8	8	9	8	4	4
Q8K3Y3	Q8K3Y3	14	14	13	Protein lin-28 homolog A	Lin28a	sp|Q8K3Y3|LN28A_MOUSE Protein lin-28 homolog A OS=Mus musculus GN=Lin28a PE=1 SV=1	1	14	14	13	11	12	12	11	11	11	13	12	13	12	12	12	13	14	12	12	13	13	12	11	10	13	13	14	11	12	12	11	11	11	13	12	13	12	12	12	13	14
O88509	O88509	42	42	26	DNA (cytosine-5)-methyltransferase 3B	Dnmt3b	sp|O88509|DNM3B_MOUSE DNA (cytosine-5)-methyltransferase 3B OS=Mus musculus GN=Dnmt3b PE=1 SV=2	1	42	42	26	29	24	31	30	26	30	21	34	30	32	26	24	32	33	33	31	34	29	21	24	29	24	29	27	29	24	31	30	26	30	21	34	30	32	26	24	32	33
Q8BW10	Q8BW10	22	22	22	RNA-binding protein NOB1	Nob1	sp|Q8BW10|NOB1_MOUSE RNA-binding protein NOB1 OS=Mus musculus GN=Nob1 PE=1 SV=1	1	22	22	22	13	15	13	12	9	10	15	17	17	16	18	18	15	16	14	16	15	14	14	16	19	17	18	16	13	15	13	12	9	10	15	17	17	16	18	18	15	16
Q9JHJ0	Q9JHJ0	20	20	19	Tropomodulin-3	Tmod3	sp|Q9JHJ0|TMOD3_MOUSE Tropomodulin-3 OS=Mus musculus GN=Tmod3 PE=1 SV=1	1	20	20	19	12	12	11	13	10	7	14	14	16	16	14	15	13	13	15	15	15	15	19	17	17	15	16	18	12	12	11	13	10	7	14	14	16	16	14	15	13	13
Q9Z1Q9	Q9Z1Q9	47	47	47	Valine--tRNA ligase	Vars	sp|Q9Z1Q9|SYVC_MOUSE Valine--tRNA ligase OS=Mus musculus GN=Vars PE=1 SV=1	1	47	47	47	18	14	13	14	15	8	27	33	33	31	32	29	27	21	19	23	20	19	38	36	39	39	38	38	18	14	13	14	15	8	27	33	33	31	32	29	27	21
Q60598	Q60598	26	26	26	Src substrate cortactin	Cttn	sp|Q60598|SRC8_MOUSE Src substrate cortactin OS=Mus musculus GN=Cttn PE=1 SV=2	1	26	26	26	3	9	5	6	9	5	18	19	20	20	19	20	9	11	9	8	6	11	22	23	24	21	23	22	3	9	5	6	9	5	18	19	20	20	19	20	9	11
Q6ZQ38	Q6ZQ38	49	49	48	Cullin-associated NEDD8-dissociated protein 1	Cand1	sp|Q6ZQ38|CAND1_MOUSE Cullin-associated NEDD8-dissociated protein 1 OS=Mus musculus GN=Cand1 PE=1 SV=2	1	49	49	48	18	14	17	15	14	13	25	38	34	34	34	33	28	29	24	15	22	19	39	39	41	43	39	40	18	14	17	15	14	13	25	38	34	34	34	33	28	29
Q9CYH6	Q9CYH6	25	25	25	Ribosome biogenesis regulatory protein homolog	Rrs1	sp|Q9CYH6|RRS1_MOUSE Ribosome biogenesis regulatory protein homolog OS=Mus musculus GN=Rrs1 PE=1 SV=1	1	25	25	25	14	12	16	15	11	13	11	15	16	17	17	15	20	18	18	19	17	20	18	18	19	19	19	19	14	12	16	15	11	13	11	15	16	17	17	15	20	18
Q9EST5	Q9EST5	9	6	6	Acidic leucine-rich nuclear phosphoprotein 32 family member B	Anp32b	sp|Q9EST5|AN32B_MOUSE Acidic leucine-rich nuclear phosphoprotein 32 family member B OS=Mus musculus GN=Anp32b PE=1 SV=1	1	9	6	6	6	5	5	5	6	4	6	8	8	9	8	9	4	4	4	4	4	4	5	4	5	6	7	8	4	3	3	3	4	2	3	5	5	6	5	6	2	2
Q64727	Q64727	59	59	59	Vinculin	Vcl	sp|Q64727|VINC_MOUSE Vinculin OS=Mus musculus GN=Vcl PE=1 SV=4	1	59	59	59	13	14	8	11	6	8	34	49	43	47	49	50	6	12	10	9	10	9	41	39	38	41	39	34	13	14	8	11	6	8	34	49	43	47	49	50	6	12
Q8BU30	Q8BU30	49	49	49	Isoleucine--tRNA ligase, cytoplasmic	Iars	sp|Q8BU30|SYIC_MOUSE Isoleucine--tRNA ligase, cytoplasmic OS=Mus musculus GN=Iars PE=1 SV=2	1	49	49	49	28	25	26	28	19	19	33	37	36	38	36	36	40	39	34	37	33	33	37	39	36	38	38	37	28	25	26	28	19	19	33	37	36	38	36	36	40	39
Q9WVR4	Q9WVR4	27	24	23	Fragile X mental retardation syndrome-related protein 2	Fxr2	sp|Q9WVR4|FXR2_MOUSE Fragile X mental retardation syndrome-related protein 2 OS=Mus musculus GN=Fxr2 PE=1 SV=1	1	27	24	23	22	20	19	21	17	18	20	23	23	24	24	22	18	19	15	15	19	20	24	24	23	21	24	24	19	17	17	19	15	15	18	21	20	21	21	20	15	16
Q99L47	Q99L47	12	12	12	Hsc70-interacting protein	St13	sp|Q99L47|F10A1_MOUSE Hsc70-interacting protein OS=Mus musculus GN=St13 PE=1 SV=1	1	12	12	12	0	2	2	2	2	1	9	11	11	11	11	11	6	7	6	6	5	6	10	9	10	9	10	10	0	2	2	2	2	1	9	11	11	11	11	11	6	7
Q9ESX5	Q9ESX5	30	30	30	H/ACA ribonucleoprotein complex subunit 4	Dkc1	sp|Q9ESX5|DKC1_MOUSE H/ACA ribonucleoprotein complex subunit 4 OS=Mus musculus GN=Dkc1 PE=1 SV=4	1	30	30	30	16	17	17	19	18	15	16	23	21	20	23	21	19	18	21	17	20	20	22	20	21	20	24	22	16	17	17	19	18	15	16	23	21	20	23	21	19	18
Q9R1C7	Q9R1C7	41	41	39	Pre-mRNA-processing factor 40 homolog A	Prpf40a	sp|Q9R1C7|PR40A_MOUSE Pre-mRNA-processing factor 40 homolog A OS=Mus musculus GN=Prpf40a PE=1 SV=1	1	41	41	39	21	17	19	20	16	14	23	28	27	30	25	24	24	25	22	23	24	23	33	35	32	28	34	33	21	17	19	20	16	14	23	28	27	30	25	24	24	25
Q3TLH4	Q3TLH4	77	77	75	Protein PRRC2C	Prrc2c	sp|Q3TLH4|PRC2C_MOUSE Protein PRRC2C OS=Mus musculus GN=Prrc2c PE=1 SV=3	1	77	77	75	34	36	39	44	31	31	51	54	53	54	52	58	43	42	35	32	41	42	55	56	58	53	66	60	34	36	39	44	31	31	51	54	53	54	52	58	43	42
Q6ZQL4;REV__Q99PJ2	Q6ZQL4	31;1	31;1	31;1	WD repeat-containing protein 43	Wdr43	sp|Q6ZQL4|WDR43_MOUSE WD repeat-containing protein 43 OS=Mus musculus GN=Wdr43 PE=2 SV=2	2	31	31	31	24	22	25	24	21	21	19	23	23	22	23	21	24	26	27	27	23	23	16	18	23	19	21	24	24	22	25	24	21	21	19	23	23	22	23	21	24	26
P10852	P10852	23	23	23	4F2 cell-surface antigen heavy chain	Slc3a2	sp|P10852|4F2_MOUSE 4F2 cell-surface antigen heavy chain OS=Mus musculus GN=Slc3a2 PE=1 SV=1	1	23	23	23	8	8	7	7	7	7	18	18	17	18	19	17	11	14	9	9	10	10	21	21	20	21	22	22	8	8	7	7	7	7	18	18	17	18	19	17	11	14
Q8BMK4	Q8BMK4	36	36	36	Cytoskeleton-associated protein 4	Ckap4	sp|Q8BMK4|CKAP4_MOUSE Cytoskeleton-associated protein 4 OS=Mus musculus GN=Ckap4 PE=1 SV=2	1	36	36	36	18	14	15	16	7	6	25	31	29	27	28	29	20	18	19	20	19	18	31	32	34	28	31	33	18	14	15	16	7	6	25	31	29	27	28	29	20	18
P62141	P62141	21	21	7	Serine/threonine-protein phosphatase PP1-beta catalytic subunit	Ppp1cb	sp|P62141|PP1B_MOUSE Serine/threonine-protein phosphatase PP1-beta catalytic subunit OS=Mus musculus GN=Ppp1cb PE=1 SV=3	1	21	21	7	10	13	11	13	12	13	14	18	17	18	18	18	12	12	7	10	13	10	14	15	15	14	15	16	10	13	11	13	12	13	14	18	17	18	18	18	12	12
Q810V0	Q810V0	27	27	27	U3 small nucleolar ribonucleoprotein protein MPP10	Mphosph10	sp|Q810V0|MPP10_MOUSE U3 small nucleolar ribonucleoprotein protein MPP10 OS=Mus musculus GN=Mphosph10 PE=1 SV=2	1	27	27	27	20	19	17	18	16	18	16	20	17	18	16	19	24	22	21	21	23	23	22	21	18	18	18	19	20	19	17	18	16	18	16	20	17	18	16	19	24	22
P28658	P28658	27	27	27	Ataxin-10	Atxn10	sp|P28658|ATX10_MOUSE Ataxin-10 OS=Mus musculus GN=Atxn10 PE=1 SV=2	1	27	27	27	14	13	13	12	11	8	14	21	21	22	21	23	17	14	13	11	12	12	21	21	21	21	22	20	14	13	13	12	11	8	14	21	21	22	21	23	17	14
P46061	P46061	34	34	34	Ran GTPase-activating protein 1	Rangap1	sp|P46061|RAGP1_MOUSE Ran GTPase-activating protein 1 OS=Mus musculus GN=Rangap1 PE=1 SV=2	1	34	34	34	18	18	14	12	13	12	19	24	25	26	23	23	16	18	15	15	14	18	22	23	23	18	23	22	18	18	14	12	13	12	19	24	25	26	23	23	16	18
Q8BJ71	Q8BJ71	41	41	41	Nuclear pore complex protein Nup93	Nup93	sp|Q8BJ71|NUP93_MOUSE Nuclear pore complex protein Nup93 OS=Mus musculus GN=Nup93 PE=1 SV=1	1	41	41	41	19	14	17	19	15	12	26	31	30	31	31	32	24	21	20	22	21	18	33	31	31	29	35	35	19	14	17	19	15	12	26	31	30	31	31	32	24	21
O08784	O08784	55	55	55	Treacle protein	Tcof1	sp|O08784|TCOF_MOUSE Treacle protein OS=Mus musculus GN=Tcof1 PE=1 SV=1	1	55	55	55	42	28	40	37	34	30	29	38	37	37	31	36	45	40	41	39	42	41	39	40	37	29	40	43	42	28	40	37	34	30	29	38	37	37	31	36	45	40
Q8R0G9	Q8R0G9	49	49	49	Nuclear pore complex protein Nup133	Nup133	sp|Q8R0G9|NU133_MOUSE Nuclear pore complex protein Nup133 OS=Mus musculus GN=Nup133 PE=1 SV=2	1	49	49	49	28	23	25	25	20	14	21	34	34	34	29	30	33	34	32	29	29	32	36	40	37	39	42	41	28	23	25	25	20	14	21	34	34	34	29	30	33	34
Q9EP97	Q9EP97	25	25	25	Sentrin-specific protease 3	Senp3	sp|Q9EP97|SENP3_MOUSE Sentrin-specific protease 3 OS=Mus musculus GN=Senp3 PE=1 SV=1	1	25	25	25	17	16	17	15	15	14	16	19	20	21	17	18	16	17	18	17	17	19	19	20	19	19	18	21	17	16	17	15	15	14	16	19	20	21	17	18	16	17
Q9EP71;Q2M3X8	Q9EP71	57;1	57;1	57;1	Ankycorbin	Rai14	sp|Q9EP71|RAI14_MOUSE Ankycorbin OS=Mus musculus GN=Rai14 PE=1 SV=1	2	57	57	57	27	23	26	23	27	22	42	43	43	43	40	37	24	22	17	17	25	22	47	47	45	43	48	48	27	23	26	23	27	22	42	43	43	43	40	37	24	22
P47753	P47753	13	13	11	F-actin-capping protein subunit alpha-1	Capza1	sp|P47753|CAZA1_MOUSE F-actin-capping protein subunit alpha-1 OS=Mus musculus GN=Capza1 PE=1 SV=4	1	13	13	11	10	10	8	8	7	7	12	13	12	12	11	12	12	11	12	11	9	11	13	13	12	12	13	12	10	10	8	8	7	7	12	13	12	12	11	12	12	11
P26516	P26516	15	15	15	26S proteasome non-ATPase regulatory subunit 7	Psmd7	sp|P26516|PSMD7_MOUSE 26S proteasome non-ATPase regulatory subunit 7 OS=Mus musculus GN=Psmd7 PE=1 SV=2	1	15	15	15	7	6	6	6	7	5	8	12	11	9	12	13	8	10	8	8	7	9	12	11	12	12	12	12	7	6	6	6	7	5	8	12	11	9	12	13	8	10
Q9D051	Q9D051	17	17	17	Pyruvate dehydrogenase E1 component subunit beta, mitochondrial	Pdhb	sp|Q9D051|ODPB_MOUSE Pyruvate dehydrogenase E1 component subunit beta, mitochondrial OS=Mus musculus GN=Pdhb PE=1 SV=1	1	17	17	17	7	9	9	8	8	10	11	15	14	14	14	13	7	8	10	11	9	11	14	15	14	15	14	14	7	9	9	8	8	10	11	15	14	14	14	13	7	8
Q61595	Q61595	66	66	66	Kinectin	Ktn1	sp|Q61595|KTN1_MOUSE Kinectin OS=Mus musculus GN=Ktn1 PE=1 SV=1	1	66	66	66	38	32	38	33	23	23	40	49	49	50	44	51	37	37	38	34	35	36	50	54	48	46	53	50	38	32	38	33	23	23	40	49	49	50	44	51	37	37
Q8R3N1	Q8R3N1	39	39	39	Nucleolar protein 14	Nop14	sp|Q8R3N1|NOP14_MOUSE Nucleolar protein 14 OS=Mus musculus GN=Nop14 PE=1 SV=2	1	39	39	39	28	26	29	29	25	22	23	27	31	30	28	28	33	30	31	31	34	33	31	32	31	30	34	31	28	26	29	29	25	22	23	27	31	30	28	28	33	30
P62192	P62192	27	27	27	26S protease regulatory subunit 4	Psmc1	sp|P62192|PRS4_MOUSE 26S proteasome regulatory subunit 4 OS=Mus musculus GN=Psmc1 PE=1 SV=1	1	27	27	27	10	13	13	13	16	13	13	22	21	22	22	23	17	15	12	14	12	11	22	21	23	17	19	21	10	13	13	13	16	13	13	22	21	22	22	23	17	15
Q60715	Q60715	30	30	30	Prolyl 4-hydroxylase subunit alpha-1	P4ha1	sp|Q60715|P4HA1_MOUSE Prolyl 4-hydroxylase subunit alpha-1 OS=Mus musculus GN=P4ha1 PE=1 SV=2	1	30	30	30	9	11	9	10	8	7	11	13	13	14	16	14	19	19	22	20	20	22	25	26	26	25	24	25	9	11	9	10	8	7	11	13	13	14	16	14	19	19
P26040	P26040	39	39	29	Ezrin	Ezr	sp|P26040|EZRI_MOUSE Ezrin OS=Mus musculus GN=Ezr PE=1 SV=3	1	39	39	29	4	6	4	3	4	5	27	31	30	28	31	29	6	6	8	10	6	5	31	29	32	31	30	27	4	6	4	3	4	5	27	31	30	28	31	29	6	6
Q9CPT5	Q9CPT5	12	12	12	Nucleolar protein 16	Nop16	sp|Q9CPT5|NOP16_MOUSE Nucleolar protein 16 OS=Mus musculus GN=Nop16 PE=1 SV=1	1	12	12	12	10	8	9	9	7	10	9	11	11	11	10	11	8	10	10	9	9	10	10	10	9	10	9	10	10	8	9	9	7	10	9	11	11	11	10	11	8	10
O08585	O08585	9	9	9	Clathrin light chain A	Clta	sp|O08585|CLCA_MOUSE Clathrin light chain A OS=Mus musculus GN=Clta PE=1 SV=2	1	9	9	9	7	7	7	7	5	5	8	9	9	9	7	8	3	5	4	5	3	4	7	6	7	6	7	5	7	7	7	7	5	5	8	9	9	9	7	8	3	5
P32037	P32037	9	9	9	Solute carrier family 2, facilitated glucose transporter member 3	Slc2a3	sp|P32037|GTR3_MOUSE Solute carrier family 2, facilitated glucose transporter member 3 OS=Mus musculus GN=Slc2a3 PE=1 SV=1	1	9	9	9	7	4	6	6	4	3	5	7	8	8	9	8	7	8	7	7	7	6	9	8	9	8	8	9	7	4	6	6	4	3	5	7	8	8	9	8	7	8
O88685	O88685	26	26	26	26S protease regulatory subunit 6A	Psmc3	sp|O88685|PRS6A_MOUSE 26S proteasome regulatory subunit 6A OS=Mus musculus GN=Psmc3 PE=1 SV=2	1	26	26	26	11	13	10	14	10	9	14	22	22	21	20	20	9	13	12	12	13	9	23	22	22	22	23	21	11	13	10	14	10	9	14	22	22	21	20	20	9	13
P46471	P46471	30	30	30	26S protease regulatory subunit 7	Psmc2	sp|P46471|PRS7_MOUSE 26S proteasome regulatory subunit 7 OS=Mus musculus GN=Psmc2 PE=1 SV=5	1	30	30	30	16	16	15	14	12	11	23	26	27	26	26	26	19	16	15	16	12	13	24	24	25	24	24	26	16	16	15	14	12	11	23	26	27	26	26	26	19	16
Q6ZWX6	Q6ZWX6	22	22	22	Eukaryotic translation initiation factor 2 subunit 1	Eif2s1	sp|Q6ZWX6|IF2A_MOUSE Eukaryotic translation initiation factor 2 subunit 1 OS=Mus musculus GN=Eif2s1 PE=1 SV=3	1	22	22	22	7	6	15	13	8	4	15	19	20	22	19	21	11	13	13	14	15	11	16	17	14	15	16	17	7	6	15	13	8	4	15	19	20	22	19	21	11	13
Q9Z2U1	Q9Z2U1	11	11	11	Proteasome subunit alpha type-5	Psma5	sp|Q9Z2U1|PSA5_MOUSE Proteasome subunit alpha type-5 OS=Mus musculus GN=Psma5 PE=1 SV=1	1	11	11	11	6	4	5	4	8	5	7	10	10	10	10	10	7	7	6	4	5	3	9	10	9	8	9	9	6	4	5	4	8	5	7	10	10	10	10	10	7	7
Q7TSY8	Q7TSY8	61	61	61	Shugoshin-like 2	Sgol2	sp|Q7TSY8|SGO2_MOUSE Shugoshin 2 OS=Mus musculus GN=Sgo2 PE=1 SV=1	1	61	61	61	41	36	37	40	38	34	42	49	49	47	43	45	47	46	45	52	45	47	44	46	43	40	46	46	41	36	37	40	38	34	42	49	49	47	43	45	47	46
Q8BX17	Q8BX17	56	56	56	Gem-associated protein 5	Gemin5	sp|Q8BX17|GEMI5_MOUSE Gem-associated protein 5 OS=Mus musculus GN=Gemin5 PE=1 SV=2	1	56	56	56	26	23	24	26	21	21	37	46	44	43	42	39	28	31	30	27	29	26	43	39	36	37	42	41	26	23	24	26	21	21	37	46	44	43	42	39	28	31
Q91VC3	Q91VC3	28	23	23	Eukaryotic initiation factor 4A-III;Eukaryotic initiation factor 4A-III, N-terminally processed	Eif4a3	sp|Q91VC3|IF4A3_MOUSE Eukaryotic initiation factor 4A-III OS=Mus musculus GN=Eif4a3 PE=1 SV=3	1	28	23	23	15	14	16	14	13	13	18	21	21	22	24	21	18	19	17	17	19	17	22	21	21	22	20	20	11	11	12	10	10	9	13	16	16	17	19	17	14	16
Q9DCL9	Q9DCL9	24	24	24	Multifunctional protein ADE2;Phosphoribosylaminoimidazole-succinocarboxamide synthase;Phosphoribosylaminoimidazole carboxylase	Paics	sp|Q9DCL9|PUR6_MOUSE Multifunctional protein ADE2 OS=Mus musculus GN=Paics PE=1 SV=4	1	24	24	24	6	8	6	7	7	8	15	18	19	20	20	21	14	14	8	12	11	10	17	21	17	19	17	16	6	8	6	7	7	8	15	18	19	20	20	21	14	14
Q64012	Q64012	20	20	20	RNA-binding protein Raly	Raly	sp|Q64012|RALY_MOUSE RNA-binding protein Raly OS=Mus musculus GN=Raly PE=1 SV=3	1	20	20	20	13	12	10	13	13	11	13	13	16	17	15	16	14	13	10	12	12	13	16	15	15	16	19	17	13	12	10	13	13	11	13	13	16	17	15	16	14	13
Q9WTX5	Q9WTX5	16	16	16	S-phase kinase-associated protein 1	Skp1	sp|Q9WTX5|SKP1_MOUSE S-phase kinase-associated protein 1 OS=Mus musculus GN=Skp1 PE=1 SV=3	1	16	16	16	11	9	9	9	9	9	11	15	13	14	15	14	10	10	9	9	10	10	13	15	12	12	14	13	11	9	9	9	9	9	11	15	13	14	15	14	10	10
Q9D6R2	Q9D6R2	18	18	18	Isocitrate dehydrogenase [NAD] subunit alpha, mitochondrial	Idh3a	sp|Q9D6R2|IDH3A_MOUSE Isocitrate dehydrogenase [NAD] subunit alpha, mitochondrial OS=Mus musculus GN=Idh3a PE=1 SV=1	1	18	18	18	10	9	9	10	6	9	15	15	16	15	15	16	12	8	9	11	9	9	12	14	14	14	15	14	10	9	9	10	6	9	15	15	16	15	15	16	12	8
O55143;Q8R429;Q64518	O55143	43;12;7	43;12;7	43;12;7	Sarcoplasmic/endoplasmic reticulum calcium ATPase 2	Atp2a2	sp|O55143|AT2A2_MOUSE Sarcoplasmic/endoplasmic reticulum calcium ATPase 2 OS=Mus musculus GN=Atp2a2 PE=1 SV=2	3	43	43	43	21	19	22	25	20	14	27	34	33	32	31	32	23	22	17	21	20	16	32	36	32	32	32	35	21	19	22	25	20	14	27	34	33	32	31	32	23	22
Q78PY7	Q78PY7	44	44	44	Staphylococcal nuclease domain-containing protein 1	Snd1	sp|Q78PY7|SND1_MOUSE Staphylococcal nuclease domain-containing protein 1 OS=Mus musculus GN=Snd1 PE=1 SV=1	1	44	44	44	14	14	14	15	12	10	26	35	35	32	34	30	24	22	19	20	26	23	29	32	35	32	30	31	14	14	14	15	12	10	26	35	35	32	34	30	24	22
Q9DBY8	Q9DBY8	43	43	43	Nuclear valosin-containing protein-like	Nvl	sp|Q9DBY8|NVL_MOUSE Nuclear valosin-containing protein-like OS=Mus musculus GN=Nvl PE=1 SV=1	1	43	43	43	30	24	26	25	16	17	30	34	35	34	34	31	22	23	19	20	21	18	35	36	31	30	34	31	30	24	26	25	16	17	30	34	35	34	34	31	22	23
Q9CXW3	Q9CXW3	20	20	20	Calcyclin-binding protein	Cacybp	sp|Q9CXW3|CYBP_MOUSE Calcyclin-binding protein OS=Mus musculus GN=Cacybp PE=1 SV=1	1	20	20	20	11	8	9	9	7	6	14	13	14	14	14	15	12	10	6	6	6	6	17	16	15	17	14	17	11	8	9	9	7	6	14	13	14	14	14	15	12	10
Q3TXS7	Q3TXS7	39	39	39	26S proteasome non-ATPase regulatory subunit 1	Psmd1	sp|Q3TXS7|PSMD1_MOUSE 26S proteasome non-ATPase regulatory subunit 1 OS=Mus musculus GN=Psmd1 PE=1 SV=1	1	39	39	39	15	17	16	12	14	10	25	31	33	28	29	30	14	14	11	12	12	11	28	28	29	25	26	27	15	17	16	12	14	10	25	31	33	28	29	30	14	14
Q9QZQ1	Q9QZQ1	71	71	71	Afadin	Mllt4	sp|Q9QZQ1|AFAD_MOUSE Afadin OS=Mus musculus GN=Afdn PE=1 SV=3	1	71	71	71	25	23	25	16	21	18	46	52	54	55	44	46	29	30	31	30	31	32	55	55	50	53	54	55	25	23	25	16	21	18	46	52	54	55	44	46	29	30
Q9QX47	Q9QX47	54	54	54	Protein SON	Son	sp|Q9QX47|SON_MOUSE Protein SON OS=Mus musculus GN=Son PE=1 SV=2	1	54	54	54	25	20	26	26	23	19	33	43	42	40	34	35	32	36	29	31	34	31	45	46	44	39	44	49	25	20	26	26	23	19	33	43	42	40	34	35	32	36
Q6IRU2	Q6IRU2	24	20	19	Tropomyosin alpha-4 chain	Tpm4	sp|Q6IRU2|TPM4_MOUSE Tropomyosin alpha-4 chain OS=Mus musculus GN=Tpm4 PE=1 SV=3	1	24	20	19	8	6	7	5	6	8	14	19	18	18	20	19	12	13	11	12	9	11	23	23	23	21	21	19	7	4	6	5	6	7	12	17	17	17	18	17	11	11
P54775	P54775	26	26	26	26S protease regulatory subunit 6B	Psmc4	sp|P54775|PRS6B_MOUSE 26S proteasome regulatory subunit 6B OS=Mus musculus GN=Psmc4 PE=1 SV=2	1	26	26	26	13	14	12	10	7	7	16	22	23	22	21	21	11	15	10	13	13	11	20	22	19	20	20	19	13	14	12	10	7	7	16	22	23	22	21	21	11	15
Q91W50	Q91W50	37	37	37	Cold shock domain-containing protein E1	Csde1	sp|Q91W50|CSDE1_MOUSE Cold shock domain-containing protein E1 OS=Mus musculus GN=Csde1 PE=1 SV=1	1	37	37	37	16	17	15	14	14	14	27	29	30	30	30	30	21	20	16	18	14	16	33	32	31	30	27	32	16	17	15	14	14	14	27	29	30	30	30	30	21	20
Q8C854	Q8C854	29	29	29	Myelin expression factor 2	Myef2	sp|Q8C854|MYEF2_MOUSE Myelin expression factor 2 OS=Mus musculus GN=Myef2 PE=1 SV=1	1	29	29	29	12	13	11	12	8	9	15	25	23	24	22	22	12	10	10	11	11	10	25	25	22	16	22	24	12	13	11	12	8	9	15	25	23	24	22	22	12	10
Q9CZ13	Q9CZ13	21	21	20	Cytochrome b-c1 complex subunit 1, mitochondrial	Uqcrc1	sp|Q9CZ13|QCR1_MOUSE Cytochrome b-c1 complex subunit 1, mitochondrial OS=Mus musculus GN=Uqcrc1 PE=1 SV=2	1	21	21	20	6	5	6	6	2	4	16	18	17	18	17	16	9	11	6	9	8	8	17	17	16	16	17	18	6	5	6	6	2	4	16	18	17	18	17	16	9	11
Q8K4Z5	Q8K4Z5	40	40	40	Splicing factor 3A subunit 1	Sf3a1	sp|Q8K4Z5|SF3A1_MOUSE Splicing factor 3A subunit 1 OS=Mus musculus GN=Sf3a1 PE=1 SV=1	1	40	40	40	21	16	16	15	14	13	28	31	32	32	33	33	17	19	17	15	16	18	31	33	31	30	33	33	21	16	16	15	14	13	28	31	32	32	33	33	17	19
Q9JKF1	Q9JKF1	73	73	70	Ras GTPase-activating-like protein IQGAP1	Iqgap1	sp|Q9JKF1|IQGA1_MOUSE Ras GTPase-activating-like protein IQGAP1 OS=Mus musculus GN=Iqgap1 PE=1 SV=2	1	73	73	70	32	28	35	32	27	24	46	55	54	53	54	54	37	33	35	31	28	30	63	59	61	62	61	62	32	28	35	32	27	24	46	55	54	53	54	54	37	33
Q3UIL6	Q3UIL6	50	50	50	Pleckstrin homology domain-containing family A member 7	Plekha7	sp|Q3UIL6|PKHA7_MOUSE Pleckstrin homology domain-containing family A member 7 OS=Mus musculus GN=Plekha7 PE=1 SV=2	1	50	50	50	22	23	23	24	25	21	32	36	39	39	33	35	20	18	18	19	23	20	40	35	32	35	40	40	22	23	23	24	25	21	32	36	39	39	33	35	20	18
P43277	P43277	15	4	1	Histone H1.3	Hist1h1d	sp|P43277|H13_MOUSE Histone H1.3 OS=Mus musculus GN=Hist1h1d PE=1 SV=2	1	15	4	1	9	8	11	11	9	6	10	11	10	12	12	11	8	9	10	9	11	11	6	7	8	5	7	8	2	2	2	2	2	2	2	2	2	3	3	3	1	1
Q9JKR6	Q9JKR6	39	39	39	Hypoxia up-regulated protein 1	Hyou1	sp|Q9JKR6|HYOU1_MOUSE Hypoxia up-regulated protein 1 OS=Mus musculus GN=Hyou1 PE=1 SV=1	1	39	39	39	7	7	8	10	6	6	20	32	28	29	30	29	11	13	10	13	12	10	31	32	28	30	28	28	7	7	8	10	6	6	20	32	28	29	30	29	11	13
Q6ZQ08	Q6ZQ08	76	76	76	CCR4-NOT transcription complex subunit 1	Cnot1	sp|Q6ZQ08|CNOT1_MOUSE CCR4-NOT transcription complex subunit 1 OS=Mus musculus GN=Cnot1 PE=1 SV=2	1	76	76	76	30	33	27	28	23	22	38	54	57	56	57	53	34	33	29	29	28	26	53	48	49	47	50	48	30	33	27	28	23	22	38	54	57	56	57	53	34	33
P62862	P62862	3	3	3	40S ribosomal protein S30	Fau	sp|P62862|RS30_MOUSE 40S ribosomal protein S30 OS=Mus musculus GN=Fau PE=1 SV=1	1	3	3	3	2	2	1	2	3	2	3	3	3	3	3	3	2	2	1	2	2	2	2	2	2	2	2	2	2	2	1	2	3	2	3	3	3	3	3	3	2	2
Q60737	Q60737	17	17	17	Casein kinase II subunit alpha	Csnk2a1	sp|Q60737|CSK21_MOUSE Casein kinase II subunit alpha OS=Mus musculus GN=Csnk2a1 PE=1 SV=2	1	17	17	17	8	11	8	8	8	6	8	11	11	11	14	14	10	10	9	10	11	11	13	13	12	14	14	13	8	11	8	8	8	6	8	11	11	11	14	14	10	10
Q9CZD3	Q9CZD3	31	31	31	Glycine--tRNA ligase	Gars	sp|Q9CZD3|GARS_MOUSE Glycine--tRNA ligase OS=Mus musculus GN=Gars PE=1 SV=1	1	31	31	31	5	6	10	8	6	6	14	26	25	25	24	25	13	16	9	7	9	11	25	24	21	23	25	22	5	6	10	8	6	6	14	26	25	25	24	25	13	16
Q99JY9	Q99JY9	25	25	21	Actin-related protein 3	Actr3	sp|Q99JY9|ARP3_MOUSE Actin-related protein 3 OS=Mus musculus GN=Actr3 PE=1 SV=3	1	25	25	21	10	9	9	12	17	12	14	20	21	18	20	17	10	11	11	14	11	12	19	19	20	21	20	21	10	9	9	12	17	12	14	20	21	18	20	17	10	11
P56546	P56546	17	17	13	C-terminal-binding protein 2	Ctbp2	sp|P56546|CTBP2_MOUSE C-terminal-binding protein 2 OS=Mus musculus GN=Ctbp2 PE=1 SV=2	1	17	17	13	7	9	9	8	10	8	13	17	16	15	16	12	9	7	6	6	6	6	15	14	12	14	14	13	7	9	9	8	10	8	13	17	16	15	16	12	9	7
Q91VE6	Q91VE6	21	21	21	MKI67 FHA domain-interacting nucleolar phosphoprotein	Nifk	sp|Q91VE6|MK67I_MOUSE MKI67 FHA domain-interacting nucleolar phosphoprotein OS=Mus musculus GN=Nifk PE=1 SV=1	1	21	21	21	18	18	19	18	18	18	14	16	17	16	18	17	18	17	15	18	17	18	17	17	17	17	18	19	18	18	19	18	18	18	14	16	17	16	18	17	18	17
Q9R190	Q9R190	42	42	35	Metastasis-associated protein MTA2	Mta2	sp|Q9R190|MTA2_MOUSE Metastasis-associated protein MTA2 OS=Mus musculus GN=Mta2 PE=1 SV=1	1	42	42	35	29	22	27	27	27	19	20	28	23	25	21	26	32	34	33	30	34	33	23	22	22	21	22	22	29	22	27	27	27	19	20	28	23	25	21	26	32	34
Q9Z2N8;Q99MR0	Q9Z2N8	19;4	19;4	19;4	Actin-like protein 6A	Actl6a	sp|Q9Z2N8|ACL6A_MOUSE Actin-like protein 6A OS=Mus musculus GN=Actl6a PE=1 SV=2	2	19	19	19	17	15	16	16	14	14	12	17	16	16	16	17	18	18	17	18	17	18	18	17	15	18	17	17	17	15	16	16	14	14	12	17	16	16	16	17	18	18
Q8BGA5	Q8BGA5	19	19	19	KRR1 small subunit processome component homolog	Krr1	sp|Q8BGA5|KRR1_MOUSE KRR1 small subunit processome component homolog OS=Mus musculus GN=Krr1 PE=2 SV=1	1	19	19	19	17	17	18	17	14	10	16	18	18	17	17	15	17	17	17	17	16	16	13	15	15	13	15	15	17	17	18	17	14	10	16	18	18	17	17	15	17	17
P14824	P14824	43	43	43	Annexin A6	Anxa6	sp|P14824|ANXA6_MOUSE Annexin A6 OS=Mus musculus GN=Anxa6 PE=1 SV=3	1	43	43	43	4	4	5	6	5	8	26	34	33	35	31	31	9	7	9	8	9	8	28	27	31	22	28	26	4	4	5	6	5	8	26	34	33	35	31	31	9	7
Q8C156	Q8C156	36	36	36	Condensin complex subunit 2	Ncaph	sp|Q8C156|CND2_MOUSE Condensin complex subunit 2 OS=Mus musculus GN=Ncaph PE=1 SV=1	1	36	36	36	27	26	26	28	25	22	24	27	26	26	22	25	30	31	27	28	24	28	27	26	30	28	26	26	27	26	26	28	25	22	24	27	26	26	22	25	30	31
Q68FL6	Q68FL6	35	35	35	Methionine--tRNA ligase, cytoplasmic	Mars	sp|Q68FL6|SYMC_MOUSE Methionine--tRNA ligase, cytoplasmic OS=Mus musculus GN=Mars PE=1 SV=1	1	35	35	35	16	12	13	18	11	10	23	26	27	27	27	26	26	25	21	25	20	20	26	26	31	29	27	27	16	12	13	18	11	10	23	26	27	27	27	26	26	25
Q9Z1Z2	Q9Z1Z2	22	22	22	Serine-threonine kinase receptor-associated protein	Strap	sp|Q9Z1Z2|STRAP_MOUSE Serine-threonine kinase receptor-associated protein OS=Mus musculus GN=Strap PE=1 SV=2	1	22	22	22	7	8	9	6	3	6	17	17	19	16	18	17	11	9	9	7	9	9	19	20	18	19	19	20	7	8	9	6	3	6	17	17	19	16	18	17	11	9
Q8K2B3	Q8K2B3	30	30	30	Succinate dehydrogenase [ubiquinone] flavoprotein subunit, mitochondrial	Sdha	sp|Q8K2B3|SDHA_MOUSE Succinate dehydrogenase [ubiquinone] flavoprotein subunit, mitochondrial OS=Mus musculus GN=Sdha PE=1 SV=1	1	30	30	30	7	10	7	8	9	7	21	27	27	25	24	26	8	11	11	10	9	8	24	24	26	24	25	25	7	10	7	8	9	7	21	27	27	25	24	26	8	11
Q8C4J7	Q8C4J7	35	35	35	Transducin beta-like protein 3	Tbl3	sp|Q8C4J7|TBL3_MOUSE Transducin beta-like protein 3 OS=Mus musculus GN=Tbl3 PE=2 SV=1	1	35	35	35	24	22	24	24	20	20	19	24	25	26	27	24	25	27	31	29	25	27	25	25	26	25	26	26	24	22	24	24	20	20	19	24	25	26	27	24	25	27
Q91YK2	Q91YK2	40	40	40	Ribosomal RNA processing protein 1 homolog B	Rrp1b	sp|Q91YK2|RRP1B_MOUSE Ribosomal RNA processing protein 1 homolog B OS=Mus musculus GN=Rrp1b PE=1 SV=2	1	40	40	40	30	29	28	28	27	24	30	30	32	31	27	30	26	27	26	23	29	24	32	32	30	30	34	34	30	29	28	28	27	24	30	30	32	31	27	30	26	27
Q3V3R1	Q3V3R1	43	42	42	Monofunctional C1-tetrahydrofolate synthase, mitochondrial	Mthfd1l	sp|Q3V3R1|C1TM_MOUSE Monofunctional C1-tetrahydrofolate synthase, mitochondrial OS=Mus musculus GN=Mthfd1l PE=1 SV=2	1	43	42	42	23	18	18	22	13	16	28	31	33	32	32	32	21	24	22	21	19	20	31	30	35	30	31	33	23	18	18	22	13	16	28	31	33	32	32	32	20	23
Q8R080	Q8R080	34	34	34	G2 and S phase-expressed protein 1	Gtse1	sp|Q8R080|GTSE1_MOUSE G2 and S phase-expressed protein 1 OS=Mus musculus GN=Gtse1 PE=1 SV=2	1	34	34	34	20	20	20	20	17	22	23	27	25	26	20	22	24	24	25	23	23	25	25	29	27	27	29	29	20	20	20	20	17	22	23	27	25	26	20	22	24	24
Q9CWZ3	Q9CWZ3	9	9	9	RNA-binding protein 8A	Rbm8a	sp|Q9CWZ3|RBM8A_MOUSE RNA-binding protein 8A OS=Mus musculus GN=Rbm8a PE=1 SV=4	1	9	9	9	7	7	8	6	4	6	6	8	9	8	8	9	7	6	7	6	6	6	8	7	8	8	8	7	7	7	8	6	4	6	6	8	9	8	8	9	7	6
Q8CGZ0	Q8CGZ0	23	23	23	Calcium homeostasis endoplasmic reticulum protein	Cherp	sp|Q8CGZ0|CHERP_MOUSE Calcium homeostasis endoplasmic reticulum protein OS=Mus musculus GN=Cherp PE=1 SV=1	1	23	23	23	14	15	13	14	12	14	16	18	18	19	18	20	13	13	11	11	12	11	20	21	19	18	18	19	14	15	13	14	12	14	16	18	18	19	18	20	13	13
Q9CRB9	Q9CRB9	17	17	17	MICOS complex subunit Mic19	Chchd3	sp|Q9CRB9|MIC19_MOUSE MICOS complex subunit Mic19 OS=Mus musculus GN=Chchd3 PE=1 SV=1	1	17	17	17	9	5	9	9	7	6	12	15	13	14	12	13	15	13	11	11	11	13	16	17	16	13	14	15	9	5	9	9	7	6	12	15	13	14	12	13	15	13
P62196	P62196	23	23	23	26S protease regulatory subunit 8	Psmc5	sp|P62196|PRS8_MOUSE 26S proteasome regulatory subunit 8 OS=Mus musculus GN=Psmc5 PE=1 SV=1	1	23	23	23	11	10	13	9	8	9	18	22	22	22	22	21	9	12	12	13	9	10	19	21	20	19	18	18	11	10	13	9	8	9	18	22	22	22	22	21	9	12
Q9EQ61	Q9EQ61	27	27	27	Pescadillo homolog	Pes1	sp|Q9EQ61|PESC_MOUSE Pescadillo homolog OS=Mus musculus GN=Pes1 PE=1 SV=1	1	27	27	27	16	16	16	16	12	12	14	19	19	19	15	16	20	19	21	20	20	20	20	21	17	15	18	21	16	16	16	16	12	12	14	19	19	19	15	16	20	19
P68037	P68037	10	10	10	Ubiquitin-conjugating enzyme E2 L3	Ube2l3	sp|P68037|UB2L3_MOUSE Ubiquitin-conjugating enzyme E2 L3 OS=Mus musculus GN=Ube2l3 PE=1 SV=1	1	10	10	10	2	1	1	2	4	5	7	8	8	8	9	10	1	1	3	3	3	0	9	9	9	8	8	8	2	1	1	2	4	5	7	8	8	8	9	10	1	1
Q9Z2U0;Q9CWH6	Q9Z2U0	11;5	11;5	11;5	Proteasome subunit alpha type-7	Psma7	sp|Q9Z2U0|PSA7_MOUSE Proteasome subunit alpha type-7 OS=Mus musculus GN=Psma7 PE=1 SV=1	2	11	11	11	6	6	7	3	6	4	10	11	11	11	10	10	3	3	3	6	5	3	8	9	10	10	9	8	6	6	7	3	6	4	10	11	11	11	10	10	3	3
P61957	P61957	3	3	2	Small ubiquitin-related modifier 2	Sumo2	sp|P61957|SUMO2_MOUSE Small ubiquitin-related modifier 2 OS=Mus musculus GN=Sumo2 PE=1 SV=1	1	3	3	2	1	2	2	1	1	1	2	2	2	2	3	2	1	1	2	1	2	2	3	3	3	3	3	3	1	2	2	1	1	1	2	2	2	2	3	2	1	1
P16460	P16460	22	22	22	Argininosuccinate synthase	Ass1	sp|P16460|ASSY_MOUSE Argininosuccinate synthase OS=Mus musculus GN=Ass1 PE=1 SV=1	1	22	22	22	15	12	14	16	15	13	14	17	19	17	18	16	18	17	15	15	17	14	19	19	16	16	18	18	15	12	14	16	15	13	14	17	19	17	18	16	18	17
Q501J6	Q501J6	33	24	24	Probable ATP-dependent RNA helicase DDX17	Ddx17	sp|Q501J6|DDX17_MOUSE Probable ATP-dependent RNA helicase DDX17 OS=Mus musculus GN=Ddx17 PE=1 SV=1	1	33	24	24	21	19	21	19	16	15	26	27	28	28	26	26	25	24	23	23	25	22	28	29	26	22	27	26	14	12	14	12	9	10	18	19	20	20	18	19	17	16
Q9JJA4	Q9JJA4	21	21	21	Ribosome biogenesis protein WDR12	Wdr12	sp|Q9JJA4|WDR12_MOUSE Ribosome biogenesis protein WDR12 OS=Mus musculus GN=Wdr12 PE=1 SV=1	1	21	21	21	15	13	15	15	12	12	12	15	16	13	12	12	15	15	15	17	16	17	16	17	20	18	18	19	15	13	15	15	12	12	12	15	16	13	12	12	15	15
Q99LC5	Q99LC5	16	16	16	Electron transfer flavoprotein subunit alpha, mitochondrial	Etfa	sp|Q99LC5|ETFA_MOUSE Electron transfer flavoprotein subunit alpha, mitochondrial OS=Mus musculus GN=Etfa PE=1 SV=2	1	16	16	16	11	10	11	11	9	11	12	15	16	13	14	15	8	11	12	12	7	8	15	16	14	15	15	14	11	10	11	11	9	11	12	15	16	13	14	15	8	11
Q9D0I8	Q9D0I8	16	16	16	mRNA turnover protein 4 homolog	Mrto4	sp|Q9D0I8|MRT4_MOUSE mRNA turnover protein 4 homolog OS=Mus musculus GN=Mrto4 PE=1 SV=1	1	16	16	16	14	11	11	12	11	9	13	16	15	15	12	14	12	13	13	12	9	11	12	13	13	12	13	12	14	11	11	12	11	9	13	16	15	15	12	14	12	13
P70349	P70349	7	7	7	Histidine triad nucleotide-binding protein 1	Hint1	sp|P70349|HINT1_MOUSE Histidine triad nucleotide-binding protein 1 OS=Mus musculus GN=Hint1 PE=1 SV=3	1	7	7	7	1	3	1	2	0	1	7	7	7	7	7	7	2	3	1	2	1	1	7	6	7	7	7	6	1	3	1	2	0	1	7	7	7	7	7	7	2	3
Q9D554	Q9D554	25	25	25	Splicing factor 3A subunit 3	Sf3a3	sp|Q9D554|SF3A3_MOUSE Splicing factor 3A subunit 3 OS=Mus musculus GN=Sf3a3 PE=1 SV=2	1	25	25	25	8	8	8	9	7	9	15	20	21	20	20	19	15	16	12	12	12	14	23	23	22	22	23	23	8	8	8	9	7	9	15	20	21	20	20	19	15	16
Q8C7V3	Q8C7V3	23	23	23	U3 small nucleolar RNA-associated protein 15 homolog	Utp15	sp|Q8C7V3|UTP15_MOUSE U3 small nucleolar RNA-associated protein 15 homolog OS=Mus musculus GN=Utp15 PE=1 SV=1	1	23	23	23	18	16	20	17	16	16	16	20	19	19	17	18	19	19	18	18	17	18	20	17	15	15	18	17	18	16	20	17	16	16	16	20	19	19	17	18	19	19
Q60817;P70670	Q60817;P70670	6;6	6;6	6;6	Nascent polypeptide-associated complex subunit alpha;Nascent polypeptide-associated complex subunit alpha, muscle-specific form	Naca	sp|Q60817|NACA_MOUSE Nascent polypeptide-associated complex subunit alpha OS=Mus musculus GN=Naca PE=1 SV=1;sp|P70670|NACAM_MOUSE Nascent polypeptide-associated complex subunit alpha, muscle-specific form OS=Mus musculus GN=Naca PE=1 SV=2	2	6	6	6	2	2	2	2	2	2	4	4	3	4	4	4	2	4	3	3	3	3	6	6	6	6	6	6	2	2	2	2	2	2	4	4	3	4	4	4	2	4
Q9CPU0	Q9CPU0	12	12	12	Lactoylglutathione lyase	Glo1	sp|Q9CPU0|LGUL_MOUSE Lactoylglutathione lyase OS=Mus musculus GN=Glo1 PE=1 SV=3	1	12	12	12	3	3	2	2	3	3	7	9	9	9	9	9	4	3	4	2	3	3	12	12	11	11	12	11	3	3	2	2	3	3	7	9	9	9	9	9	4	3
Q60848	Q60848	38	38	38	Lymphocyte-specific helicase	Hells	sp|Q60848|HELLS_MOUSE Lymphocyte-specific helicase OS=Mus musculus GN=Hells PE=1 SV=2	1	38	38	38	18	20	18	22	17	15	25	31	27	27	28	28	23	24	17	20	21	18	29	28	31	27	30	31	18	20	18	22	17	15	25	31	27	27	28	28	23	24
Q3U0V1	Q3U0V1	29	29	27	Far upstream element-binding protein 2	Khsrp	sp|Q3U0V1|FUBP2_MOUSE Far upstream element-binding protein 2 OS=Mus musculus GN=Khsrp PE=1 SV=2	1	29	29	27	2	1	4	3	4	4	25	25	23	24	27	27	3	3	2	1	5	4	25	23	25	22	24	25	2	1	4	3	4	4	25	25	23	24	27	27	3	3
P97434	P97434	57	57	56	Myosin phosphatase Rho-interacting protein	Mprip	sp|P97434|MPRIP_MOUSE Myosin phosphatase Rho-interacting protein OS=Mus musculus GN=Mprip PE=1 SV=2	1	57	57	56	26	28	23	19	30	27	38	46	45	47	40	40	28	29	33	32	34	36	45	45	38	36	43	45	26	28	23	19	30	27	38	46	45	47	40	40	28	29
P28352	P28352	16	16	16	DNA-(apurinic or apyrimidinic site) lyase;DNA-(apurinic or apyrimidinic site) lyase, mitochondrial	Apex1	sp|P28352|APEX1_MOUSE DNA-(apurinic or apyrimidinic site) lyase OS=Mus musculus GN=Apex1 PE=1 SV=2	1	16	16	16	2	3	1	3	3	2	9	14	14	13	14	13	0	3	2	2	2	0	13	11	12	9	8	11	2	3	1	3	3	2	9	14	14	13	14	13	0	3
O35129	O35129	17	17	17	Prohibitin-2	Phb2	sp|O35129|PHB2_MOUSE Prohibitin-2 OS=Mus musculus GN=Phb2 PE=1 SV=1	1	17	17	17	12	12	14	13	11	9	11	15	15	15	15	15	10	10	9	9	7	8	11	12	11	10	12	10	12	12	14	13	11	9	11	15	15	15	15	15	10	10
Q6ZPI0	Q6ZPI0	39	39	37	Protein Jade-1	Jade1	sp|Q6ZPI0|JADE1_MOUSE Protein Jade-1 OS=Mus musculus GN=Jade1 PE=1 SV=2	1	39	39	37	25	26	26	27	28	22	24	30	33	30	31	30	25	28	22	25	27	30	26	26	26	23	30	27	25	26	26	27	28	22	24	30	33	30	31	30	25	28
Q99LH1	Q99LH1	38	38	38	Nucleolar GTP-binding protein 2	Gnl2	sp|Q99LH1|NOG2_MOUSE Nucleolar GTP-binding protein 2 OS=Mus musculus GN=Gnl2 PE=1 SV=2	1	38	38	38	23	17	23	26	21	20	19	27	26	25	24	25	18	21	24	21	22	21	29	32	30	27	33	33	23	17	23	26	21	20	19	27	26	25	24	25	18	21
Q8CCS6;Q5XFR0	Q8CCS6	7;1	7;1	7;1	Polyadenylate-binding protein 2	Pabpn1	sp|Q8CCS6|PABP2_MOUSE Polyadenylate-binding protein 2 OS=Mus musculus GN=Pabpn1 PE=1 SV=3	2	7	7	7	5	4	3	3	2	4	6	6	7	5	6	6	3	3	3	3	4	4	7	7	7	7	7	6	5	4	3	3	2	4	6	6	7	5	6	6	3	3
Q3UV17	Q3UV17	13	3	3	Keratin, type II cytoskeletal 2 oral	Krt76	sp|Q3UV17|K22O_MOUSE Keratin, type II cytoskeletal 2 oral OS=Mus musculus GN=Krt76 PE=1 SV=1	1	13	3	3	9	9	8	9	9	9	6	7	7	7	7	8	12	12	11	12	12	13	5	6	7	7	8	8	2	2	1	2	2	2	1	1	1	1	1	1	3	3
Q3UMC0	Q3UMC0	43	43	42	Spermatogenesis-associated protein 5	Spata5	sp|Q3UMC0|SPAT5_MOUSE Spermatogenesis-associated protein 5 OS=Mus musculus GN=Spata5 PE=1 SV=2	1	43	43	42	23	21	25	22	20	19	25	29	32	33	29	28	28	31	27	29	28	27	40	38	36	29	34	34	23	21	25	22	20	19	25	29	32	33	29	28	28	31
Q9Z103	Q9Z103	55	55	55	Activity-dependent neuroprotector homeobox protein	Adnp	sp|Q9Z103|ADNP_MOUSE Activity-dependent neuroprotector homeobox protein OS=Mus musculus GN=Adnp PE=1 SV=2	1	55	55	55	44	38	40	39	36	37	38	41	38	35	36	35	50	48	47	46	48	47	35	37	33	36	40	38	44	38	40	39	36	37	38	41	38	35	36	35	50	48
Q9Z1N2	Q9Z1N2	46	46	46	Origin recognition complex subunit 1	Orc1	sp|Q9Z1N2|ORC1_MOUSE Origin recognition complex subunit 1 OS=Mus musculus GN=Orc1 PE=1 SV=2	1	46	46	46	35	33	34	32	31	30	29	35	34	33	29	30	38	32	33	33	40	34	27	27	31	29	31	34	35	33	34	32	31	30	29	35	34	33	29	30	38	32
P68510	P68510	18	14	14	14-3-3 protein eta	Ywhah	sp|P68510|1433F_MOUSE 14-3-3 protein eta OS=Mus musculus GN=Ywhah PE=1 SV=2	1	18	14	14	12	9	13	13	11	8	13	15	15	15	16	16	15	14	15	14	15	16	17	16	17	15	15	15	8	6	9	9	8	5	10	11	11	11	12	12	11	10
Q8VID5	Q8VID5	4	4	4	ATP-dependent DNA helicase Q5	Recql5	sp|Q8VID5|RECQ5_MOUSE ATP-dependent DNA helicase Q5 OS=Mus musculus GN=Recql5 PE=1 SV=1	1	4	4	4	1	1	1	1	0	1	1	2	1	1	1	1	0	0	0	0	0	0	1	0	0	2	1	1	1	1	1	1	0	1	1	2	1	1	1	1	0	0
Q9Z130	Q9Z130	12	11	11	Heterogeneous nuclear ribonucleoprotein D-like	Hnrnpdl	sp|Q9Z130|HNRDL_MOUSE Heterogeneous nuclear ribonucleoprotein D-like OS=Mus musculus GN=Hnrnpdl PE=1 SV=1	1	12	11	11	3	3	1	3	2	1	5	7	6	7	9	8	5	6	4	6	5	6	12	12	11	10	10	11	3	3	1	3	2	1	5	6	5	6	8	7	4	5
Q9QYI3	Q9QYI3	34	34	34	DnaJ homolog subfamily C member 7	Dnajc7	sp|Q9QYI3|DNJC7_MOUSE DnaJ homolog subfamily C member 7 OS=Mus musculus GN=Dnajc7 PE=1 SV=2	1	34	34	34	9	8	9	10	9	8	27	25	25	29	30	29	5	5	6	5	4	5	23	23	21	20	21	19	9	8	9	10	9	8	27	25	25	29	30	29	5	5
Q9WUA2	Q9WUA2	28	28	28	Phenylalanine--tRNA ligase beta subunit	Farsb	sp|Q9WUA2|SYFB_MOUSE Phenylalanine--tRNA ligase beta subunit OS=Mus musculus GN=Farsb PE=1 SV=2	1	28	28	28	5	6	6	7	8	5	17	21	22	21	20	20	3	3	2	5	3	2	25	22	21	24	20	24	5	6	6	7	8	5	17	21	22	21	20	20	3	3
Q52KI8	Q52KI8	35	35	35	Serine/arginine repetitive matrix protein 1	Srrm1	sp|Q52KI8|SRRM1_MOUSE Serine/arginine repetitive matrix protein 1 OS=Mus musculus GN=Srrm1 PE=1 SV=2	1	35	35	35	15	17	17	18	12	12	18	25	22	23	18	21	21	20	20	21	21	23	25	25	24	19	27	25	15	17	17	18	12	12	18	25	22	23	18	21	21	20
B2RY56	B2RY56	43	43	43	RNA-binding protein 25	Rbm25	sp|B2RY56|RBM25_MOUSE RNA-binding protein 25 OS=Mus musculus GN=Rbm25 PE=1 SV=2	1	43	43	43	23	21	21	22	16	16	25	31	32	34	26	29	20	20	16	19	22	22	30	29	36	28	33	33	23	21	21	22	16	16	25	31	32	34	26	29	20	20
O35691	O35691	35	35	35	Pinin	Pnn	sp|O35691|PININ_MOUSE Pinin OS=Mus musculus GN=Pnn PE=1 SV=4	1	35	35	35	18	16	17	19	15	15	23	24	25	24	20	24	17	17	16	17	17	18	29	25	27	25	29	28	18	16	17	19	15	15	23	24	25	24	20	24	17	17
Q9D903	Q9D903	19	19	19	Probable rRNA-processing protein EBP2	Ebna1bp2	sp|Q9D903|EBP2_MOUSE Probable rRNA-processing protein EBP2 OS=Mus musculus GN=Ebna1bp2 PE=2 SV=1	1	19	19	19	11	12	13	13	11	10	12	12	13	15	10	12	18	18	17	16	18	17	15	16	17	14	17	16	11	12	13	13	11	10	12	12	13	15	10	12	18	18
D3YXK2	D3YXK2	31	31	20	Scaffold attachment factor B1	Safb	sp|D3YXK2|SAFB1_MOUSE Scaffold attachment factor B1 OS=Mus musculus GN=Safb PE=1 SV=2	1	31	31	20	13	13	12	11	9	9	25	26	26	25	26	25	10	9	9	11	11	9	26	27	26	23	26	26	13	13	12	11	9	9	25	26	26	25	26	25	10	9
Q5SSI6	Q5SSI6	29	29	29	U3 small nucleolar RNA-associated protein 18 homolog	Utp18	sp|Q5SSI6|UTP18_MOUSE U3 small nucleolar RNA-associated protein 18 homolog OS=Mus musculus GN=Utp18 PE=1 SV=1	1	29	29	29	18	20	19	17	16	20	17	18	18	17	17	18	26	24	25	22	25	25	22	23	24	22	23	23	18	20	19	17	16	20	17	18	18	17	17	18	26	24
Q922B2	Q922B2	29	29	29	Aspartate--tRNA ligase, cytoplasmic	Dars	sp|Q922B2|SYDC_MOUSE Aspartate--tRNA ligase, cytoplasmic OS=Mus musculus GN=Dars PE=1 SV=2	1	29	29	29	22	18	22	22	19	16	24	24	22	24	25	26	27	24	20	24	22	23	25	25	23	22	22	25	22	18	22	22	19	16	24	24	22	24	25	26	27	24
O55135	O55135	12	12	12	Eukaryotic translation initiation factor 6	Eif6	sp|O55135|IF6_MOUSE Eukaryotic translation initiation factor 6 OS=Mus musculus GN=Eif6 PE=1 SV=2	1	12	12	12	10	10	10	10	10	9	6	8	9	9	10	9	10	10	10	11	10	9	10	8	8	9	8	9	10	10	10	10	10	9	6	8	9	9	10	9	10	10
P62274	P62274	3	3	3	40S ribosomal protein S29	Rps29	sp|P62274|RS29_MOUSE 40S ribosomal protein S29 OS=Mus musculus GN=Rps29 PE=3 SV=2	1	3	3	3	1	2	2	2	1	1	3	3	3	3	3	3	2	2	2	2	2	2	2	2	2	2	2	2	1	2	2	2	1	1	3	3	3	3	3	3	2	2
Q99PT1	Q99PT1	14	14	14	Rho GDP-dissociation inhibitor 1	Arhgdia	sp|Q99PT1|GDIR1_MOUSE Rho GDP-dissociation inhibitor 1 OS=Mus musculus GN=Arhgdia PE=1 SV=3	1	14	14	14	4	4	3	4	4	4	10	11	11	11	9	12	5	4	4	5	4	4	9	10	10	11	10	8	4	4	3	4	4	4	10	11	11	11	9	12	5	4
P70296;Q8VIN1	P70296	11;1	11;1	11;1	Phosphatidylethanolamine-binding protein 1;Hippocampal cholinergic neurostimulating peptide	Pebp1	sp|P70296|PEBP1_MOUSE Phosphatidylethanolamine-binding protein 1 OS=Mus musculus GN=Pebp1 PE=1 SV=3	2	11	11	11	2	3	3	3	3	3	7	8	7	9	8	8	2	1	4	4	3	3	9	9	10	8	9	9	2	3	3	3	3	3	7	8	7	9	8	8	2	1
Q3U821	Q3U821	36	36	36		Wdr75	sp|Q3U821|WDR75_MOUSE WD repeat-containing protein 75 OS=Mus musculus GN=Wdr75 PE=1 SV=1	1	36	36	36	18	20	23	19	18	21	13	23	23	23	22	21	27	29	27	27	29	29	22	19	22	23	26	23	18	20	23	19	18	21	13	23	23	23	22	21	27	29
O88322	O88322	50	50	49	Nidogen-2	Nid2	sp|O88322|NID2_MOUSE Nidogen-2 OS=Mus musculus GN=Nid2 PE=1 SV=2	1	50	50	49	22	16	22	19	10	13	21	27	24	25	24	24	39	37	39	37	34	37	40	41	42	40	39	42	22	16	22	19	10	13	21	27	24	25	24	24	39	37
O88342	O88342	26	26	26	WD repeat-containing protein 1	Wdr1	sp|O88342|WDR1_MOUSE WD repeat-containing protein 1 OS=Mus musculus GN=Wdr1 PE=1 SV=3	1	26	26	26	7	5	5	6	8	6	18	23	23	23	23	21	2	2	6	4	5	3	18	17	18	17	18	18	7	5	5	6	8	6	18	23	23	23	23	21	2	2
Q9WTP6	Q9WTP6	18	18	18	Adenylate kinase 2, mitochondrial;Adenylate kinase 2, mitochondrial, N-terminally processed	Ak2	sp|Q9WTP6|KAD2_MOUSE Adenylate kinase 2, mitochondrial OS=Mus musculus GN=Ak2 PE=1 SV=5	1	18	18	18	5	3	5	6	7	4	14	16	14	16	16	16	10	10	6	7	7	7	16	15	16	15	14	13	5	3	5	6	7	4	14	16	14	16	16	16	10	10
P53569	P53569	46	46	46	CCAAT/enhancer-binding protein zeta	Cebpz	sp|P53569|CEBPZ_MOUSE CCAAT/enhancer-binding protein zeta OS=Mus musculus GN=Cebpz PE=1 SV=2	1	46	46	46	35	32	32	33	29	29	28	37	34	35	32	36	37	38	39	41	41	41	35	33	35	35	35	40	35	32	32	33	29	29	28	37	34	35	32	36	37	38
Q8BP47	Q8BP47	24	24	24	Asparagine--tRNA ligase, cytoplasmic	Nars	sp|Q8BP47|SYNC_MOUSE Asparagine--tRNA ligase, cytoplasmic OS=Mus musculus GN=Nars PE=1 SV=2	1	24	24	24	8	7	5	4	7	7	14	19	21	19	19	21	11	10	8	11	9	10	18	18	20	19	20	19	8	7	5	4	7	7	14	19	21	19	19	21	11	10
Q99LX0	Q99LX0	12	12	12	Protein deglycase DJ-1	Park7	sp|Q99LX0|PARK7_MOUSE Protein/nucleic acid deglycase DJ-1 OS=Mus musculus GN=Park7 PE=1 SV=1	1	12	12	12	4	7	2	3	6	4	8	11	11	11	12	11	5	1	3	2	3	1	10	10	10	9	9	10	4	7	2	3	6	4	8	11	11	11	12	11	5	1
Q8BMS1	Q8BMS1	32	32	32	Trifunctional enzyme subunit alpha, mitochondrial;Long-chain enoyl-CoA hydratase;Long chain 3-hydroxyacyl-CoA dehydrogenase	Hadha	sp|Q8BMS1|ECHA_MOUSE Trifunctional enzyme subunit alpha, mitochondrial OS=Mus musculus GN=Hadha PE=1 SV=1	1	32	32	32	16	14	16	14	13	13	19	24	27	25	21	23	23	23	17	19	20	16	25	26	27	24	28	27	16	14	16	14	13	13	19	24	27	25	21	23	23	23
Q00PI9	Q00PI9	30	30	30	Heterogeneous nuclear ribonucleoprotein U-like protein 2	Hnrnpul2	sp|Q00PI9|HNRL2_MOUSE Heterogeneous nuclear ribonucleoprotein U-like protein 2 OS=Mus musculus GN=Hnrnpul2 PE=1 SV=2	1	30	30	30	14	15	14	14	10	11	21	27	26	26	23	27	15	15	16	15	14	13	25	26	23	23	25	26	14	15	14	14	10	11	21	27	26	26	23	27	15	15
P62317	P62317	8	8	8	Small nuclear ribonucleoprotein Sm D2	Snrpd2	sp|P62317|SMD2_MOUSE Small nuclear ribonucleoprotein Sm D2 OS=Mus musculus GN=Snrpd2 PE=1 SV=1	1	8	8	8	5	7	6	6	3	7	6	8	7	7	6	7	7	7	7	7	7	7	8	8	8	8	8	8	5	7	6	6	3	7	6	8	7	7	6	7	7	7
P48024	P48024	10	10	4	Eukaryotic translation initiation factor 1	Eif1	sp|P48024|EIF1_MOUSE Eukaryotic translation initiation factor 1 OS=Mus musculus GN=Eif1 PE=1 SV=2	1	10	10	4	4	3	1	1	1	4	3	7	8	8	9	9	4	4	4	4	3	4	8	9	8	8	9	8	4	3	1	1	1	4	3	7	8	8	9	9	4	4
Q7TNC4	Q7TNC4	17	17	11	Putative RNA-binding protein Luc7-like 2	Luc7l2	sp|Q7TNC4|LC7L2_MOUSE Putative RNA-binding protein Luc7-like 2 OS=Mus musculus GN=Luc7l2 PE=1 SV=1	1	17	17	11	13	13	12	12	10	9	11	14	13	13	13	13	13	12	14	14	10	11	16	15	15	14	16	16	13	13	12	12	10	9	11	14	13	13	13	13	13	12
Q8BFY9	Q8BFY9	28	28	21	Transportin-1	Tnpo1	sp|Q8BFY9|TNPO1_MOUSE Transportin-1 OS=Mus musculus GN=Tnpo1 PE=1 SV=2	1	28	28	21	11	12	13	12	10	11	14	23	20	21	19	22	15	15	12	13	8	11	22	22	23	22	21	24	11	12	13	12	10	11	14	23	20	21	19	22	15	15
O70194	O70194	23	23	23	Eukaryotic translation initiation factor 3 subunit D	Eif3d	sp|O70194|EIF3D_MOUSE Eukaryotic translation initiation factor 3 subunit D OS=Mus musculus GN=Eif3d PE=1 SV=2	1	23	23	23	12	10	13	14	8	10	16	19	19	18	19	19	12	13	12	11	12	11	21	20	19	19	20	20	12	10	13	14	8	10	16	19	19	18	19	19	12	13
Q8CH18	Q8CH18	26	26	26	Cell division cycle and apoptosis regulator protein 1	Ccar1	sp|Q8CH18|CCAR1_MOUSE Cell division cycle and apoptosis regulator protein 1 OS=Mus musculus GN=Ccar1 PE=1 SV=1	1	26	26	26	5	4	5	3	5	2	17	18	18	19	14	16	9	8	7	7	7	6	18	20	21	18	19	21	5	4	5	3	5	2	17	18	18	19	14	16	9	8
Q9Z0N1	Q9Z0N1	18	18	5	Eukaryotic translation initiation factor 2 subunit 3, X-linked	Eif2s3x	sp|Q9Z0N1|IF2G_MOUSE Eukaryotic translation initiation factor 2 subunit 3, X-linked OS=Mus musculus GN=Eif2s3x PE=1 SV=2	1	18	18	5	15	15	13	12	9	6	14	16	15	16	16	15	12	13	13	12	12	13	14	13	13	14	12	15	15	15	13	12	9	6	14	16	15	16	16	15	12	13
Q9R0U0	Q9R0U0	15	15	15	Serine/arginine-rich splicing factor 10	Srsf10	sp|Q9R0U0|SRS10_MOUSE Serine/arginine-rich splicing factor 10 OS=Mus musculus GN=Srsf10 PE=1 SV=2	1	15	15	15	4	4	6	5	5	6	10	12	12	11	9	12	8	9	10	9	10	9	11	11	11	11	15	13	4	4	6	5	5	6	10	12	12	11	9	12	8	9
Q9Z1D1	Q9Z1D1	18	18	18	Eukaryotic translation initiation factor 3 subunit G	Eif3g	sp|Q9Z1D1|EIF3G_MOUSE Eukaryotic translation initiation factor 3 subunit G OS=Mus musculus GN=Eif3g PE=1 SV=2	1	18	18	18	10	9	12	11	13	9	11	15	17	17	16	17	12	12	11	10	11	11	17	17	17	14	17	17	10	9	12	11	13	9	11	15	17	17	16	17	12	12
Q9CX34	Q9CX34	19	19	19	Suppressor of G2 allele of SKP1 homolog	Sugt1	sp|Q9CX34|SGT1_MOUSE Protein SGT1 homolog OS=Mus musculus GN=Sugt1 PE=1 SV=3	1	19	19	19	4	5	7	5	4	7	13	15	12	13	16	17	9	10	7	6	8	6	15	17	14	17	15	17	4	5	7	5	4	7	13	15	12	13	16	17	9	10
Q8BGD9	Q8BGD9	32	32	32	Eukaryotic translation initiation factor 4B	Eif4b	sp|Q8BGD9|IF4B_MOUSE Eukaryotic translation initiation factor 4B OS=Mus musculus GN=Eif4b PE=1 SV=1	1	32	32	32	3	1	3	3	3	2	17	21	24	22	24	25	8	6	8	8	5	5	30	30	28	23	27	27	3	1	3	3	3	2	17	21	24	22	24	25	8	6
Q9WVA4;Q9R1Q8	Q9WVA4	16;2	16;2	16;2	Transgelin-2	Tagln2	sp|Q9WVA4|TAGL2_MOUSE Transgelin-2 OS=Mus musculus GN=Tagln2 PE=1 SV=4	2	16	16	16	3	4	2	2	3	2	11	13	13	13	14	14	5	5	6	5	8	7	16	15	15	14	15	14	3	4	2	2	3	2	11	13	13	13	14	14	5	5
Q9CZU6	Q9CZU6	18	18	18	Citrate synthase, mitochondrial	Cs	sp|Q9CZU6|CISY_MOUSE Citrate synthase, mitochondrial OS=Mus musculus GN=Cs PE=1 SV=1	1	18	18	18	4	3	4	5	5	5	11	16	16	16	16	16	5	3	3	4	4	3	10	12	12	10	13	10	4	3	4	5	5	5	11	16	16	16	16	16	5	3
Q6PFD9	Q6PFD9	59	59	59	Nuclear pore complex protein Nup98-Nup96;Nuclear pore complex protein Nup98;Nuclear pore complex protein Nup96	Nup98	sp|Q6PFD9|NUP98_MOUSE Nuclear pore complex protein Nup98-Nup96 OS=Mus musculus GN=Nup98 PE=1 SV=2	1	59	59	59	18	16	12	14	15	17	40	47	41	46	43	46	23	24	26	26	23	21	39	40	43	39	44	40	18	16	12	14	15	17	40	47	41	46	43	46	23	24
P63330	P63330	15	15	2	Serine/threonine-protein phosphatase 2A catalytic subunit alpha isoform	Ppp2ca	sp|P63330|PP2AA_MOUSE Serine/threonine-protein phosphatase 2A catalytic subunit alpha isoform OS=Mus musculus GN=Ppp2ca PE=1 SV=1	1	15	15	2	4	4	5	5	6	5	13	15	13	15	13	13	5	8	9	7	6	5	14	14	14	12	15	13	4	4	5	5	6	5	13	15	13	15	13	13	5	8
Q9DCA5	Q9DCA5	19	19	19	Ribosome biogenesis protein BRX1 homolog	Brix1	sp|Q9DCA5|BRX1_MOUSE Ribosome biogenesis protein BRX1 homolog OS=Mus musculus GN=Brix1 PE=1 SV=3	1	19	19	19	12	10	9	11	11	9	11	17	14	14	15	14	16	16	14	14	13	14	12	15	12	14	14	15	12	10	9	11	11	9	11	17	14	14	15	14	16	16
Q3UJB9	Q3UJB9	43	43	43	Enhancer of mRNA-decapping protein 4	Edc4	sp|Q3UJB9|EDC4_MOUSE Enhancer of mRNA-decapping protein 4 OS=Mus musculus GN=Edc4 PE=1 SV=2	1	43	43	43	14	15	12	12	10	13	21	31	29	31	30	29	17	17	15	16	15	13	30	29	28	29	30	26	14	15	12	12	10	13	21	31	29	31	30	29	17	17
Q9JKX4	Q9JKX4	26	26	25	Protein AATF	Aatf	sp|Q9JKX4|AATF_MOUSE Protein AATF OS=Mus musculus GN=Aatf PE=1 SV=1	1	26	26	25	18	17	16	15	16	15	17	18	19	20	18	19	20	21	21	20	22	21	17	18	18	19	19	20	18	17	16	15	16	15	17	18	19	20	18	19	20	21
P00405	P00405	5	5	5	Cytochrome c oxidase subunit 2	Mtco2	sp|P00405|COX2_MOUSE Cytochrome c oxidase subunit 2 OS=Mus musculus GN=Mtco2 PE=1 SV=1	1	5	5	5	3	2	3	4	3	3	4	5	5	5	5	5	4	4	3	4	4	4	4	5	5	4	5	5	3	2	3	4	3	3	4	5	5	5	5	5	4	4
Q99M28	Q99M28	8	8	8	RNA-binding protein with serine-rich domain 1	Rnps1	sp|Q99M28|RNPS1_MOUSE RNA-binding protein with serine-rich domain 1 OS=Mus musculus GN=Rnps1 PE=1 SV=1	1	8	8	8	7	5	5	5	4	3	5	6	6	7	5	5	6	5	5	5	6	5	7	7	7	4	7	7	7	5	5	5	4	3	5	6	6	7	5	5	6	5
E9Q5C9	E9Q5C9	36	36	36		Nolc1	sp|E9Q5C9|NOLC1_MOUSE Nucleolar and coiled-body phosphoprotein 1 OS=Mus musculus GN=Nolc1 PE=1 SV=1	1	36	36	36	18	18	20	16	16	18	17	21	20	20	19	17	25	25	21	20	23	27	25	26	20	23	27	27	18	18	20	16	16	18	17	21	20	20	19	17	25	25
Q8BWW4	Q8BWW4	27	27	27	La-related protein 4	Larp4	sp|Q8BWW4|LARP4_MOUSE La-related protein 4 OS=Mus musculus GN=Larp4 PE=1 SV=2	1	27	27	27	13	13	13	13	8	11	14	23	22	22	21	21	10	10	11	9	10	9	21	20	22	19	20	23	13	13	13	13	8	11	14	23	22	22	21	21	10	10
P13864	P13864	68	68	68	DNA (cytosine-5)-methyltransferase 1	Dnmt1	sp|P13864|DNMT1_MOUSE DNA (cytosine-5)-methyltransferase 1 OS=Mus musculus GN=Dnmt1 PE=1 SV=5	1	68	68	68	30	31	28	31	28	21	38	47	46	48	44	47	58	55	49	50	48	49	50	54	44	46	44	44	30	31	28	31	28	21	38	47	46	48	44	47	58	55
Q68FH0;O35927	Q68FH0	44;3	44;3	44;3	Plakophilin-4	Pkp4	sp|Q68FH0|PKP4_MOUSE Plakophilin-4 OS=Mus musculus GN=Pkp4 PE=1 SV=1	2	44	44	44	17	16	20	12	16	14	34	37	37	36	30	32	13	14	18	16	19	17	28	27	31	33	32	32	17	16	20	12	16	14	34	37	37	36	30	32	13	14
Q61753	Q61753	19	19	19	D-3-phosphoglycerate dehydrogenase	Phgdh	sp|Q61753|SERA_MOUSE D-3-phosphoglycerate dehydrogenase OS=Mus musculus GN=Phgdh PE=1 SV=3	1	19	19	19	8	11	8	7	8	6	15	15	17	16	16	16	11	13	10	8	10	6	18	18	18	18	18	19	8	11	8	7	8	6	15	15	17	16	16	16	11	13
Q6A4J8	Q6A4J8	50	50	49	Ubiquitin carboxyl-terminal hydrolase 7	Usp7	sp|Q6A4J8|UBP7_MOUSE Ubiquitin carboxyl-terminal hydrolase 7 OS=Mus musculus GN=Usp7 PE=1 SV=1	1	50	50	49	21	24	19	23	17	14	27	32	36	33	30	32	23	23	20	27	21	22	34	36	31	33	33	33	21	24	19	23	17	14	27	32	36	33	30	32	23	23
P97807	P97807	21	21	21	Fumarate hydratase, mitochondrial	Fh	sp|P97807|FUMH_MOUSE Fumarate hydratase, mitochondrial OS=Mus musculus GN=Fh PE=1 SV=3	1	21	21	21	2	5	4	5	3	4	14	16	17	16	17	15	5	7	8	7	4	3	18	19	16	18	18	18	2	5	4	5	3	4	14	16	17	16	17	15	5	7
P61089	P61089	10	10	9	Ubiquitin-conjugating enzyme E2 N	Ube2n	sp|P61089|UBE2N_MOUSE Ubiquitin-conjugating enzyme E2 N OS=Mus musculus GN=Ube2n PE=1 SV=1	1	10	10	9	5	5	4	4	6	5	5	6	4	5	6	5	5	5	5	4	3	4	10	9	10	8	9	9	5	5	4	4	6	5	5	6	4	5	6	5	5	5
Q64127	Q64127	49	49	47	Transcription intermediary factor 1-alpha	Trim24	sp|Q64127|TIF1A_MOUSE Transcription intermediary factor 1-alpha OS=Mus musculus GN=Trim24 PE=1 SV=1	1	49	49	47	27	27	27	27	24	18	33	32	28	30	31	27	41	40	38	38	42	36	36	37	34	28	34	36	27	27	27	27	24	18	33	32	28	30	31	27	41	40
Q9CQE8	Q9CQE8	15	15	15	UPF0568 protein C14orf166 homolog		sp|Q9CQE8|RTRAF_MOUSE RNA transcription, translation and transport factor protein OS=Mus musculus GN=RTRAF PE=1 SV=1	1	15	15	15	10	8	10	9	7	7	8	12	11	12	11	10	9	8	7	8	9	10	13	14	10	11	13	14	10	8	10	9	7	7	8	12	11	12	11	10	9	8
Q5SUR0	Q5SUR0	41	41	41	Phosphoribosylformylglycinamidine synthase	Pfas	sp|Q5SUR0|PUR4_MOUSE Phosphoribosylformylglycinamidine synthase OS=Mus musculus GN=Pfas PE=1 SV=1	1	41	41	41	2	1	3	3	0	4	27	33	33	30	34	30	7	7	1	4	4	2	30	28	27	27	29	29	2	1	3	3	0	4	27	33	33	30	34	30	7	7
Q3THK7	Q3THK7	36	36	36	GMP synthase [glutamine-hydrolyzing]	Gmps	sp|Q3THK7|GUAA_MOUSE GMP synthase [glutamine-hydrolyzing] OS=Mus musculus GN=Gmps PE=1 SV=2	1	36	36	36	9	6	7	8	3	6	18	26	28	29	27	27	17	15	11	11	9	11	27	27	27	26	26	26	9	6	7	8	3	6	18	26	28	29	27	27	17	15
Q69ZR9	Q69ZR9	66	66	66	Protein FAM208A	Fam208a	sp|Q69ZR9|TASOR_MOUSE Protein TASOR OS=Mus musculus GN=Fam208a PE=1 SV=2	1	66	66	66	45	36	37	37	35	34	39	48	51	53	42	42	50	49	45	46	45	46	43	46	43	40	49	49	45	36	37	37	35	34	39	48	51	53	42	42	50	49
Q91WJ8	Q91WJ8	24	22	22	Far upstream element-binding protein 1	Fubp1	sp|Q91WJ8|FUBP1_MOUSE Far upstream element-binding protein 1 OS=Mus musculus GN=Fubp1 PE=1 SV=1	1	24	22	22	5	6	7	6	5	5	19	19	16	19	20	20	5	6	3	6	6	7	18	17	20	17	18	18	5	6	5	5	4	4	18	18	15	17	18	18	4	5
Q7TSZ8;Q9DCM7	Q7TSZ8	21;1	21;1	21;1	Nucleus accumbens-associated protein 1	Nacc1	sp|Q7TSZ8|NACC1_MOUSE Nucleus accumbens-associated protein 1 OS=Mus musculus GN=Nacc1 PE=1 SV=1	2	21	21	21	13	13	12	13	11	8	16	17	17	17	14	16	15	15	14	15	14	15	16	19	16	17	17	17	13	13	12	13	11	8	16	17	17	17	14	16	15	15
Q8BK64	Q8BK64	18	18	18	Activator of 90 kDa heat shock protein ATPase homolog 1	Ahsa1	sp|Q8BK64|AHSA1_MOUSE Activator of 90 kDa heat shock protein ATPase homolog 1 OS=Mus musculus GN=Ahsa1 PE=1 SV=2	1	18	18	18	8	7	5	6	7	7	12	17	17	18	16	17	12	9	8	9	7	10	15	14	13	14	13	14	8	7	5	6	7	7	12	17	17	18	16	17	12	9
Q9R1T2	Q9R1T2	24	24	24	SUMO-activating enzyme subunit 1;SUMO-activating enzyme subunit 1, N-terminally processed	Sae1	sp|Q9R1T2|SAE1_MOUSE SUMO-activating enzyme subunit 1 OS=Mus musculus GN=Sae1 PE=1 SV=1	1	24	24	24	5	5	8	6	7	7	19	22	22	20	21	21	10	10	7	10	6	6	16	15	18	19	17	17	5	5	8	6	7	7	19	22	22	20	21	21	10	10
P47754	P47754	13	11	11	F-actin-capping protein subunit alpha-2	Capza2	sp|P47754|CAZA2_MOUSE F-actin-capping protein subunit alpha-2 OS=Mus musculus GN=Capza2 PE=1 SV=3	1	13	11	11	6	8	7	7	6	8	11	11	11	11	10	11	11	9	9	10	8	6	11	11	12	11	11	11	4	6	5	5	5	6	9	9	9	9	8	9	9	7
Q6PGG6	Q6PGG6	29	29	29	Guanine nucleotide-binding protein-like 3-like protein	Gnl3l	sp|Q6PGG6|GNL3L_MOUSE Guanine nucleotide-binding protein-like 3-like protein OS=Mus musculus GN=Gnl3l PE=1 SV=1	1	29	29	29	16	20	15	14	14	14	20	25	26	24	21	22	18	17	19	17	16	15	24	24	23	21	24	24	16	20	15	14	14	14	20	25	26	24	21	22	18	17
Q9WVK4	Q9WVK4	31	31	20	EH domain-containing protein 1	Ehd1	sp|Q9WVK4|EHD1_MOUSE EH domain-containing protein 1 OS=Mus musculus GN=Ehd1 PE=1 SV=1	1	31	31	20	10	7	10	9	9	7	16	24	26	24	24	28	18	19	18	17	14	14	22	24	24	23	20	23	10	7	10	9	9	7	16	24	26	24	24	28	18	19
P97822	P97822	9	9	9	Acidic leucine-rich nuclear phosphoprotein 32 family member E	Anp32e	sp|P97822|AN32E_MOUSE Acidic leucine-rich nuclear phosphoprotein 32 family member E OS=Mus musculus GN=Anp32e PE=1 SV=2	1	9	9	9	6	4	5	3	2	3	2	8	8	8	8	8	3	3	3	4	2	3	9	9	9	8	8	9	6	4	5	3	2	3	2	8	8	8	8	8	3	3
Q93092	Q93092	15	15	15	Transaldolase	Taldo1	sp|Q93092|TALDO_MOUSE Transaldolase OS=Mus musculus GN=Taldo1 PE=1 SV=2	1	15	15	15	5	4	3	4	8	5	12	14	13	14	13	14	4	3	4	5	1	3	11	11	11	12	9	11	5	4	3	4	8	5	12	14	13	14	13	14	4	3
Q80X50	Q80X50	22	22	22	Ubiquitin-associated protein 2-like	Ubap2l	sp|Q80X50|UBP2L_MOUSE Ubiquitin-associated protein 2-like OS=Mus musculus GN=Ubap2l PE=1 SV=1	1	22	22	22	11	9	10	11	6	7	13	16	18	18	17	18	10	9	10	12	9	12	21	21	20	18	19	18	11	9	10	11	6	7	13	16	18	18	17	18	10	9
Q05186	Q05186	19	19	19	Reticulocalbin-1	Rcn1	sp|Q05186|RCN1_MOUSE Reticulocalbin-1 OS=Mus musculus GN=Rcn1 PE=1 SV=1	1	19	19	19	10	8	9	5	5	7	11	12	11	13	11	11	13	13	13	13	11	14	16	16	19	18	17	17	10	8	9	5	5	7	11	12	11	13	11	11	13	13
Q9WVJ2	Q9WVJ2	23	23	23	26S proteasome non-ATPase regulatory subunit 13	Psmd13	sp|Q9WVJ2|PSD13_MOUSE 26S proteasome non-ATPase regulatory subunit 13 OS=Mus musculus GN=Psmd13 PE=1 SV=1	1	23	23	23	9	7	9	6	6	5	16	20	21	17	18	20	6	4	4	4	4	5	15	15	17	18	14	14	9	7	9	6	6	5	16	20	21	17	18	20	6	4
Q91YT7	Q91YT7	21	21	16	YTH domain-containing family protein 2	Ythdf2	sp|Q91YT7|YTHD2_MOUSE YTH domain-containing family protein 2 OS=Mus musculus GN=Ythdf2 PE=1 SV=1	1	21	21	16	12	16	14	13	12	13	16	19	19	20	17	18	19	16	17	17	15	16	17	18	16	17	17	18	12	16	14	13	12	13	16	19	19	20	17	18	19	16
Q8BGH2	Q8BGH2	22	22	22	Sorting and assembly machinery component 50 homolog	Samm50	sp|Q8BGH2|SAM50_MOUSE Sorting and assembly machinery component 50 homolog OS=Mus musculus GN=Samm50 PE=1 SV=1	1	22	22	22	8	8	8	6	6	6	13	10	14	13	10	10	14	13	9	7	8	10	18	19	15	15	16	16	8	8	8	6	6	6	13	10	14	13	10	10	14	13
P56399	P56399	34	34	34	Ubiquitin carboxyl-terminal hydrolase 5	Usp5	sp|P56399|UBP5_MOUSE Ubiquitin carboxyl-terminal hydrolase 5 OS=Mus musculus GN=Usp5 PE=1 SV=1	1	34	34	34	8	5	5	5	4	6	14	26	27	26	25	25	15	11	11	13	11	12	31	30	29	29	29	29	8	5	5	5	4	6	14	26	27	26	25	25	15	11
Q9CZ30	Q9CZ30	24	24	24	Obg-like ATPase 1	Ola1	sp|Q9CZ30|OLA1_MOUSE Obg-like ATPase 1 OS=Mus musculus GN=Ola1 PE=1 SV=1	1	24	24	24	8	4	5	6	6	5	17	18	19	20	20	18	11	10	9	5	7	8	18	17	18	19	17	16	8	4	5	6	6	5	17	18	19	20	20	18	11	10
P48432;Q811W0;P53783;Q04892;P53784	P48432	10;4;4;3;3	10;4;4;3;3	8;2;2;1;1	Transcription factor SOX-2	Sox2	sp|P48432|SOX2_MOUSE Transcription factor SOX-2 OS=Mus musculus GN=Sox2 PE=1 SV=2	5	10	10	8	7	5	6	8	7	6	6	7	6	5	7	6	10	7	9	9	8	8	6	6	4	6	5	5	7	5	6	8	7	6	6	7	6	5	7	6	10	7
Q9DCX2	Q9DCX2	10	10	10	ATP synthase subunit d, mitochondrial	Atp5h	sp|Q9DCX2|ATP5H_MOUSE ATP synthase subunit d, mitochondrial OS=Mus musculus GN=Atp5h PE=1 SV=3	1	10	10	10	5	4	3	3	6	2	7	9	9	9	9	9	9	6	7	7	6	6	10	10	10	10	10	10	5	4	3	3	6	2	7	9	9	9	9	9	9	6
Q8R5K4	Q8R5K4	31	31	31	Nucleolar protein 6	Nol6	sp|Q8R5K4|NOL6_MOUSE Nucleolar protein 6 OS=Mus musculus GN=Nol6 PE=2 SV=2	1	31	31	31	22	20	18	19	19	20	15	23	24	22	19	18	25	25	25	26	23	25	19	19	21	19	22	22	22	20	18	19	19	20	15	23	24	22	19	18	25	25
Q99J62	Q99J62	18	18	18	Replication factor C subunit 4	Rfc4	sp|Q99J62|RFC4_MOUSE Replication factor C subunit 4 OS=Mus musculus GN=Rfc4 PE=1 SV=1	1	18	18	18	11	11	12	13	9	9	11	13	16	14	10	15	13	11	12	11	12	12	14	16	14	13	15	16	11	11	12	13	9	9	11	13	16	14	10	15	13	11
Q60931	Q60931	12	12	12	Voltage-dependent anion-selective channel protein 3	Vdac3	sp|Q60931|VDAC3_MOUSE Voltage-dependent anion-selective channel protein 3 OS=Mus musculus GN=Vdac3 PE=1 SV=1	1	12	12	12	5	4	6	5	6	3	4	7	5	6	6	7	8	8	8	8	7	6	12	12	11	8	10	10	5	4	6	5	6	3	4	7	5	6	6	7	8	8
P55302	P55302	22	22	22	Alpha-2-macroglobulin receptor-associated protein	Lrpap1	sp|P55302|AMRP_MOUSE Alpha-2-macroglobulin receptor-associated protein OS=Mus musculus GN=Lrpap1 PE=1 SV=1	1	22	22	22	0	1	1	2	1	2	13	13	13	12	15	18	2	1	8	8	4	4	18	18	19	18	19	16	0	1	1	2	1	2	13	13	13	12	15	18	2	1
A2APB8	A2APB8	41	41	41	Targeting protein for Xklp2	Tpx2	sp|A2APB8|TPX2_MOUSE Targeting protein for Xklp2 OS=Mus musculus GN=Tpx2 PE=1 SV=1	1	41	41	41	31	29	26	26	27	26	27	28	26	25	20	23	35	37	37	36	37	35	33	34	33	31	33	32	31	29	26	26	27	26	27	28	26	25	20	23	35	37
P61971	P61971	7	7	7	Nuclear transport factor 2	Nutf2	sp|P61971|NTF2_MOUSE Nuclear transport factor 2 OS=Mus musculus GN=Nutf2 PE=1 SV=1	1	7	7	7	2	2	2	0	2	2	5	5	5	5	5	5	2	2	3	2	4	3	5	4	5	5	5	5	2	2	2	0	2	2	5	5	5	5	5	5	2	2
Q9DCD0	Q9DCD0	22	22	22	6-phosphogluconate dehydrogenase, decarboxylating	Pgd	sp|Q9DCD0|6PGD_MOUSE 6-phosphogluconate dehydrogenase, decarboxylating OS=Mus musculus GN=Pgd PE=1 SV=3	1	22	22	22	2	3	2	1	3	2	13	19	19	18	19	20	7	4	7	6	5	4	19	19	20	18	18	17	2	3	2	1	3	2	13	19	19	18	19	20	7	4
Q62448	Q62448	37	37	37	Eukaryotic translation initiation factor 4 gamma 2	Eif4g2	sp|Q62448|IF4G2_MOUSE Eukaryotic translation initiation factor 4 gamma 2 OS=Mus musculus GN=Eif4g2 PE=1 SV=2	1	37	37	37	16	17	14	13	12	13	25	28	31	28	26	26	16	18	17	16	14	17	23	25	24	25	24	27	16	17	14	13	12	13	25	28	31	28	26	26	16	18
Q922F4	Q922F4	23	12	9	Tubulin beta-6 chain	Tubb6	sp|Q922F4|TBB6_MOUSE Tubulin beta-6 chain OS=Mus musculus GN=Tubb6 PE=1 SV=1	1	23	12	9	18	20	18	18	18	20	20	22	22	23	23	23	19	17	19	18	18	19	23	23	23	20	23	23	7	9	8	8	8	9	10	11	11	12	12	12	9	8
P08775	P08775	64	64	64	DNA-directed RNA polymerase II subunit RPB1	Polr2a	sp|P08775|RPB1_MOUSE DNA-directed RNA polymerase II subunit RPB1 OS=Mus musculus GN=Polr2a PE=1 SV=3	1	64	64	64	30	25	32	28	27	19	42	46	51	48	44	49	31	28	29	33	28	25	47	49	46	46	46	47	30	25	32	28	27	19	42	46	51	48	44	49	31	28
P05201	P05201	19	19	19	Aspartate aminotransferase, cytoplasmic	Got1	sp|P05201|AATC_MOUSE Aspartate aminotransferase, cytoplasmic OS=Mus musculus GN=Got1 PE=1 SV=3	1	19	19	19	1	4	3	2	5	4	10	12	14	14	13	12	5	2	2	4	2	2	18	19	17	17	15	14	1	4	3	2	5	4	10	12	14	14	13	12	5	2
Q80TP3	Q80TP3	74	74	74	E3 ubiquitin-protein ligase UBR5	Ubr5	sp|Q80TP3|UBR5_MOUSE E3 ubiquitin-protein ligase UBR5 OS=Mus musculus GN=Ubr5 PE=1 SV=2	1	74	74	74	24	21	26	28	15	17	46	56	51	50	41	41	26	19	28	24	22	22	49	50	51	45	51	47	24	21	26	28	15	17	46	56	51	50	41	41	26	19
Q99MR6	Q99MR6	37	37	37	Serrate RNA effector molecule homolog	Srrt	sp|Q99MR6|SRRT_MOUSE Serrate RNA effector molecule homolog OS=Mus musculus GN=Srrt PE=1 SV=1	1	37	37	37	13	14	11	11	9	7	23	26	28	26	22	22	14	12	10	10	12	13	29	30	29	26	29	29	13	14	11	11	9	7	23	26	28	26	22	22	14	12
P31230	P31230	20	20	20	Aminoacyl tRNA synthase complex-interacting multifunctional protein 1;Endothelial monocyte-activating polypeptide 2	Aimp1	sp|P31230|AIMP1_MOUSE Aminoacyl tRNA synthase complex-interacting multifunctional protein 1 OS=Mus musculus GN=Aimp1 PE=1 SV=2	1	20	20	20	8	7	7	8	8	5	15	13	15	12	16	16	7	10	9	8	7	9	12	11	14	11	10	11	8	7	7	8	8	5	15	13	15	12	16	16	7	10
Q9DBR7;Q8BG95	Q9DBR7	51;4	51;4	50;4	Protein phosphatase 1 regulatory subunit 12A	Ppp1r12a	sp|Q9DBR7|MYPT1_MOUSE Protein phosphatase 1 regulatory subunit 12A OS=Mus musculus GN=Ppp1r12a PE=1 SV=2	2	51	51	50	13	13	16	12	15	14	34	34	35	34	34	32	12	12	16	17	16	11	40	39	38	37	41	38	13	13	16	12	15	14	34	34	35	34	34	32	12	12
P27661	P27661	11	6	5	Histone H2AX	H2afx	sp|P27661|H2AX_MOUSE Histone H2AX OS=Mus musculus GN=H2afx PE=1 SV=2	1	11	6	5	7	5	8	7	6	7	5	7	6	7	7	8	9	8	8	7	7	8	9	6	8	7	11	8	3	1	4	3	2	3	1	3	2	3	3	4	5	4
O70551;Q9Z0G2	O70551	28;3	28;3	25;0	SRSF protein kinase 1	Srpk1	sp|O70551|SRPK1_MOUSE SRSF protein kinase 1 OS=Mus musculus GN=Srpk1 PE=1 SV=2	2	28	28	25	11	15	14	13	11	9	17	22	20	19	18	20	14	14	13	11	13	13	22	25	23	22	22	23	11	15	14	13	11	9	17	22	20	19	18	20	14	14
Q9QZD9	Q9QZD9	17	17	17	Eukaryotic translation initiation factor 3 subunit I	Eif3i	sp|Q9QZD9|EIF3I_MOUSE Eukaryotic translation initiation factor 3 subunit I OS=Mus musculus GN=Eif3i PE=1 SV=1	1	17	17	17	5	7	6	5	4	5	10	14	13	14	13	12	12	11	10	8	9	9	11	13	14	13	14	12	5	7	6	5	4	5	10	14	13	14	13	12	12	11
Q9CXY6	Q9CXY6	20	20	20	Interleukin enhancer-binding factor 2	Ilf2	sp|Q9CXY6|ILF2_MOUSE Interleukin enhancer-binding factor 2 OS=Mus musculus GN=Ilf2 PE=1 SV=1	1	20	20	20	11	12	11	9	8	9	11	16	17	16	15	14	11	9	10	8	7	6	13	15	16	13	15	15	11	12	11	9	8	9	11	16	17	16	15	14	11	9
Q6NV83	Q6NV83	40	40	40	U2 snRNP-associated SURP motif-containing protein	U2surp	sp|Q6NV83|SR140_MOUSE U2 snRNP-associated SURP motif-containing protein OS=Mus musculus GN=U2surp PE=1 SV=3	1	40	40	40	20	17	20	21	15	13	24	29	29	27	25	27	26	22	25	21	28	27	33	31	33	25	29	29	20	17	20	21	15	13	24	29	29	27	25	27	26	22
Q8BML9	Q8BML9	37	36	36		Qars	sp|Q8BML9|SYQ_MOUSE Glutamine--tRNA ligase OS=Mus musculus GN=Qars PE=1 SV=1	1	37	36	36	12	14	14	15	10	9	18	23	23	22	24	22	24	20	16	15	19	19	28	32	31	28	32	28	11	13	13	14	9	8	18	22	22	21	23	21	23	19
Q9CZ44	Q9CZ44	20	20	20	NSFL1 cofactor p47	Nsfl1c	sp|Q9CZ44|NSF1C_MOUSE NSFL1 cofactor p47 OS=Mus musculus GN=Nsfl1c PE=1 SV=1	1	20	20	20	1	4	2	2	8	7	15	18	17	17	16	17	5	4	3	2	3	6	15	15	16	15	16	15	1	4	2	2	8	7	15	18	17	17	16	17	5	4
Q62376	Q62376	18	18	18	U1 small nuclear ribonucleoprotein 70 kDa	Snrnp70	sp|Q62376|RU17_MOUSE U1 small nuclear ribonucleoprotein 70 kDa OS=Mus musculus GN=Snrnp70 PE=1 SV=2	1	18	18	18	10	10	11	10	7	8	13	14	15	15	13	12	10	11	11	9	10	11	15	15	14	15	14	16	10	10	11	10	7	8	13	14	15	15	13	12	10	11
P19783	P19783	10	10	10	Cytochrome c oxidase subunit 4 isoform 1, mitochondrial	Cox4i1	sp|P19783|COX41_MOUSE Cytochrome c oxidase subunit 4 isoform 1, mitochondrial OS=Mus musculus GN=Cox4i1 PE=1 SV=2	1	10	10	10	4	3	3	4	3	3	8	8	7	7	7	8	4	4	4	4	6	5	7	8	8	8	7	7	4	3	3	4	3	3	8	8	7	7	7	8	4	4
Q3TZX8	Q3TZX8	19	19	19	Polynucleotide 5-hydroxyl-kinase NOL9	Nol9	sp|Q3TZX8|NOL9_MOUSE Polynucleotide 5-hydroxyl-kinase NOL9 OS=Mus musculus GN=Nol9 PE=1 SV=1	1	19	19	19	14	13	15	15	11	11	7	14	15	15	14	14	18	17	16	18	17	15	15	15	14	17	16	16	14	13	15	15	11	11	7	14	15	15	14	14	18	17
Q61792;Q9DC07	Q61792	13;1	13;1	13;1	LIM and SH3 domain protein 1	Lasp1	sp|Q61792|LASP1_MOUSE LIM and SH3 domain protein 1 OS=Mus musculus GN=Lasp1 PE=1 SV=1	2	13	13	13	5	4	4	6	6	4	12	12	13	13	11	13	7	5	5	6	5	4	10	12	11	10	12	12	5	4	4	6	6	4	12	12	13	13	11	13	7	5
Q5SVQ0	Q5SVQ0	30	30	29	Histone acetyltransferase KAT7	Kat7	sp|Q5SVQ0|KAT7_MOUSE Histone acetyltransferase KAT7 OS=Mus musculus GN=Kat7 PE=1 SV=1	1	30	30	29	24	22	24	20	21	20	17	23	23	23	21	22	25	26	26	24	27	28	23	23	22	24	25	25	24	22	24	20	21	20	17	23	23	23	21	22	25	26
P12787	P12787	6	6	6	Cytochrome c oxidase subunit 5A, mitochondrial	Cox5a	sp|P12787|COX5A_MOUSE Cytochrome c oxidase subunit 5A, mitochondrial OS=Mus musculus GN=Cox5a PE=1 SV=2	1	6	6	6	1	1	1	1	1	1	3	5	6	5	5	5	3	4	3	2	2	2	5	5	5	5	5	5	1	1	1	1	1	1	3	5	6	5	5	5	3	4
O54825	O54825	20	20	20	Bystin	Bysl	sp|O54825|BYST_MOUSE Bystin OS=Mus musculus GN=Bysl PE=1 SV=3	1	20	20	20	16	16	14	17	16	11	13	17	17	16	16	16	18	17	18	19	19	18	18	17	17	15	19	19	16	16	14	17	16	11	13	17	17	16	16	16	18	17
Q8VEE4	Q8VEE4	31	31	31	Replication protein A 70 kDa DNA-binding subunit;Replication protein A 70 kDa DNA-binding subunit, N-terminally processed	Rpa1	sp|Q8VEE4|RFA1_MOUSE Replication protein A 70 kDa DNA-binding subunit OS=Mus musculus GN=Rpa1 PE=1 SV=1	1	31	31	31	22	18	16	17	14	12	18	25	23	27	20	21	16	14	12	10	15	16	23	23	18	20	21	22	22	18	16	17	14	12	18	25	23	27	20	21	16	14
P54227;P63042	P54227	9;1	9;1	7;0	Stathmin	Stmn1	sp|P54227|STMN1_MOUSE Stathmin OS=Mus musculus GN=Stmn1 PE=1 SV=2	2	9	9	7	2	2	2	2	4	0	8	6	7	7	7	7	2	2	2	2	2	2	8	7	7	6	7	8	2	2	2	2	4	0	8	6	7	7	7	7	2	2
Q9D0R4	Q9D0R4	27	27	27	Probable ATP-dependent RNA helicase DDX56	Ddx56	sp|Q9D0R4|DDX56_MOUSE Probable ATP-dependent RNA helicase DDX56 OS=Mus musculus GN=Ddx56 PE=2 SV=1	1	27	27	27	19	18	18	17	18	14	19	23	21	22	20	20	22	21	21	22	20	21	20	18	19	19	20	20	19	18	18	17	18	14	19	23	21	22	20	20	22	21
P43275	P43275	12	8	8	Histone H1.1	Hist1h1a	sp|P43275|H11_MOUSE Histone H1.1 OS=Mus musculus GN=Hist1h1a PE=1 SV=2	1	12	8	8	10	10	8	9	7	7	9	10	9	9	8	9	7	6	9	9	9	9	4	4	4	6	5	4	7	6	5	6	5	5	5	6	5	5	4	5	5	4
B2RRE7	B2RRE7	36	36	36	OTU domain-containing protein 4	Otud4	sp|B2RRE7|OTUD4_MOUSE OTU domain-containing protein 4 OS=Mus musculus GN=Otud4 PE=1 SV=1	1	36	36	36	20	22	23	19	14	20	26	26	27	27	27	26	22	24	24	23	24	20	25	25	24	27	27	27	20	22	23	19	14	20	26	26	27	27	27	26	22	24
P60766;Q8R527;Q9ER71	P60766	10;1;1	10;1;1	9;0;0	Cell division control protein 42 homolog	Cdc42	sp|P60766|CDC42_MOUSE Cell division control protein 42 homolog OS=Mus musculus GN=Cdc42 PE=1 SV=2	3	10	10	9	4	6	4	4	5	4	5	9	9	9	6	8	5	7	7	7	6	6	8	8	8	9	9	9	4	6	4	4	5	4	5	9	9	9	6	8	5	7
P39061	P39061	30	30	30	Collagen alpha-1(XVIII) chain;Endostatin	Col18a1	sp|P39061|COIA1_MOUSE Collagen alpha-1(XVIII) chain OS=Mus musculus GN=Col18a1 PE=1 SV=4	1	30	30	30	15	13	14	13	14	17	20	20	21	23	21	22	20	17	19	19	21	18	21	23	25	26	21	24	15	13	14	13	14	17	20	20	21	23	21	22	20	17
Q9R1P4	Q9R1P4	20	20	20	Proteasome subunit alpha type-1	Psma1	sp|Q9R1P4|PSA1_MOUSE Proteasome subunit alpha type-1 OS=Mus musculus GN=Psma1 PE=1 SV=1	1	20	20	20	4	4	3	5	5	3	15	17	17	18	16	19	4	3	3	3	2	3	13	14	14	11	15	15	4	4	3	5	5	3	15	17	17	18	16	19	4	3
Q91YR7	Q91YR7	43	43	43	Pre-mRNA-processing factor 6	Prpf6	sp|Q91YR7|PRP6_MOUSE Pre-mRNA-processing factor 6 OS=Mus musculus GN=Prpf6 PE=1 SV=1	1	43	43	43	24	21	19	21	19	13	28	34	33	35	32	31	29	29	30	27	28	27	33	31	37	35	39	35	24	21	19	21	19	13	28	34	33	35	32	31	29	29
Q8BP92	Q8BP92	21	21	21	Reticulocalbin-2	Rcn2	sp|Q8BP92|RCN2_MOUSE Reticulocalbin-2 OS=Mus musculus GN=Rcn2 PE=1 SV=1	1	21	21	21	9	9	9	8	10	9	8	14	14	13	11	10	13	12	12	12	11	12	17	18	17	18	17	17	9	9	9	8	10	9	8	14	14	13	11	10	13	12
Q9D0R2	Q9D0R2	33	33	33	Threonine--tRNA ligase, cytoplasmic	Tars	sp|Q9D0R2|SYTC_MOUSE Threonine--tRNA ligase, cytoplasmic OS=Mus musculus GN=Tars PE=1 SV=2	1	33	33	33	2	2	3	2	3	2	19	26	28	26	23	24	5	3	4	2	3	3	29	30	28	28	23	27	2	2	3	2	3	2	19	26	28	26	23	24	5	3
Q9QY39	Q9QY39	34	34	34	PDZ domain-containing protein 4	Pdzd4	sp|Q9QY39|PDZD4_MOUSE PDZ domain-containing protein 4 OS=Mus musculus GN=Pdzd4 PE=2 SV=2	1	34	34	34	14	13	9	12	13	11	24	26	28	27	27	26	15	13	17	15	13	13	24	27	27	26	27	28	14	13	9	12	13	11	24	26	28	27	27	26	15	13
Q9JKB3	Q9JKB3	18	11	11	Y-box-binding protein 3	Ybx3	sp|Q9JKB3|YBOX3_MOUSE Y-box-binding protein 3 OS=Mus musculus GN=Ybx3 PE=1 SV=2	1	18	11	11	14	12	14	13	10	8	14	14	14	13	15	15	12	13	12	12	14	11	15	15	15	15	15	14	9	8	9	8	6	5	9	9	9	9	9	9	7	8
Q9CU62	Q9CU62	63	63	63	Structural maintenance of chromosomes protein 1A	Smc1a	sp|Q9CU62|SMC1A_MOUSE Structural maintenance of chromosomes protein 1A OS=Mus musculus GN=Smc1a PE=1 SV=4	1	63	63	63	32	34	32	31	25	23	35	42	43	46	38	35	37	38	40	42	33	41	40	40	39	37	44	43	32	34	32	31	25	23	35	42	43	46	38	35	37	38
Q9D8W5	Q9D8W5	24	24	24	26S proteasome non-ATPase regulatory subunit 12	Psmd12	sp|Q9D8W5|PSD12_MOUSE 26S proteasome non-ATPase regulatory subunit 12 OS=Mus musculus GN=Psmd12 PE=1 SV=4	1	24	24	24	13	12	11	12	6	9	14	20	20	20	18	18	13	13	7	7	11	11	19	20	18	19	20	20	13	12	11	12	6	9	14	20	20	20	18	18	13	13
Q6DYE8	Q6DYE8	29	29	29	Ectonucleotide pyrophosphatase/phosphodiesterase family member 3;Alkaline phosphodiesterase I;Nucleotide pyrophosphatase	Enpp3	sp|Q6DYE8|ENPP3_MOUSE Ectonucleotide pyrophosphatase/phosphodiesterase family member 3 OS=Mus musculus GN=Enpp3 PE=1 SV=2	1	29	29	29	8	8	8	10	7	6	21	24	24	24	22	23	4	7	6	4	4	3	21	21	21	20	20	19	8	8	8	10	7	6	21	24	24	24	22	23	4	7
Q99K48	Q99K48	24	22	21	Non-POU domain-containing octamer-binding protein	Nono	sp|Q99K48|NONO_MOUSE Non-POU domain-containing octamer-binding protein OS=Mus musculus GN=Nono PE=1 SV=3	1	24	22	21	11	11	7	8	3	6	17	19	20	18	21	19	7	12	9	8	7	10	19	17	17	18	16	17	10	9	6	7	2	5	16	18	19	16	19	17	6	11
Q8WTY4	Q8WTY4	17	17	17	Anamorsin	Ciapin1	sp|Q8WTY4|CPIN1_MOUSE Anamorsin OS=Mus musculus GN=Ciapin1 PE=1 SV=1	1	17	17	17	2	0	2	4	1	3	12	14	13	14	15	14	5	6	4	4	3	5	13	12	13	14	12	13	2	0	2	4	1	3	12	14	13	14	15	14	5	6
Q9DAW9	Q9DAW9	17	17	16	Calponin-3	Cnn3	sp|Q9DAW9|CNN3_MOUSE Calponin-3 OS=Mus musculus GN=Cnn3 PE=1 SV=1	1	17	17	16	9	4	6	7	6	3	10	14	15	14	12	12	7	10	9	8	6	12	16	17	16	16	16	16	9	4	6	7	6	3	10	14	15	14	12	12	7	10
Q64674	Q64674	18	18	18	Spermidine synthase	Srm	sp|Q64674|SPEE_MOUSE Spermidine synthase OS=Mus musculus GN=Srm PE=1 SV=1	1	18	18	18	3	5	4	5	5	4	12	15	13	15	14	14	5	4	3	4	4	3	16	14	16	14	13	11	3	5	4	5	5	4	12	15	13	15	14	14	5	4
Q8CIE6	Q8CIE6	47	47	47	Coatomer subunit alpha;Xenin;Proxenin	Copa	sp|Q8CIE6|COPA_MOUSE Coatomer subunit alpha OS=Mus musculus GN=Copa PE=1 SV=2	1	47	47	47	26	20	22	25	16	16	30	40	37	37	30	35	27	27	26	25	27	26	36	35	35	37	35	35	26	20	22	25	16	16	30	40	37	37	30	35	27	27
Q9QXX4	Q9QXX4	30	30	27	Calcium-binding mitochondrial carrier protein Aralar2	Slc25a13	sp|Q9QXX4|CMC2_MOUSE Calcium-binding mitochondrial carrier protein Aralar2 OS=Mus musculus GN=Slc25a13 PE=1 SV=1	1	30	30	27	13	11	15	14	14	16	18	24	24	24	21	21	20	17	16	15	18	15	24	22	24	24	23	23	13	11	15	14	14	16	18	24	24	24	21	21	20	17
P70388	P70388	57	57	57	DNA repair protein RAD50	Rad50	sp|P70388|RAD50_MOUSE DNA repair protein RAD50 OS=Mus musculus GN=Rad50 PE=1 SV=1	1	57	57	57	28	28	24	24	18	17	39	45	40	44	37	44	27	28	29	29	22	27	39	39	35	30	34	35	28	28	24	24	18	17	39	45	40	44	37	44	27	28
Q11011	Q11011	38	38	38	Puromycin-sensitive aminopeptidase	Npepps	sp|Q11011|PSA_MOUSE Puromycin-sensitive aminopeptidase OS=Mus musculus GN=Npepps PE=1 SV=2	1	38	38	38	15	9	10	12	8	11	21	30	31	30	32	32	14	14	9	10	12	10	29	27	27	27	26	30	15	9	10	12	8	11	21	30	31	30	32	32	14	14
P70398	P70398	72	72	72	Probable ubiquitin carboxyl-terminal hydrolase FAF-X	Usp9x	sp|P70398|USP9X_MOUSE Probable ubiquitin carboxyl-terminal hydrolase FAF-X OS=Mus musculus GN=Usp9x PE=1 SV=2	1	72	72	72	18	17	19	17	11	7	44	50	50	48	49	50	23	25	17	18	13	14	47	54	52	50	50	48	18	17	19	17	11	7	44	50	50	48	49	50	23	25
Q8BH74	Q8BH74	39	39	39	Nuclear pore complex protein Nup107	Nup107	sp|Q8BH74|NU107_MOUSE Nuclear pore complex protein Nup107 OS=Mus musculus GN=Nup107 PE=1 SV=1	1	39	39	39	26	22	22	19	19	18	28	34	32	33	27	28	29	26	26	27	27	30	29	30	31	27	31	33	26	22	22	19	19	18	28	34	32	33	27	28	29	26
P54071	P54071	20	20	20	Isocitrate dehydrogenase [NADP], mitochondrial	Idh2	sp|P54071|IDHP_MOUSE Isocitrate dehydrogenase [NADP], mitochondrial OS=Mus musculus GN=Idh2 PE=1 SV=3	1	20	20	20	4	4	4	4	3	4	13	16	15	16	14	17	5	4	11	10	7	7	13	14	15	16	15	15	4	4	4	4	3	4	13	16	15	16	14	17	5	4
O88379	O88379	50	50	50	Bromodomain adjacent to zinc finger domain protein 1A	Baz1a	sp|O88379|BAZ1A_MOUSE Bromodomain adjacent to zinc finger domain protein 1A OS=Mus musculus GN=Baz1a PE=1 SV=3	1	50	50	50	27	28	27	29	27	25	22	27	25	26	16	22	45	42	42	43	42	40	34	32	35	34	40	41	27	28	27	29	27	25	22	27	25	26	16	22	45	42
Q9DBG3	Q9DBG3	43	43	25	AP-2 complex subunit beta	Ap2b1	sp|Q9DBG3|AP2B1_MOUSE AP-2 complex subunit beta OS=Mus musculus GN=Ap2b1 PE=1 SV=1	1	43	43	25	13	11	14	8	15	10	25	33	33	33	31	33	21	21	18	16	13	11	39	39	36	34	35	33	13	11	14	8	15	10	25	33	33	33	31	33	21	21
P09055	P09055	28	28	28	Integrin beta-1	Itgb1	sp|P09055|ITB1_MOUSE Integrin beta-1 OS=Mus musculus GN=Itgb1 PE=1 SV=1	1	28	28	28	7	7	4	4	8	6	17	19	21	21	22	20	13	9	8	7	8	6	26	25	26	26	26	22	7	7	4	4	8	6	17	19	21	21	22	20	13	9
Q8CHY6	Q8CHY6	34	34	33	Transcriptional repressor p66 alpha	Gatad2a	sp|Q8CHY6|P66A_MOUSE Transcriptional repressor p66 alpha OS=Mus musculus GN=Gatad2a PE=1 SV=2	1	34	34	33	28	27	29	25	22	23	27	29	28	28	25	25	30	30	28	29	29	30	24	27	27	22	27	28	28	27	29	25	22	23	27	29	28	28	25	25	30	30
P35486	P35486	23	23	23	Pyruvate dehydrogenase E1 component subunit alpha, somatic form, mitochondrial	Pdha1	sp|P35486|ODPA_MOUSE Pyruvate dehydrogenase E1 component subunit alpha, somatic form, mitochondrial OS=Mus musculus GN=Pdha1 PE=1 SV=1	1	23	23	23	9	8	7	7	9	5	13	17	19	16	17	17	3	6	7	6	4	5	17	18	18	16	19	19	9	8	7	7	9	5	13	17	19	16	17	17	3	6
Q8C0C7	Q8C0C7	20	20	20	Phenylalanine--tRNA ligase alpha subunit	Farsa	sp|Q8C0C7|SYFA_MOUSE Phenylalanine--tRNA ligase alpha subunit OS=Mus musculus GN=Farsa PE=1 SV=1	1	20	20	20	6	5	7	3	10	5	13	17	16	17	16	17	9	9	9	11	8	7	16	17	18	16	18	18	6	5	7	3	10	5	13	17	16	17	16	17	9	9
O54984	O54984	15	15	15	ATPase Asna1	Asna1	sp|O54984|ASNA_MOUSE ATPase Asna1 OS=Mus musculus GN=Asna1 PE=1 SV=2	1	15	15	15	4	4	5	6	3	3	6	9	9	8	9	10	9	6	6	4	8	7	12	11	10	12	12	11	4	4	5	6	3	3	6	9	9	8	9	10	9	6
P40630	P40630	16	16	16	Transcription factor A, mitochondrial	Tfam	sp|P40630|TFAM_MOUSE Transcription factor A, mitochondrial OS=Mus musculus GN=Tfam PE=1 SV=2	1	16	16	16	12	10	11	12	10	9	11	8	10	10	10	10	12	14	12	13	14	14	11	12	10	9	11	10	12	10	11	12	10	9	11	8	10	10	10	10	12	14
Q8C0T5	Q8C0T5	64	64	62	Signal-induced proliferation-associated 1-like protein 1	Sipa1l1	sp|Q8C0T5|SI1L1_MOUSE Signal-induced proliferation-associated 1-like protein 1 OS=Mus musculus GN=Sipa1l1 PE=1 SV=2	1	64	64	62	20	17	15	19	18	16	41	47	54	48	33	40	8	13	15	8	15	9	38	41	37	32	43	41	20	17	15	19	18	16	41	47	54	48	33	40	8	13
Q8VDJ3	Q8VDJ3	46	46	46	Vigilin	Hdlbp	sp|Q8VDJ3|VIGLN_MOUSE Vigilin OS=Mus musculus GN=Hdlbp PE=1 SV=1	1	46	46	46	7	6	6	8	7	7	30	30	31	30	32	33	13	11	15	12	11	12	36	37	33	36	30	32	7	6	6	8	7	7	30	30	31	30	32	33	13	11
Q91WM3	Q91WM3	20	20	20	U3 small nucleolar RNA-interacting protein 2	Rrp9	sp|Q91WM3|U3IP2_MOUSE U3 small nucleolar RNA-interacting protein 2 OS=Mus musculus GN=Rrp9 PE=1 SV=1	1	20	20	20	15	14	14	15	11	10	12	15	15	15	11	13	14	15	14	15	14	14	10	11	13	13	14	10	15	14	14	15	11	10	12	15	15	15	11	13	14	15
Q9DBR0	Q9DBR0	30	30	30	A-kinase anchor protein 8	Akap8	sp|Q9DBR0|AKAP8_MOUSE A-kinase anchor protein 8 OS=Mus musculus GN=Akap8 PE=1 SV=1	1	30	30	30	13	14	10	9	11	6	20	23	23	23	20	21	12	17	12	16	10	12	22	22	21	20	22	23	13	14	10	9	11	6	20	23	23	23	20	21	12	17
Q9JLB4	Q9JLB4	67	67	67	Cubilin	Cubn	sp|Q9JLB4|CUBN_MOUSE Cubilin OS=Mus musculus GN=Cubn PE=1 SV=3	1	67	67	67	2	2	1	1	2	5	1	3	2	1	2	0	29	33	33	37	25	27	51	55	60	61	52	54	2	2	1	1	2	5	1	3	2	1	2	0	29	33
Q7TN89	Q7TN89	14	14	14	GTPase ERas	Eras	sp|Q7TN89|RASE_MOUSE GTPase ERas OS=Mus musculus GN=Eras PE=1 SV=1	1	14	14	14	5	4	6	5	5	4	5	9	9	9	8	9	6	7	3	4	4	5	11	10	10	7	10	9	5	4	6	5	5	4	5	9	9	9	8	9	6	7
Q8VCG3	Q8VCG3	21	21	21	WD repeat-containing protein 74	Wdr74	sp|Q8VCG3|WDR74_MOUSE WD repeat-containing protein 74 OS=Mus musculus GN=Wdr74 PE=2 SV=1	1	21	21	21	18	17	17	17	14	14	14	17	18	19	18	18	21	20	21	18	19	19	15	16	17	17	16	18	18	17	17	17	14	14	14	17	18	19	18	18	21	20
Q9DCH4	Q9DCH4	15	15	15	Eukaryotic translation initiation factor 3 subunit F	Eif3f	sp|Q9DCH4|EIF3F_MOUSE Eukaryotic translation initiation factor 3 subunit F OS=Mus musculus GN=Eif3f PE=1 SV=2	1	15	15	15	8	7	7	6	4	9	13	15	15	15	14	15	10	10	8	8	8	8	12	13	12	13	13	13	8	7	7	6	4	9	13	15	15	15	14	15	10	10
Q64092;Q9WTW4	Q64092	16;2	16;2	13;0	Transcription factor E3	Tfe3	sp|Q64092|TFE3_MOUSE Transcription factor E3 OS=Mus musculus GN=Tfe3 PE=1 SV=2	2	16	16	13	12	10	11	10	10	8	8	11	10	10	11	12	12	14	14	12	13	12	11	12	13	10	12	11	12	10	11	10	10	8	8	11	10	10	11	12	12	14
Q9CQV8	Q9CQV8	17	9	9	14-3-3 protein beta/alpha;14-3-3 protein beta/alpha, N-terminally processed	Ywhab	sp|Q9CQV8|1433B_MOUSE 14-3-3 protein beta/alpha OS=Mus musculus GN=Ywhab PE=1 SV=3	1	17	9	9	10	9	10	10	8	8	12	12	13	14	13	13	15	15	14	14	14	14	14	16	16	15	15	15	4	4	4	4	4	3	6	7	6	7	6	6	8	8
O09061	O09061	12	12	12	Proteasome subunit beta type-1	Psmb1	sp|O09061|PSB1_MOUSE Proteasome subunit beta type-1 OS=Mus musculus GN=Psmb1 PE=1 SV=1	1	12	12	12	2	3	0	3	4	2	9	9	9	10	10	10	3	2	4	3	4	4	9	9	10	9	9	9	2	3	0	3	4	2	9	9	9	10	10	10	3	2
O88508	O88508	41	38	37	DNA (cytosine-5)-methyltransferase 3A	Dnmt3a	sp|O88508|DNM3A_MOUSE DNA (cytosine-5)-methyltransferase 3A OS=Mus musculus GN=Dnmt3a PE=1 SV=2	1	41	38	37	31	32	29	29	27	29	27	28	29	25	25	27	32	32	31	29	26	28	26	27	28	27	29	29	28	29	26	26	25	26	25	26	27	22	23	25	29	29
Q8C0D5	Q8C0D5	18	18	18	Elongation factor Tu GTP-binding domain-containing protein 1	Eftud1	sp|Q8C0D5|EFL1_MOUSE Elongation factor-like GTPase 1 OS=Mus musculus GN=Efl1 PE=1 SV=1	1	18	18	18	0	1	1	1	1	1	8	8	7	8	6	9	4	4	1	2	3	1	13	12	15	12	11	10	0	1	1	1	1	1	8	8	7	8	6	9	4	4
Q9JMA1	Q9JMA1	31	31	31	Ubiquitin carboxyl-terminal hydrolase 14	Usp14	sp|Q9JMA1|UBP14_MOUSE Ubiquitin carboxyl-terminal hydrolase 14 OS=Mus musculus GN=Usp14 PE=1 SV=3	1	31	31	31	9	7	8	5	5	4	17	19	19	20	20	21	16	15	12	13	15	12	27	28	26	26	26	28	9	7	8	5	5	4	17	19	19	20	20	21	16	15
Q80XU3	Q80XU3	22	22	22	Nuclear ubiquitous casein and cyclin-dependent kinase substrate 1	Nucks1	sp|Q80XU3|NUCKS_MOUSE Nuclear ubiquitous casein and cyclin-dependent kinase substrate 1 OS=Mus musculus GN=Nucks1 PE=1 SV=1	1	22	22	22	6	3	7	4	5	3	9	15	16	16	14	15	11	8	5	7	6	9	19	20	17	14	19	21	6	3	7	4	5	3	9	15	16	16	14	15	11	8
O55128	O55128	12	12	12	Histone deacetylase complex subunit SAP18	Sap18	sp|O55128|SAP18_MOUSE Histone deacetylase complex subunit SAP18 OS=Mus musculus GN=Sap18 PE=1 SV=1	1	12	12	12	10	7	8	9	8	8	7	11	11	10	10	9	9	8	7	7	9	9	10	10	10	10	10	10	10	7	8	9	8	8	7	11	11	10	10	9	9	8
Q9DB77	Q9DB77	19	19	19	Cytochrome b-c1 complex subunit 2, mitochondrial	Uqcrc2	sp|Q9DB77|QCR2_MOUSE Cytochrome b-c1 complex subunit 2, mitochondrial OS=Mus musculus GN=Uqcrc2 PE=1 SV=1	1	19	19	19	6	9	7	5	6	4	12	14	14	15	13	15	10	8	9	10	7	8	17	16	16	17	15	16	6	9	7	5	6	4	12	14	14	15	13	15	10	8
P60229	P60229	21	21	21	Eukaryotic translation initiation factor 3 subunit E	Eif3e	sp|P60229|EIF3E_MOUSE Eukaryotic translation initiation factor 3 subunit E OS=Mus musculus GN=Eif3e PE=1 SV=1	1	21	21	21	8	9	6	7	7	9	14	18	17	19	17	16	12	10	7	8	7	6	16	17	18	15	17	16	8	9	6	7	7	9	14	18	17	19	17	16	12	10
Q9DB20	Q9DB20	10	10	10	ATP synthase subunit O, mitochondrial	Atp5o	sp|Q9DB20|ATPO_MOUSE ATP synthase subunit O, mitochondrial OS=Mus musculus GN=Atp5o PE=1 SV=1	1	10	10	10	3	4	4	2	4	5	5	7	7	7	8	7	4	3	3	3	2	3	6	7	7	6	7	7	3	4	4	2	4	5	5	7	7	7	8	7	4	3
Q569Z5	Q569Z5	49	49	49	Probable ATP-dependent RNA helicase DDX46	Ddx46	sp|Q569Z5|DDX46_MOUSE Probable ATP-dependent RNA helicase DDX46 OS=Mus musculus GN=Ddx46 PE=1 SV=2	1	49	49	49	28	25	30	28	23	18	32	35	36	38	28	32	27	25	27	23	27	25	36	40	31	31	36	38	28	25	30	28	23	18	32	35	36	38	28	32	27	25
Q8CCG4	Q8CCG4	20	20	20	Developmental pluripotency-associated protein 4	Dppa4	sp|Q8CCG4|DPPA4_MOUSE Developmental pluripotency-associated protein 4 OS=Mus musculus GN=Dppa4 PE=1 SV=2	1	20	20	20	13	10	13	13	13	12	13	14	14	13	13	12	17	19	18	18	18	19	8	7	10	10	10	10	13	10	13	13	13	12	13	14	14	13	13	12	17	19
P35922	P35922	26	23	23	Fragile X mental retardation protein 1 homolog	Fmr1	sp|P35922|FMR1_MOUSE Synaptic functional regulator FMR1 OS=Mus musculus GN=Fmr1 PE=1 SV=1	1	26	23	23	18	16	18	18	16	12	19	22	24	22	22	23	16	18	16	16	18	15	24	20	19	22	23	22	15	14	15	15	13	9	17	20	21	19	19	20	14	15
Q9Z0H1	Q9Z0H1	26	26	26	WD repeat-containing protein 46	Wdr46	sp|Q9Z0H1|WDR46_MOUSE WD repeat-containing protein 46 OS=Mus musculus GN=Wdr46 PE=2 SV=1	1	26	26	26	17	13	18	16	15	15	12	16	17	15	17	15	20	20	20	20	20	21	16	17	16	16	18	17	17	13	18	16	15	15	12	16	17	15	17	15	20	20
Q8BHN3	Q8BHN3	39	39	39	Neutral alpha-glucosidase AB	Ganab	sp|Q8BHN3|GANAB_MOUSE Neutral alpha-glucosidase AB OS=Mus musculus GN=Ganab PE=1 SV=1	1	39	39	39	1	2	0	2	1	1	22	27	27	26	26	26	5	7	6	10	5	6	28	31	29	30	29	26	1	2	0	2	1	1	22	27	27	26	26	26	5	7
Q8BU03	Q8BU03	26	26	26	Periodic tryptophan protein 2 homolog	Pwp2	sp|Q8BU03|PWP2_MOUSE Periodic tryptophan protein 2 homolog OS=Mus musculus GN=Pwp2 PE=1 SV=1	1	26	26	26	19	18	17	17	15	16	14	20	22	20	17	17	22	19	21	19	18	21	21	18	16	16	19	21	19	18	17	17	15	16	14	20	22	20	17	17	22	19
E9QAG8;Q9QXT9	E9QAG8	12;1	12;1	6;0	Zinc finger protein 431	Znf431	sp|E9QAG8|ZN431_MOUSE Zinc finger protein 431 OS=Mus musculus GN=Znf431 PE=1 SV=1	2	12	12	6	4	4	5	4	1	3	4	5	6	7	6	6	3	4	3	3	3	4	7	6	7	7	8	8	4	4	5	4	1	3	4	5	6	7	6	6	3	4
P14685	P14685	27	27	27	26S proteasome non-ATPase regulatory subunit 3	Psmd3	sp|P14685|PSMD3_MOUSE 26S proteasome non-ATPase regulatory subunit 3 OS=Mus musculus GN=Psmd3 PE=1 SV=3	1	27	27	27	12	11	10	10	12	10	18	22	25	22	20	24	13	11	12	12	10	13	20	19	18	18	20	18	12	11	10	10	12	10	18	22	25	22	20	24	13	11
Q91WQ3	Q91WQ3	34	34	34	Tyrosine--tRNA ligase, cytoplasmic;Tyrosine--tRNA ligase, cytoplasmic, N-terminally processed	Yars	sp|Q91WQ3|SYYC_MOUSE Tyrosine--tRNA ligase, cytoplasmic OS=Mus musculus GN=Yars PE=1 SV=3	1	34	34	34	12	15	13	13	15	13	28	32	29	30	30	27	17	18	17	17	14	15	24	23	25	26	26	26	12	15	13	13	15	13	28	32	29	30	30	27	17	18
Q99LI5;Q811F1	Q99LI5	29;1	29;1	28;0	Zinc finger protein 281	Znf281	sp|Q99LI5|ZN281_MOUSE Zinc finger protein 281 OS=Mus musculus GN=Znf281 PE=1 SV=1	2	29	29	28	15	15	19	17	13	12	18	24	26	21	19	19	17	20	16	17	15	13	23	23	26	20	23	23	15	15	19	17	13	12	18	24	26	21	19	19	17	20
Q0P678;REV__Q0P678	Q0P678	35;1	35;1	35;1	Zinc finger CCCH domain-containing protein 18	Zc3h18	sp|Q0P678|ZCH18_MOUSE Zinc finger CCCH domain-containing protein 18 OS=Mus musculus GN=Zc3h18 PE=1 SV=1	2	35	35	35	19	16	19	18	16	14	18	21	21	19	25	25	22	20	22	26	23	20	28	26	30	22	26	28	19	16	19	18	16	14	18	21	21	19	25	25	22	20
Q62193	Q62193	9	9	9	Replication protein A 32 kDa subunit	Rpa2	sp|Q62193|RFA2_MOUSE Replication protein A 32 kDa subunit OS=Mus musculus GN=Rpa2 PE=1 SV=1	1	9	9	9	7	4	7	5	4	5	6	9	9	9	9	9	7	7	7	6	6	7	9	9	9	9	9	9	7	4	7	5	4	5	6	9	9	9	9	9	7	7
A2AGT5	A2AGT5	75	75	75	Cytoskeleton-associated protein 5	Ckap5	sp|A2AGT5|CKAP5_MOUSE Cytoskeleton-associated protein 5 OS=Mus musculus GN=Ckap5 PE=1 SV=1	1	75	75	75	40	38	38	40	38	36	42	48	45	45	44	47	54	55	52	50	49	47	53	51	51	48	43	46	40	38	38	40	38	36	42	48	45	45	44	47	54	55
Q9CZW5	Q9CZW5	24	24	24	Mitochondrial import receptor subunit TOM70	Tomm70a	sp|Q9CZW5|TOM70_MOUSE Mitochondrial import receptor subunit TOM70 OS=Mus musculus GN=Tomm70 PE=1 SV=2	1	24	24	24	7	8	6	7	7	5	16	17	17	16	17	17	11	9	5	7	7	7	18	16	19	18	17	18	7	8	6	7	7	5	16	17	17	16	17	17	11	9
A2AWL7	A2AWL7	83	83	83	MAX gene-associated protein	Mga	sp|A2AWL7|MGAP_MOUSE MAX gene-associated protein OS=Mus musculus GN=Mga PE=2 SV=1	1	83	83	83	55	52	55	54	46	48	51	57	55	56	40	40	61	56	54	52	55	54	46	48	47	48	53	54	55	52	55	54	46	48	51	57	55	56	40	40	61	56
P17095	P17095	7	7	7	High mobility group protein HMG-I/HMG-Y	Hmga1	sp|P17095|HMGA1_MOUSE High mobility group protein HMG-I/HMG-Y OS=Mus musculus GN=Hmga1 PE=1 SV=4	1	7	7	7	6	5	5	5	4	5	5	6	6	7	6	5	6	6	6	6	6	6	6	6	6	3	6	6	6	5	5	5	4	5	5	6	6	7	6	5	6	6
P13439	P13439	24	24	24	Uridine 5-monophosphate synthase;Orotate phosphoribosyltransferase;Orotidine 5-phosphate decarboxylase	Umps	sp|P13439|UMPS_MOUSE Uridine 5-monophosphate synthase OS=Mus musculus GN=Umps PE=1 SV=3	1	24	24	24	8	10	9	6	6	5	19	22	20	21	19	21	11	12	9	10	9	9	17	19	19	18	17	19	8	10	9	6	6	5	19	22	20	21	19	21	11	12
P24369	P24369	16	16	16	Peptidyl-prolyl cis-trans isomerase B	Ppib	sp|P24369|PPIB_MOUSE Peptidyl-prolyl cis-trans isomerase B OS=Mus musculus GN=Ppib PE=1 SV=2	1	16	16	16	2	2	3	4	2	4	10	11	11	11	13	11	7	6	5	6	1	3	15	15	14	14	13	12	2	2	3	4	2	4	10	11	11	11	13	11	7	6
Q91XC0	Q91XC0	24	24	23	LIM domain-containing protein ajuba	Ajuba	sp|Q91XC0|AJUBA_MOUSE LIM domain-containing protein ajuba OS=Mus musculus GN=Ajuba PE=1 SV=1	1	24	24	23	16	9	9	12	5	5	16	20	19	20	19	20	16	15	13	15	13	10	20	20	20	20	20	21	16	9	9	12	5	5	16	20	19	20	19	20	16	15
Q9CQQ7	Q9CQQ7	12	12	12	ATP synthase F(0) complex subunit B1, mitochondrial	Atp5f1	sp|Q9CQQ7|AT5F1_MOUSE ATP synthase F(0) complex subunit B1, mitochondrial OS=Mus musculus GN=Atp5f1 PE=1 SV=1	1	12	12	12	2	3	2	3	3	3	9	10	9	9	8	9	4	5	2	3	5	4	8	10	10	8	8	8	2	3	2	3	3	3	9	10	9	9	8	9	4	5
Q62425	Q62425	7	7	7	Cytochrome c oxidase subunit NDUFA4	Ndufa4	sp|Q62425|NDUA4_MOUSE Cytochrome c oxidase subunit NDUFA4 OS=Mus musculus GN=Ndufa4 PE=1 SV=2	1	7	7	7	5	5	5	4	4	3	5	5	6	6	5	5	5	5	4	4	5	5	6	5	5	6	6	5	5	5	5	4	4	3	5	5	6	6	5	5	5	5
O54946;Q9QYI8;O35723;Q9QYI5	O54946	17;4;2;1	17;4;2;1	17;4;2;1	DnaJ homolog subfamily B member 6	Dnajb6	sp|O54946|DNJB6_MOUSE DnaJ homolog subfamily B member 6 OS=Mus musculus GN=Dnajb6 PE=1 SV=4	4	17	17	17	13	12	12	12	11	8	12	16	16	16	14	16	10	13	11	13	13	12	12	15	15	11	15	13	13	12	12	12	11	8	12	16	16	16	14	16	10	13
Q9JIF7	Q9JIF7	38	38	38	Coatomer subunit beta	Copb1	sp|Q9JIF7|COPB_MOUSE Coatomer subunit beta OS=Mus musculus GN=Copb1 PE=1 SV=1	1	38	38	38	11	16	15	11	10	9	25	30	32	32	27	30	17	18	14	13	10	13	27	26	27	24	26	28	11	16	15	11	10	9	25	30	32	32	27	30	17	18
Q9JK30	Q9JK30	31	31	31	Origin recognition complex subunit 3	Orc3	sp|Q9JK30|ORC3_MOUSE Origin recognition complex subunit 3 OS=Mus musculus GN=Orc3 PE=1 SV=1	1	31	31	31	28	23	26	26	23	24	17	26	23	25	20	21	26	26	27	27	26	27	22	20	21	18	23	21	28	23	26	26	23	24	17	26	23	25	20	21	26	26
P28474;Q64437	P28474	17;1	17;1	17;1	Alcohol dehydrogenase class-3	Adh5	sp|P28474|ADHX_MOUSE Alcohol dehydrogenase class-3 OS=Mus musculus GN=Adh5 PE=1 SV=3	2	17	17	17	1	0	3	4	5	4	10	13	14	13	13	13	1	3	4	3	1	3	13	14	14	13	11	13	1	0	3	4	5	4	10	13	14	13	13	13	1	3
P63085;Q6P5G0	P63085	19;1	19;1	15;0	Mitogen-activated protein kinase 1	Mapk1	sp|P63085|MK01_MOUSE Mitogen-activated protein kinase 1 OS=Mus musculus GN=Mapk1 PE=1 SV=3	2	19	19	15	3	4	4	1	3	4	12	17	15	17	15	18	7	8	5	7	5	8	17	15	16	15	15	15	3	4	4	1	3	4	12	17	15	17	15	18	7	8
P83887	P83887	17	17	6	Tubulin gamma-1 chain	Tubg1	sp|P83887|TBG1_MOUSE Tubulin gamma-1 chain OS=Mus musculus GN=Tubg1 PE=1 SV=1	1	17	17	6	8	7	10	10	11	7	10	13	16	15	14	15	12	11	9	9	11	10	15	13	15	14	15	14	8	7	10	10	11	7	10	13	16	15	14	15	12	11
P45376	P45376	16	16	16	Aldose reductase	Akr1b1	sp|P45376|ALDR_MOUSE Aldose reductase OS=Mus musculus GN=Akr1b1 PE=1 SV=3	1	16	16	16	5	5	4	5	4	3	13	14	13	13	14	13	7	5	7	8	4	5	11	11	11	12	12	9	5	5	4	5	4	3	13	14	13	13	14	13	7	5
O70378	O70378	11	11	11	ER membrane protein complex subunit 8	Emc8	sp|O70378|EMC8_MOUSE ER membrane protein complex subunit 8 OS=Mus musculus GN=Emc8 PE=1 SV=1	1	11	11	11	6	6	7	6	6	4	10	11	9	10	11	11	6	5	5	5	6	5	10	10	10	9	10	10	6	6	7	6	6	4	10	11	9	10	11	11	6	5
O35218	O35218	29	29	29	Cleavage and polyadenylation specificity factor subunit 2	Cpsf2	sp|O35218|CPSF2_MOUSE Cleavage and polyadenylation specificity factor subunit 2 OS=Mus musculus GN=Cpsf2 PE=1 SV=1	1	29	29	29	14	16	14	14	7	12	16	23	22	23	21	20	17	15	14	17	16	16	23	24	22	22	23	24	14	16	14	14	7	12	16	23	22	23	21	20	17	15
Q8CIG8	Q8CIG8	22	22	22	Protein arginine N-methyltransferase 5	Prmt5	sp|Q8CIG8|ANM5_MOUSE Protein arginine N-methyltransferase 5 OS=Mus musculus GN=Prmt5 PE=1 SV=3	1	22	22	22	7	5	6	9	7	6	15	19	19	20	18	19	10	10	8	7	10	9	15	16	14	14	16	14	7	5	6	9	7	6	15	19	19	20	18	19	10	10
Q62315	Q62315	42	42	42	Protein Jumonji	Jarid2	sp|Q62315|JARD2_MOUSE Protein Jumonji OS=Mus musculus GN=Jarid2 PE=1 SV=1	1	42	42	42	26	23	24	24	18	24	32	35	36	39	29	33	29	28	31	32	30	29	37	37	33	34	34	36	26	23	24	24	18	24	32	35	36	39	29	33	29	28
Q9CZU3	Q9CZU3	41	41	41	Superkiller viralicidic activity 2-like 2	Skiv2l2	sp|Q9CZU3|SK2L2_MOUSE Superkiller viralicidic activity 2-like 2 OS=Mus musculus GN=Skiv2l2 PE=1 SV=1	1	41	41	41	20	19	16	20	16	16	22	28	31	29	25	26	23	21	20	20	18	18	28	31	29	26	30	30	20	19	16	20	16	16	22	28	31	29	25	26	23	21
P47791	P47791	11	11	11	Glutathione reductase, mitochondrial	Gsr	sp|P47791|GSHR_MOUSE Glutathione reductase, mitochondrial OS=Mus musculus GN=Gsr PE=1 SV=3	1	11	11	11	1	1	2	1	3	1	8	10	9	9	10	10	3	0	0	0	1	0	10	10	10	10	9	10	1	1	2	1	3	1	8	10	9	9	10	10	3	0
P56183	P56183	17	17	17	Ribosomal RNA processing protein 1 homolog A	Rrp1	sp|P56183|RRP1_MOUSE Ribosomal RNA processing protein 1 homolog A OS=Mus musculus GN=Rrp1 PE=1 SV=2	1	17	17	17	13	12	12	10	11	11	10	14	15	15	14	15	15	15	14	14	13	15	11	12	12	12	14	12	13	12	12	10	11	11	10	14	15	15	14	15	15	15
Q9WV55	Q9WV55	15	15	14	Vesicle-associated membrane protein-associated protein A	Vapa	sp|Q9WV55|VAPA_MOUSE Vesicle-associated membrane protein-associated protein A OS=Mus musculus GN=Vapa PE=1 SV=2	1	15	15	14	8	5	7	8	5	6	10	11	13	14	15	13	8	8	4	7	7	7	10	11	13	10	12	12	8	5	7	8	5	6	10	11	13	14	15	13	8	8
P48678	P48678	42	41	41	Prelamin-A/C;Lamin-A/C	Lmna	sp|P48678|LMNA_MOUSE Prelamin-A/C OS=Mus musculus GN=Lmna PE=1 SV=2	1	42	41	41	21	18	12	12	14	12	24	24	24	26	24	23	25	30	29	32	28	30	31	32	32	35	30	34	20	17	12	11	13	11	23	23	23	25	23	22	24	29
Q8CG71	Q8CG71	4	4	4	Prolyl 3-hydroxylase 2	Leprel1	sp|Q8CG71|P3H2_MOUSE Prolyl 3-hydroxylase 2 OS=Mus musculus GN=P3h2 PE=1 SV=1	1	4	4	4	1	1	1	1	1	0	1	1	1	1	1	1	0	0	1	0	0	0	1	1	3	4	2	1	1	1	1	1	1	0	1	1	1	1	1	1	0	0
Q62351	Q62351	32	32	32	Transferrin receptor protein 1	Tfrc	sp|Q62351|TFR1_MOUSE Transferrin receptor protein 1 OS=Mus musculus GN=Tfrc PE=1 SV=1	1	32	32	32	17	15	13	12	14	13	24	28	26	28	26	28	15	13	12	12	12	13	27	24	21	23	24	21	17	15	13	12	14	13	24	28	26	28	26	28	15	13
O70126	O70126	17	17	16	Aurora kinase B	Aurkb	sp|O70126|AURKB_MOUSE Aurora kinase B OS=Mus musculus GN=Aurkb PE=1 SV=2	1	17	17	16	13	12	11	11	9	10	9	10	10	11	11	11	16	16	16	16	16	16	14	13	13	13	13	13	13	12	11	11	9	10	9	10	10	11	11	11	16	16
P11440	P11440	16	15	14	Cyclin-dependent kinase 1	Cdk1	sp|P11440|CDK1_MOUSE Cyclin-dependent kinase 1 OS=Mus musculus GN=Cdk1 PE=1 SV=3	1	16	15	14	7	7	8	8	8	5	14	15	15	15	14	14	11	10	9	8	8	7	10	11	11	12	11	9	6	6	7	7	7	4	13	14	14	14	13	13	10	9
P52479	P52479	28	28	28	Ubiquitin carboxyl-terminal hydrolase 10	Usp10	sp|P52479|UBP10_MOUSE Ubiquitin carboxyl-terminal hydrolase 10 OS=Mus musculus GN=Usp10 PE=1 SV=3	1	28	28	28	11	10	10	12	6	8	18	22	24	24	22	22	16	15	12	12	15	13	23	23	23	22	22	22	11	10	10	12	6	8	18	22	24	24	22	22	16	15
A2ARV4	A2ARV4	104	104	104	Low-density lipoprotein receptor-related protein 2	Lrp2	sp|A2ARV4|LRP2_MOUSE Low-density lipoprotein receptor-related protein 2 OS=Mus musculus GN=Lrp2 PE=1 SV=1	1	104	104	104	4	3	2	4	3	6	25	30	31	33	33	31	26	27	28	28	15	11	72	78	90	90	68	64	4	3	2	4	3	6	25	30	31	33	33	31	26	27
P68368	P68368	31	8	8	Tubulin alpha-4A chain	Tuba4a	sp|P68368|TBA4A_MOUSE Tubulin alpha-4A chain OS=Mus musculus GN=Tuba4a PE=1 SV=1	1	31	8	8	21	23	23	23	24	21	20	28	23	25	27	26	26	23	23	22	21	23	24	24	26	25	26	26	4	4	4	4	5	5	2	5	4	5	5	4	7	5
Q8R2N2	Q8R2N2	25	25	25	Cirhin	Cirh1a	sp|Q8R2N2|UTP4_MOUSE U3 small nucleolar RNA-associated protein 4 homolog OS=Mus musculus GN=Utp4 PE=2 SV=3	1	25	25	25	17	18	19	17	16	14	15	21	21	19	19	19	18	18	19	19	18	18	18	18	19	17	19	19	17	18	19	17	16	14	15	21	21	19	19	19	18	18
Q99JI4	Q99JI4	21	21	21	26S proteasome non-ATPase regulatory subunit 6	Psmd6	sp|Q99JI4|PSMD6_MOUSE 26S proteasome non-ATPase regulatory subunit 6 OS=Mus musculus GN=Psmd6 PE=1 SV=1	1	21	21	21	8	7	7	7	5	5	16	20	20	21	19	19	8	7	3	3	8	6	16	15	16	14	17	16	8	7	7	7	5	5	16	20	20	21	19	19	8	7
Q8VDM6	Q8VDM6	28	28	28	Heterogeneous nuclear ribonucleoprotein U-like protein 1	Hnrnpul1	sp|Q8VDM6|HNRL1_MOUSE Heterogeneous nuclear ribonucleoprotein U-like protein 1 OS=Mus musculus GN=Hnrnpul1 PE=1 SV=1	1	28	28	28	18	16	21	17	10	12	14	22	23	20	20	19	16	15	15	14	14	11	22	25	23	20	24	24	18	16	21	17	10	12	14	22	23	20	20	19	16	15
Q8BHB4	Q8BHB4	43	43	43	WD repeat-containing protein 3	Wdr3	sp|Q8BHB4|WDR3_MOUSE WD repeat-containing protein 3 OS=Mus musculus GN=Wdr3 PE=1 SV=1	1	43	43	43	30	26	32	29	26	27	20	29	30	28	24	25	30	31	30	26	28	29	20	23	21	21	22	23	30	26	32	29	26	27	20	29	30	28	24	25	30	31
P24472;P30115;P13745	P24472	10;1;1	10;1;1	10;1;1	Glutathione S-transferase A4	Gsta4	sp|P24472|GSTA4_MOUSE Glutathione S-transferase A4 OS=Mus musculus GN=Gsta4 PE=1 SV=3	3	10	10	10	1	0	3	2	4	4	6	7	7	7	7	7	3	4	2	2	2	2	10	6	9	8	8	7	1	0	3	2	4	4	6	7	7	7	7	7	3	4
Q7TNV0	Q7TNV0	22	22	22	Protein DEK	Dek	sp|Q7TNV0|DEK_MOUSE Protein DEK OS=Mus musculus GN=Dek PE=1 SV=1	1	22	22	22	14	13	15	14	10	11	14	15	14	14	12	12	21	20	19	21	21	21	16	15	16	13	16	15	14	13	15	14	10	11	14	15	14	14	12	12	21	20
Q922Q4	Q922Q4	15	15	12	Pyrroline-5-carboxylate reductase 2	Pycr2	sp|Q922Q4|P5CR2_MOUSE Pyrroline-5-carboxylate reductase 2 OS=Mus musculus GN=Pycr2 PE=1 SV=1	1	15	15	12	8	8	8	7	6	5	11	12	13	14	12	11	7	9	8	9	7	6	12	12	12	12	11	11	8	8	8	7	6	5	11	12	13	14	12	11	7	9
Q9CQC6	Q9CQC6	21	21	20	Basic leucine zipper and W2 domain-containing protein 1	Bzw1	sp|Q9CQC6|BZW1_MOUSE Basic leucine zipper and W2 domain-containing protein 1 OS=Mus musculus GN=Bzw1 PE=1 SV=1	1	21	21	20	2	3	4	2	3	3	10	13	13	11	12	12	7	7	4	7	3	6	15	18	19	18	19	18	2	3	4	2	3	3	10	13	13	11	12	12	7	7
P59325	P59325	24	24	24	Eukaryotic translation initiation factor 5	Eif5	sp|P59325|IF5_MOUSE Eukaryotic translation initiation factor 5 OS=Mus musculus GN=Eif5 PE=1 SV=1	1	24	24	24	1	6	3	3	4	5	14	16	16	18	17	17	4	3	4	4	2	4	19	19	20	18	17	17	1	6	3	3	4	5	14	16	16	18	17	17	4	3
P98078	P98078	20	20	20	Disabled homolog 2	Dab2	sp|P98078|DAB2_MOUSE Disabled homolog 2 OS=Mus musculus GN=Dab2 PE=1 SV=2	1	20	20	20	0	0	0	0	0	0	1	0	1	1	1	1	11	9	13	14	9	8	16	17	17	20	16	18	0	0	0	0	0	0	1	0	1	1	1	1	11	9
Q61074	Q61074	22	22	22	Protein phosphatase 1G	Ppm1g	sp|Q61074|PPM1G_MOUSE Protein phosphatase 1G OS=Mus musculus GN=Ppm1g PE=1 SV=3	1	22	22	22	7	3	6	5	4	4	17	16	19	18	19	19	6	6	6	4	6	7	19	14	16	18	17	17	7	3	6	5	4	4	17	16	19	18	19	19	6	6
Q5RJG1	Q5RJG1	29	29	29	Nucleolar protein 10	Nol10	sp|Q5RJG1|NOL10_MOUSE Nucleolar protein 10 OS=Mus musculus GN=Nol10 PE=2 SV=1	1	29	29	29	23	21	22	19	21	20	12	19	18	21	20	19	26	26	24	24	24	23	18	20	21	23	21	23	23	21	22	19	21	20	12	19	18	21	20	19	26	26
P37913	P37913	42	42	42	DNA ligase 1	Lig1	sp|P37913|DNLI1_MOUSE DNA ligase 1 OS=Mus musculus GN=Lig1 PE=1 SV=2	1	42	42	42	13	12	10	12	14	11	26	32	33	31	36	34	22	18	8	13	12	10	32	31	30	30	29	29	13	12	10	12	14	11	26	32	33	31	36	34	22	18
P35601	P35601	49	49	49	Replication factor C subunit 1	Rfc1	sp|P35601|RFC1_MOUSE Replication factor C subunit 1 OS=Mus musculus GN=Rfc1 PE=1 SV=2	1	49	49	49	24	25	26	27	25	22	31	37	33	35	28	30	31	30	30	30	28	29	36	34	36	32	33	37	24	25	26	27	25	22	31	37	33	35	28	30	31	30
Q61464	Q61464	51	51	51	Zinc finger protein 638	Znf638	sp|Q61464|ZN638_MOUSE Zinc finger protein 638 OS=Mus musculus GN=Znf638 PE=1 SV=2	1	51	51	51	29	22	27	29	17	23	29	38	35	35	37	34	29	30	26	25	25	28	32	34	36	32	39	38	29	22	27	29	17	23	29	38	35	35	37	34	29	30
Q6P9P6	Q6P9P6	45	45	45	Kinesin-like protein KIF11	Kif11	sp|Q6P9P6|KIF11_MOUSE Kinesin-like protein KIF11 OS=Mus musculus GN=Kif11 PE=1 SV=1	1	45	45	45	18	15	18	20	12	8	31	34	34	31	33	32	23	19	16	18	18	18	30	31	28	32	29	27	18	15	18	20	12	8	31	34	34	31	33	32	23	19
Q9JJ80	Q9JJ80	16	16	16	Ribosome production factor 2 homolog	Rpf2	sp|Q9JJ80|RPF2_MOUSE Ribosome production factor 2 homolog OS=Mus musculus GN=Rpf2 PE=2 SV=2	1	16	16	16	9	9	7	8	8	7	10	14	15	14	10	11	12	13	13	12	10	13	13	13	10	11	13	12	9	9	7	8	8	7	10	14	15	14	10	11	12	13
Q9CY66	Q9CY66	10	10	10	H/ACA ribonucleoprotein complex subunit 1	Gar1	sp|Q9CY66|GAR1_MOUSE H/ACA ribonucleoprotein complex subunit 1 OS=Mus musculus GN=Gar1 PE=1 SV=1	1	10	10	10	7	7	6	6	7	5	6	7	8	8	8	7	6	7	8	7	7	6	8	9	6	6	8	9	7	7	6	6	7	5	6	7	8	8	8	7	6	7
Q8CGK3	Q8CGK3	35	35	35	Lon protease homolog, mitochondrial	Lonp1	sp|Q8CGK3|LONM_MOUSE Lon protease homolog, mitochondrial OS=Mus musculus GN=Lonp1 PE=1 SV=2	1	35	35	35	9	9	13	13	9	10	18	26	26	26	24	21	15	16	14	16	12	13	26	25	26	26	28	27	9	9	13	13	9	10	18	26	26	26	24	21	15	16
Q99LP6	Q99LP6	10	10	10	GrpE protein homolog 1, mitochondrial	Grpel1	sp|Q99LP6|GRPE1_MOUSE GrpE protein homolog 1, mitochondrial OS=Mus musculus GN=Grpel1 PE=1 SV=1	1	10	10	10	2	4	3	4	3	2	8	10	10	10	9	10	1	3	2	3	1	0	8	7	8	8	8	7	2	4	3	4	3	2	8	10	10	10	9	10	1	3
Q9DCN2	Q9DCN2	19	19	19	NADH-cytochrome b5 reductase 3;NADH-cytochrome b5 reductase 3 membrane-bound form;NADH-cytochrome b5 reductase 3 soluble form	Cyb5r3	sp|Q9DCN2|NB5R3_MOUSE NADH-cytochrome b5 reductase 3 OS=Mus musculus GN=Cyb5r3 PE=1 SV=3	1	19	19	19	3	4	3	4	3	6	15	17	16	17	17	17	7	6	7	8	5	6	12	15	14	13	13	14	3	4	3	4	3	6	15	17	16	17	17	17	7	6
Q80U72	Q80U72	50	50	48	Protein scribble homolog	Scrib	sp|Q80U72|SCRIB_MOUSE Protein scribble homolog OS=Mus musculus GN=Scrib PE=1 SV=2	1	50	50	48	12	6	8	11	9	9	25	29	31	31	29	28	13	12	12	11	9	13	39	37	35	33	34	38	12	6	8	11	9	9	25	29	31	31	29	28	13	12
P40201	P40201	66	65	58	Chromodomain-helicase-DNA-binding protein 1	Chd1	sp|P40201|CHD1_MOUSE Chromodomain-helicase-DNA-binding protein 1 OS=Mus musculus GN=Chd1 PE=1 SV=3	1	66	65	58	44	38	41	36	38	38	43	50	53	53	43	47	47	45	48	52	47	48	40	40	38	38	44	44	44	38	41	36	37	37	42	49	52	52	43	46	47	45
P46460	P46460	36	36	35	Vesicle-fusing ATPase	Nsf	sp|P46460|NSF_MOUSE Vesicle-fusing ATPase OS=Mus musculus GN=Nsf PE=1 SV=2	1	36	36	35	17	16	16	15	12	15	25	28	29	27	26	29	16	14	14	13	13	14	24	26	28	25	25	22	17	16	16	15	12	15	25	28	29	27	26	29	16	14
A2AKX3	A2AKX3	66	66	65	Probable helicase senataxin	Setx	sp|A2AKX3|SETX_MOUSE Probable helicase senataxin OS=Mus musculus GN=Setx PE=1 SV=1	1	66	66	65	29	27	34	32	25	21	42	44	48	47	36	39	25	29	29	27	27	26	47	42	38	46	47	45	29	27	34	32	25	21	42	44	48	47	36	39	25	29
Q9D0B0	Q9D0B0	15	15	15	Serine/arginine-rich splicing factor 9	Srsf9	sp|Q9D0B0|SRSF9_MOUSE Serine/arginine-rich splicing factor 9 OS=Mus musculus GN=Srsf9 PE=1 SV=1	1	15	15	15	10	10	8	10	10	7	12	12	14	13	12	10	8	10	7	9	9	10	12	12	10	12	12	10	10	10	8	10	10	7	12	12	14	13	12	10	8	10
Q8BUI3	Q8BUI3	24	24	24	Leucine-rich repeat and WD repeat-containing protein 1	LRWD1	sp|Q8BUI3|LRWD1_MOUSE Leucine-rich repeat and WD repeat-containing protein 1 OS=Mus musculus GN=LRWD1 PE=2 SV=1	1	24	24	24	20	21	19	20	17	17	14	23	20	19	19	17	20	20	21	20	18	21	16	18	18	18	16	19	20	21	19	20	17	17	14	23	20	19	19	17	20	20
Q9DAW6	Q9DAW6	27	27	27	U4/U6 small nuclear ribonucleoprotein Prp4	Prpf4	sp|Q9DAW6|PRP4_MOUSE U4/U6 small nuclear ribonucleoprotein Prp4 OS=Mus musculus GN=Prpf4 PE=1 SV=1	1	27	27	27	8	9	9	9	8	10	16	19	18	18	21	21	18	18	14	16	15	16	23	24	24	22	20	24	8	9	9	9	8	10	16	19	18	18	21	21	18	18
Q8K298	Q8K298	45	45	45	Actin-binding protein anillin	Anln	sp|Q8K298|ANLN_MOUSE Anillin OS=Mus musculus GN=Anln PE=1 SV=2	1	45	45	45	20	21	19	17	13	16	32	34	32	32	36	37	31	31	23	19	23	20	35	34	34	37	35	34	20	21	19	17	13	16	32	34	32	32	36	37	31	31
P70698	P70698	26	26	23	CTP synthase 1	Ctps1	sp|P70698|PYRG1_MOUSE CTP synthase 1 OS=Mus musculus GN=Ctps1 PE=1 SV=2	1	26	26	23	11	9	10	13	7	8	18	18	20	21	21	21	16	12	10	7	10	10	19	20	18	19	17	18	11	9	10	13	7	8	18	18	20	21	21	21	16	12
Q9QWT9	Q9QWT9	37	37	37	Kinesin-like protein KIFC1	Kifc1	sp|Q9QWT9|KIFC1_MOUSE Kinesin-like protein KIFC1 OS=Mus musculus GN=Kifc1 PE=1 SV=2	1	37	37	37	25	26	26	25	19	17	28	27	29	25	24	26	32	28	28	24	30	28	26	25	26	26	27	27	25	26	26	25	19	17	28	27	29	25	24	26	32	28
Q61081	Q61081	16	16	16	Hsp90 co-chaperone Cdc37;Hsp90 co-chaperone Cdc37, N-terminally processed	Cdc37	sp|Q61081|CDC37_MOUSE Hsp90 co-chaperone Cdc37 OS=Mus musculus GN=Cdc37 PE=1 SV=1	1	16	16	16	3	4	5	5	5	4	8	15	14	15	13	14	4	4	3	4	5	5	12	11	14	11	12	13	3	4	5	5	5	4	8	15	14	15	13	14	4	4
P00493	P00493	14	14	14	Hypoxanthine-guanine phosphoribosyltransferase	Hprt1	sp|P00493|HPRT_MOUSE Hypoxanthine-guanine phosphoribosyltransferase OS=Mus musculus GN=Hprt1 PE=1 SV=3	1	14	14	14	4	4	3	3	3	5	7	12	12	12	12	13	7	5	1	1	4	2	12	12	12	12	12	12	4	4	3	3	3	5	7	12	12	12	12	13	7	5
Q8BJW6	Q8BJW6	24	24	24	Eukaryotic translation initiation factor 2A;Eukaryotic translation initiation factor 2A, N-terminally processed	Eif2a	sp|Q8BJW6|EIF2A_MOUSE Eukaryotic translation initiation factor 2A OS=Mus musculus GN=Eif2a PE=1 SV=2	1	24	24	24	11	11	9	9	6	6	22	19	19	18	18	20	15	17	12	12	11	10	23	20	20	21	21	21	11	11	9	9	6	6	22	19	19	18	18	20	15	17
Q07832	Q07832	26	26	26	Serine/threonine-protein kinase PLK1	Plk1	sp|Q07832|PLK1_MOUSE Serine/threonine-protein kinase PLK1 OS=Mus musculus GN=Plk1 PE=1 SV=2	1	26	26	26	12	13	16	15	14	11	16	20	19	21	18	20	18	15	18	16	17	15	22	21	20	20	19	21	12	13	16	15	14	11	16	20	19	21	18	20	18	15
Q9JMH6;Q9JLT4	Q9JMH6	21;1	21;1	21;1	Thioredoxin reductase 1, cytoplasmic	Txnrd1	sp|Q9JMH6|TRXR1_MOUSE Thioredoxin reductase 1, cytoplasmic OS=Mus musculus GN=Txnrd1 PE=1 SV=3	2	21	21	21	1	1	2	0	4	2	13	15	15	16	15	15	3	4	3	4	3	4	15	17	15	16	15	16	1	1	2	0	4	2	13	15	15	16	15	15	3	4
P62137	P62137	21	8	4	Serine/threonine-protein phosphatase PP1-alpha catalytic subunit	Ppp1ca	sp|P62137|PP1A_MOUSE Serine/threonine-protein phosphatase PP1-alpha catalytic subunit OS=Mus musculus GN=Ppp1ca PE=1 SV=1	1	21	8	4	10	12	12	14	13	14	13	19	19	19	19	19	12	12	9	10	12	12	15	16	15	16	15	16	2	2	3	4	3	4	5	7	7	7	7	7	3	3
Q8BT07	Q8BT07	31	31	31	Centrosomal protein of 55 kDa	Cep55	sp|Q8BT07|CEP55_MOUSE Centrosomal protein of 55 kDa OS=Mus musculus GN=Cep55 PE=1 SV=2	1	31	31	31	18	15	16	17	13	12	22	24	25	24	18	22	21	21	18	21	17	16	21	18	19	23	23	23	18	15	16	17	13	12	22	24	25	24	18	22	21	21
Q91W43	Q91W43	32	32	32	Glycine dehydrogenase (decarboxylating), mitochondrial	Gldc	sp|Q91W43|GCSP_MOUSE Glycine dehydrogenase (decarboxylating), mitochondrial OS=Mus musculus GN=Gldc PE=1 SV=1	1	32	32	32	4	3	3	2	4	3	15	20	23	22	23	22	6	5	5	6	7	4	27	24	24	23	24	25	4	3	3	2	4	3	15	20	23	22	23	22	6	5
O54734	O54734	15	15	15	Dolichyl-diphosphooligosaccharide--protein glycosyltransferase 48 kDa subunit	Ddost	sp|O54734|OST48_MOUSE Dolichyl-diphosphooligosaccharide--protein glycosyltransferase 48 kDa subunit OS=Mus musculus GN=Ddost PE=1 SV=2	1	15	15	15	7	7	6	7	4	4	11	12	13	12	11	10	12	12	10	10	10	9	13	12	13	13	13	13	7	7	6	7	4	4	11	12	13	12	11	10	12	12
Q8R4U7	Q8R4U7	55	55	55	Leucine zipper protein 1	Luzp1	sp|Q8R4U7|LUZP1_MOUSE Leucine zipper protein 1 OS=Mus musculus GN=Luzp1 PE=1 SV=2	1	55	55	55	25	26	23	26	12	15	38	43	41	43	38	36	30	31	29	31	28	30	40	39	40	42	45	46	25	26	23	26	12	15	38	43	41	43	38	36	30	31
Q924C1	Q924C1	37	37	37	Exportin-5	Xpo5	sp|Q924C1|XPO5_MOUSE Exportin-5 OS=Mus musculus GN=Xpo5 PE=1 SV=1	1	37	37	37	13	15	10	10	9	10	19	29	27	31	29	28	19	20	16	16	17	16	29	27	30	28	26	27	13	15	10	10	9	10	19	29	27	31	29	28	19	20
Q61029	Q61029	25	13	13	Lamina-associated polypeptide 2, isoforms beta/delta/epsilon/gamma	Tmpo	sp|Q61029|LAP2B_MOUSE Lamina-associated polypeptide 2, isoforms beta/delta/epsilon/gamma OS=Mus musculus GN=Tmpo PE=1 SV=4	1	25	13	13	17	18	20	19	15	18	20	21	22	22	22	22	23	21	21	22	23	21	19	21	20	18	18	19	8	10	11	10	8	9	11	11	12	12	12	11	13	11
P24270	P24270	26	26	26	Catalase	Cat	sp|P24270|CATA_MOUSE Catalase OS=Mus musculus GN=Cat PE=1 SV=4	1	26	26	26	5	4	5	6	3	5	17	21	20	19	17	18	5	7	10	10	5	7	22	21	22	21	21	21	5	4	5	6	3	5	17	21	20	19	17	18	5	7
Q9DCW4	Q9DCW4	13	13	13	Electron transfer flavoprotein subunit beta	Etfb	sp|Q9DCW4|ETFB_MOUSE Electron transfer flavoprotein subunit beta OS=Mus musculus GN=Etfb PE=1 SV=3	1	13	13	13	10	9	8	8	8	7	12	12	13	11	11	12	7	6	6	8	7	6	13	12	13	13	12	13	10	9	8	8	8	7	12	12	13	11	11	12	7	6
P40124	P40124	22	22	22	Adenylyl cyclase-associated protein 1	Cap1	sp|P40124|CAP1_MOUSE Adenylyl cyclase-associated protein 1 OS=Mus musculus GN=Cap1 PE=1 SV=4	1	22	22	22	2	4	3	4	2	2	11	14	13	17	13	15	5	3	4	5	3	1	14	14	17	18	16	14	2	4	3	4	2	2	11	14	13	17	13	15	5	3
O08579	O08579	11	11	11	Emerin	Emd	sp|O08579|EMD_MOUSE Emerin OS=Mus musculus GN=Emd PE=1 SV=1	1	11	11	11	6	7	8	7	7	4	10	9	10	9	9	9	6	9	6	7	8	7	7	7	7	6	6	7	6	7	8	7	7	4	10	9	10	9	9	9	6	9
P32921	P32921	21	21	21	Tryptophan--tRNA ligase, cytoplasmic;T1-TrpRS;T2-TrpRS	Wars	sp|P32921|SYWC_MOUSE Tryptophan--tRNA ligase, cytoplasmic OS=Mus musculus GN=Wars PE=1 SV=2	1	21	21	21	5	2	5	1	2	2	10	15	14	15	16	14	12	9	9	9	7	7	19	16	19	18	17	17	5	2	5	1	2	2	10	15	14	15	16	14	12	9
O88554	O88554	25	25	25	Poly [ADP-ribose] polymerase 2	Parp2	sp|O88554|PARP2_MOUSE Poly [ADP-ribose] polymerase 2 OS=Mus musculus GN=Parp2 PE=1 SV=3	1	25	25	25	13	16	16	16	12	14	16	20	21	20	17	18	25	24	23	22	22	23	22	21	22	21	21	23	13	16	16	16	12	14	16	20	21	20	17	18	25	24
Q8BGS0	Q8BGS0	11	11	11	Protein MAK16 homolog	Mak16	sp|Q8BGS0|MAK16_MOUSE Protein MAK16 homolog OS=Mus musculus GN=Mak16 PE=1 SV=1	1	11	11	11	8	9	10	10	8	6	7	7	7	8	9	8	10	10	9	9	10	9	9	8	9	9	9	9	8	9	10	10	8	6	7	7	7	8	9	8	10	10
P18653;Q9WUT3	P18653	44;11	44;11	31;2	Ribosomal protein S6 kinase alpha-1	Rps6ka1	sp|P18653|KS6A1_MOUSE Ribosomal protein S6 kinase alpha-1 OS=Mus musculus GN=Rps6ka1 PE=1 SV=1	2	44	44	31	14	11	7	10	9	8	25	36	34	33	25	29	18	17	16	15	15	16	30	30	27	25	30	29	14	11	7	10	9	8	25	36	34	33	25	29	18	17
P19157;P46425	P19157;P46425	14;8	14;8	14;8	Glutathione S-transferase P 1;Glutathione S-transferase P 2	Gstp1;Gstp2	sp|P19157|GSTP1_MOUSE Glutathione S-transferase P 1 OS=Mus musculus GN=Gstp1 PE=1 SV=2;sp|P46425|GSTP2_MOUSE Glutathione S-transferase P 2 OS=Mus musculus GN=Gstp2 PE=1 SV=2	2	14	14	14	2	2	1	3	3	3	10	13	13	13	12	11	2	1	4	4	2	3	8	9	10	6	9	10	2	2	1	3	3	3	10	13	13	13	12	11	2	1
P45952	P45952	17	17	17	Medium-chain specific acyl-CoA dehydrogenase, mitochondrial	Acadm	sp|P45952|ACADM_MOUSE Medium-chain specific acyl-CoA dehydrogenase, mitochondrial OS=Mus musculus GN=Acadm PE=1 SV=1	1	17	17	17	6	6	7	8	8	6	12	16	14	17	12	13	10	8	9	9	9	8	15	15	16	14	16	15	6	6	7	8	8	6	12	16	14	17	12	13	10	8
P61079;P62838;P61080;Q6ZWY6	P61079;P62838	4;3;1;1	4;3;1;1	4;3;1;1	Ubiquitin-conjugating enzyme E2 D3;Ubiquitin-conjugating enzyme E2 D2	Ube2d3;Ube2d2	sp|P61079|UB2D3_MOUSE Ubiquitin-conjugating enzyme E2 D3 OS=Mus musculus GN=Ube2d3 PE=1 SV=1;sp|P62838|UB2D2_MOUSE Ubiquitin-conjugating enzyme E2 D2 OS=Mus musculus GN=Ube2d2 PE=1 SV=1	4	4	4	4	2	2	1	1	2	1	3	4	3	4	4	4	4	3	2	2	3	3	4	4	4	3	4	4	2	2	1	1	2	1	3	4	3	4	4	4	4	3
P50431	P50431	21	21	21	Serine hydroxymethyltransferase, cytosolic	Shmt1	sp|P50431|GLYC_MOUSE Serine hydroxymethyltransferase, cytosolic OS=Mus musculus GN=Shmt1 PE=1 SV=3	1	21	21	21	1	2	4	2	2	2	16	15	14	15	18	16	3	4	3	4	6	3	18	20	19	17	17	18	1	2	4	2	2	2	16	15	14	15	18	16	3	4
P26638	P26638	25	25	25	Serine--tRNA ligase, cytoplasmic	Sars	sp|P26638|SYSC_MOUSE Serine--tRNA ligase, cytoplasmic OS=Mus musculus GN=Sars PE=1 SV=3	1	25	25	25	5	3	4	5	3	3	14	17	18	20	19	20	9	10	3	5	8	8	19	17	20	16	17	17	5	3	4	5	3	3	14	17	18	20	19	20	9	10
Q9Z315	Q9Z315	38	38	38	U4/U6.U5 tri-snRNP-associated protein 1	Sart1	sp|Q9Z315|SNUT1_MOUSE U4/U6.U5 tri-snRNP-associated protein 1 OS=Mus musculus GN=Sart1 PE=1 SV=1	1	38	38	38	22	23	24	20	22	18	23	29	27	26	24	25	25	23	23	22	20	22	26	26	24	24	26	27	22	23	24	20	22	18	23	29	27	26	24	25	25	23
Q9JJI8	Q9JJI8	5	5	5	60S ribosomal protein L38	Rpl38	sp|Q9JJI8|RL38_MOUSE 60S ribosomal protein L38 OS=Mus musculus GN=Rpl38 PE=1 SV=3	1	5	5	5	2	3	2	3	2	1	5	5	5	4	5	4	3	3	3	3	3	3	3	3	3	2	2	2	2	3	2	3	2	1	5	5	5	4	5	4	3	3
L0N7N1	L0N7N1	59	59	59	Kinesin-like protein KIF14	Kif14	sp|L0N7N1|KIF14_MOUSE Kinesin-like protein KIF14 OS=Mus musculus GN=Kif14 PE=1 SV=1	1	59	59	59	29	24	25	23	24	26	37	45	49	49	38	38	23	25	28	22	26	22	36	44	36	35	40	37	29	24	25	23	24	26	37	45	49	49	38	38	23	25
Q61768;P28738	Q61768	45;9	45;9	35;1	Kinesin-1 heavy chain	Kif5b	sp|Q61768|KINH_MOUSE Kinesin-1 heavy chain OS=Mus musculus GN=Kif5b PE=1 SV=3	2	45	45	35	12	9	8	10	7	12	28	35	37	35	36	35	17	19	13	11	11	11	34	33	35	32	33	30	12	9	8	10	7	12	28	35	37	35	36	35	17	19
Q9D1A2	Q9D1A2	27	27	27	Cytosolic non-specific dipeptidase	Cndp2	sp|Q9D1A2|CNDP2_MOUSE Cytosolic non-specific dipeptidase OS=Mus musculus GN=Cndp2 PE=1 SV=1	1	27	27	27	1	1	3	3	2	2	12	21	20	22	20	18	1	3	4	6	2	1	20	21	20	18	16	15	1	1	3	3	2	2	12	21	20	22	20	18	1	3
P11260	P11260	22	22	21	LINE-1 retrotransposable element ORF1 protein		sp|P11260|LORF1_MOUSE LINE-1 retrotransposable element ORF1 protein OS=Mus musculus GN=Lire1 PE=1 SV=2	1	22	22	21	16	15	18	17	16	14	15	20	20	19	17	19	14	13	13	12	14	12	17	19	15	17	20	17	16	15	18	17	16	14	15	20	20	19	17	19	14	13
Q6A026	Q6A026	42	42	39	Sister chromatid cohesion protein PDS5 homolog A	Pds5a	sp|Q6A026|PDS5A_MOUSE Sister chromatid cohesion protein PDS5 homolog A OS=Mus musculus GN=Pds5a PE=1 SV=3	1	42	42	39	17	15	12	13	8	11	24	32	31	33	27	28	18	19	17	16	15	20	28	32	29	28	26	27	17	15	12	13	8	11	24	32	31	33	27	28	18	19
Q9DBZ5	Q9DBZ5	10	10	10	Eukaryotic translation initiation factor 3 subunit K	Eif3k	sp|Q9DBZ5|EIF3K_MOUSE Eukaryotic translation initiation factor 3 subunit K OS=Mus musculus GN=Eif3k PE=1 SV=1	1	10	10	10	4	3	4	3	3	5	6	8	9	9	8	9	6	6	6	4	7	5	8	8	9	8	8	8	4	3	4	3	3	5	6	8	9	9	8	9	6	6
P07356	P07356	29	29	28	Annexin A2	Anxa2	sp|P07356|ANXA2_MOUSE Annexin A2 OS=Mus musculus GN=Anxa2 PE=1 SV=2	1	29	29	28	13	14	10	12	13	11	13	13	16	16	13	13	12	13	12	12	9	11	23	23	25	23	21	20	13	14	10	12	13	11	13	13	16	16	13	13	12	13
Q8VCY6;REV__Q9DAG5	Q8VCY6	29;1	29;1	29;1	U3 small nucleolar RNA-associated protein 6 homolog	Utp6	sp|Q8VCY6|UTP6_MOUSE U3 small nucleolar RNA-associated protein 6 homolog OS=Mus musculus GN=Utp6 PE=2 SV=1	2	29	29	29	20	18	15	18	18	19	17	19	18	20	17	14	24	22	25	25	21	24	15	20	19	14	23	21	20	18	15	18	18	19	17	19	18	20	17	14	24	22
Q3TYA6	Q3TYA6	33	33	33	M-phase phosphoprotein 8	Mphosph8	sp|Q3TYA6|MPP8_MOUSE M-phase phosphoprotein 8 OS=Mus musculus GN=Mphosph8 PE=1 SV=1	1	33	33	33	26	25	25	27	23	23	25	27	25	28	22	22	28	28	29	29	29	31	20	21	19	22	24	19	26	25	25	27	23	23	25	27	25	28	22	22	28	28
Q5SS00	Q5SS00	66	66	66	DBF4-type zinc finger-containing protein 2 homolog	Zdbf2	sp|Q5SS00|ZDBF2_MOUSE DBF4-type zinc finger-containing protein 2 homolog OS=Mus musculus GN=Zdbf2 PE=2 SV=1	1	66	66	66	39	36	35	40	34	28	40	45	47	43	42	41	46	49	47	45	46	46	44	48	42	39	50	51	39	36	35	40	34	28	40	45	47	43	42	41	46	49
Q9D1C9	Q9D1C9	18	18	18	Ribosomal RNA-processing protein 7 homolog A	Rrp7a	sp|Q9D1C9|RRP7A_MOUSE Ribosomal RNA-processing protein 7 homolog A OS=Mus musculus GN=Rrp7a PE=2 SV=1	1	18	18	18	13	14	11	14	11	11	12	15	14	16	14	15	14	14	14	14	14	15	12	13	14	13	14	15	13	14	11	14	11	11	12	15	14	16	14	15	14	14
P19536	P19536	8	8	8	Cytochrome c oxidase subunit 5B, mitochondrial	Cox5b	sp|P19536|COX5B_MOUSE Cytochrome c oxidase subunit 5B, mitochondrial OS=Mus musculus GN=Cox5b PE=1 SV=1	1	8	8	8	4	3	3	3	1	2	6	7	7	7	8	8	2	1	2	3	4	3	8	8	7	7	7	7	4	3	3	3	1	2	6	7	7	7	8	8	2	1
Q8BMJ3	Q8BMJ3	8	8	3	Eukaryotic translation initiation factor 1A, X-chromosomal	Eif1ax	sp|Q8BMJ3|IF1AX_MOUSE Eukaryotic translation initiation factor 1A, X-chromosomal OS=Mus musculus GN=Eif1ax PE=2 SV=3	1	8	8	3	0	1	1	3	1	2	5	5	4	5	6	7	2	1	1	1	1	2	6	8	7	6	6	5	0	1	1	3	1	2	5	5	4	5	6	7	2	1
Q9Z2D8	Q9Z2D8	18	18	18	Methyl-CpG-binding domain protein 3	Mbd3	sp|Q9Z2D8|MBD3_MOUSE Methyl-CpG-binding domain protein 3 OS=Mus musculus GN=Mbd3 PE=1 SV=1	1	18	18	18	11	8	10	10	10	6	8	13	12	13	11	13	15	16	16	15	14	14	13	14	13	12	13	15	11	8	10	10	10	6	8	13	12	13	11	13	15	16
Q6P5H2	Q6P5H2	63	63	63	Nestin	Nes	sp|Q6P5H2|NEST_MOUSE Nestin OS=Mus musculus GN=Nes PE=1 SV=1	1	63	63	63	17	14	19	21	29	26	38	42	46	47	43	45	6	4	12	14	12	11	40	37	42	37	43	40	17	14	19	21	29	26	38	42	46	47	43	45	6	4
Q6P542	Q6P542	34	34	34	ATP-binding cassette sub-family F member 1	Abcf1	sp|Q6P542|ABCF1_MOUSE ATP-binding cassette sub-family F member 1 OS=Mus musculus GN=Abcf1 PE=1 SV=1	1	34	34	34	18	16	18	20	18	15	19	25	24	23	22	22	29	29	28	30	28	24	24	25	26	20	22	24	18	16	18	20	18	15	19	25	24	23	22	22	29	29
Q9CXS4	Q9CXS4	14	14	14	Centromere protein V	Cenpv	sp|Q9CXS4|CENPV_MOUSE Centromere protein V OS=Mus musculus GN=Cenpv PE=1 SV=2	1	14	14	14	12	11	12	12	11	10	8	12	9	10	7	8	11	10	11	12	11	11	8	8	8	8	10	9	12	11	12	12	11	10	8	12	9	10	7	8	11	10
Q99JB2	Q99JB2	18	18	18	Stomatin-like protein 2, mitochondrial	Stoml2	sp|Q99JB2|STML2_MOUSE Stomatin-like protein 2, mitochondrial OS=Mus musculus GN=Stoml2 PE=1 SV=1	1	18	18	18	10	8	9	8	6	6	9	13	12	14	13	14	12	11	7	10	9	9	16	17	17	16	15	16	10	8	9	8	6	6	9	13	12	14	13	14	12	11
P54728	P54728	15	15	12	UV excision repair protein RAD23 homolog B	Rad23b	sp|P54728|RD23B_MOUSE UV excision repair protein RAD23 homolog B OS=Mus musculus GN=Rad23b PE=1 SV=2	1	15	15	12	8	7	5	4	3	5	10	12	12	13	14	14	10	10	9	9	8	8	13	13	12	13	12	10	8	7	5	4	3	5	10	12	12	13	14	14	10	10
Q9DBR1	Q9DBR1	30	30	30	5-3 exoribonuclease 2	Xrn2	sp|Q9DBR1|XRN2_MOUSE 5-3 exoribonuclease 2 OS=Mus musculus GN=Xrn2 PE=1 SV=1	1	30	30	30	10	12	12	9	10	10	17	20	22	20	23	21	17	18	16	14	14	17	25	24	24	20	23	23	10	12	12	9	10	10	17	20	22	20	23	21	17	18
Q61553	Q61553	22	22	22	Fascin	Fscn1	sp|Q61553|FSCN1_MOUSE Fascin OS=Mus musculus GN=Fscn1 PE=1 SV=4	1	22	22	22	1	2	1	2	3	1	13	17	15	18	17	16	1	3	1	4	2	0	17	17	15	16	19	16	1	2	1	2	3	1	13	17	15	18	17	16	1	3
Q9JI13	Q9JI13	22	22	22	Something about silencing protein 10	Utp3	sp|Q9JI13|SAS10_MOUSE Something about silencing protein 10 OS=Mus musculus GN=Utp3 PE=1 SV=1	1	22	22	22	13	13	14	12	10	10	9	11	13	12	11	9	17	17	17	17	16	16	12	14	13	14	13	15	13	13	14	12	10	10	9	11	13	12	11	9	17	17
P54823	P54823	22	22	22	Probable ATP-dependent RNA helicase DDX6	Ddx6	sp|P54823|DDX6_MOUSE Probable ATP-dependent RNA helicase DDX6 OS=Mus musculus GN=Ddx6 PE=1 SV=1	1	22	22	22	9	12	10	9	7	8	12	17	17	15	15	15	10	11	8	9	5	8	15	13	15	16	12	15	9	12	10	9	7	8	12	17	17	15	15	15	10	11
P61161	P61161	14	14	14	Actin-related protein 2	Actr2	sp|P61161|ARP2_MOUSE Actin-related protein 2 OS=Mus musculus GN=Actr2 PE=1 SV=1	1	14	14	14	4	4	7	4	5	6	10	10	9	11	10	10	7	6	7	7	6	5	11	11	12	13	12	12	4	4	7	4	5	6	10	10	9	11	10	10	7	6
Q99P72	Q99P72	34	34	34	Reticulon-4	Rtn4	sp|Q99P72|RTN4_MOUSE Reticulon-4 OS=Mus musculus GN=Rtn4 PE=1 SV=2	1	34	34	34	1	2	2	3	1	2	21	31	28	29	26	29	8	10	6	6	3	6	25	23	24	26	24	22	1	2	2	3	1	2	21	31	28	29	26	29	8	10
Q810D6	Q810D6	16	16	16	Glutamate-rich WD repeat-containing protein 1	Grwd1	sp|Q810D6|GRWD1_MOUSE Glutamate-rich WD repeat-containing protein 1 OS=Mus musculus GN=Grwd1 PE=1 SV=2	1	16	16	16	11	10	11	11	9	11	7	12	12	14	13	14	12	12	12	12	12	12	12	12	10	11	12	13	11	10	11	11	9	11	7	12	12	14	13	14	12	12
O35344	O35344	20	20	13	Importin subunit alpha-4	Kpna3	sp|O35344|IMA4_MOUSE Importin subunit alpha-4 OS=Mus musculus GN=Kpna3 PE=1 SV=1	1	20	20	13	14	14	13	13	10	10	11	14	17	18	15	16	11	7	9	6	7	8	12	13	12	12	13	15	14	14	13	13	10	10	11	14	17	18	15	16	11	7
P51150	P51150	13	13	13	Ras-related protein Rab-7a	Rab7a	sp|P51150|RAB7A_MOUSE Ras-related protein Rab-7a OS=Mus musculus GN=Rab7a PE=1 SV=2	1	13	13	13	7	5	3	2	6	4	9	10	9	10	10	9	6	7	5	6	4	4	9	8	6	6	6	7	7	5	3	2	6	4	9	10	9	10	10	9	6	7
P62874;Q61011	P62874	14;2	14;2	8;0	Guanine nucleotide-binding protein G(I)/G(S)/G(T) subunit beta-1	Gnb1	sp|P62874|GBB1_MOUSE Guanine nucleotide-binding protein G(I)/G(S)/G(T) subunit beta-1 OS=Mus musculus GN=Gnb1 PE=1 SV=3	2	14	14	8	4	5	5	5	4	3	9	14	14	14	12	13	7	6	6	6	6	3	10	11	11	10	13	10	4	5	5	5	4	3	9	14	14	14	12	13	7	6
O35143	O35143	7	7	7	ATPase inhibitor, mitochondrial	Atpif1	sp|O35143|ATIF1_MOUSE ATPase inhibitor, mitochondrial OS=Mus musculus GN=Atpif1 PE=1 SV=2	1	7	7	7	0	1	0	0	0	0	4	5	5	5	3	5	1	2	2	2	2	2	6	6	6	5	6	6	0	1	0	0	0	0	4	5	5	5	3	5	1	2
Q09XV5	Q09XV5	82	68	65	Chromodomain-helicase-DNA-binding protein 8	Chd8	sp|Q09XV5|CHD8_MOUSE Chromodomain-helicase-DNA-binding protein 8 OS=Mus musculus GN=Chd8 PE=1 SV=1	1	82	68	65	48	47	50	47	44	41	41	45	48	49	43	46	69	67	71	61	62	67	47	48	48	48	52	55	39	40	42	39	35	33	34	36	39	39	36	37	57	55
P56960	P56960	38	38	38	Exosome component 10	Exosc10	sp|P56960|EXOSX_MOUSE Exosome component 10 OS=Mus musculus GN=Exosc10 PE=1 SV=2	1	38	38	38	22	17	18	18	13	11	21	31	27	29	26	28	19	14	14	20	16	15	30	29	27	23	29	29	22	17	18	18	13	11	21	31	27	29	26	28	19	14
Q63850	Q63850	12	12	12	Nuclear pore glycoprotein p62	Nup62	sp|Q63850|NUP62_MOUSE Nuclear pore glycoprotein p62 OS=Mus musculus GN=Nup62 PE=1 SV=2	1	12	12	12	5	5	5	3	5	5	8	10	9	10	10	9	6	8	7	8	7	6	10	10	10	12	10	9	5	5	5	3	5	5	8	10	9	10	10	9	6	8
O70201	O70201	10	10	10	Baculoviral IAP repeat-containing protein 5	Birc5	sp|O70201|BIRC5_MOUSE Baculoviral IAP repeat-containing protein 5 OS=Mus musculus GN=Birc5 PE=1 SV=1	1	10	10	10	9	9	8	9	9	6	8	8	8	8	7	7	7	7	7	7	7	8	6	7	5	7	6	7	9	9	8	9	9	6	8	8	8	8	7	7	7	7
Q80TV8	Q80TV8	57	57	51	CLIP-associating protein 1	Clasp1	sp|Q80TV8|CLAP1_MOUSE CLIP-associating protein 1 OS=Mus musculus GN=Clasp1 PE=1 SV=2	1	57	57	51	30	29	34	33	26	29	22	34	42	40	30	35	41	42	33	34	40	40	33	37	34	27	42	37	30	29	34	33	26	29	22	34	42	40	30	35	41	42
P63168	P63168	6	6	3	Dynein light chain 1, cytoplasmic	Dynll1	sp|P63168|DYL1_MOUSE Dynein light chain 1, cytoplasmic OS=Mus musculus GN=Dynll1 PE=1 SV=1	1	6	6	3	2	3	4	2	3	2	5	5	6	5	6	6	4	4	4	4	4	4	4	4	4	4	4	4	2	3	4	2	3	2	5	5	6	5	6	6	4	4
Q8JZK9;P54869	Q8JZK9	23;1	23;1	23;1	Hydroxymethylglutaryl-CoA synthase, cytoplasmic	Hmgcs1	sp|Q8JZK9|HMCS1_MOUSE Hydroxymethylglutaryl-CoA synthase, cytoplasmic OS=Mus musculus GN=Hmgcs1 PE=1 SV=1	2	23	23	23	6	6	7	6	6	7	13	18	19	18	18	16	6	5	6	4	5	5	17	17	18	14	17	18	6	6	7	6	6	7	13	18	19	18	18	16	6	5
P46664;P28650	P46664	19;1	19;1	19;1	Adenylosuccinate synthetase isozyme 2	Adss	sp|P46664|PURA2_MOUSE Adenylosuccinate synthetase isozyme 2 OS=Mus musculus GN=Adss PE=1 SV=2	2	19	19	19	3	2	5	4	3	4	9	14	12	13	15	13	5	2	4	4	3	6	15	14	13	16	14	14	3	2	5	4	3	4	9	14	12	13	15	13	5	2
Q6PAC3	Q6PAC3	23	23	23	DDB1- and CUL4-associated factor 13	Dcaf13	sp|Q6PAC3|DCA13_MOUSE DDB1- and CUL4-associated factor 13 OS=Mus musculus GN=Dcaf13 PE=2 SV=2	1	23	23	23	17	16	16	15	15	14	14	16	16	16	14	15	16	15	15	16	14	12	11	12	12	12	12	14	17	16	16	15	15	14	14	16	16	16	14	15	16	15
Q9DBG6	Q9DBG6	21	21	21	Dolichyl-diphosphooligosaccharide--protein glycosyltransferase subunit 2	Rpn2	sp|Q9DBG6|RPN2_MOUSE Dolichyl-diphosphooligosaccharide--protein glycosyltransferase subunit 2 OS=Mus musculus GN=Rpn2 PE=1 SV=1	1	21	21	21	10	9	10	10	9	9	6	13	14	13	13	14	14	15	11	14	12	11	16	16	15	16	14	15	10	9	10	10	9	9	6	13	14	13	13	14	14	15
Q9Z1N5	Q9Z1N5	20	11	11	Spliceosome RNA helicase Ddx39b	Ddx39b	sp|Q9Z1N5|DX39B_MOUSE Spliceosome RNA helicase Ddx39b OS=Mus musculus GN=Ddx39b PE=1 SV=1	1	20	11	11	14	16	13	14	11	12	15	17	19	19	18	18	15	14	11	12	12	13	18	17	17	17	16	15	6	7	6	6	3	4	6	8	10	10	9	9	9	7
Q8CFI7	Q8CFI7	40	40	40	DNA-directed RNA polymerase II subunit RPB2	Polr2b	sp|Q8CFI7|RPB2_MOUSE DNA-directed RNA polymerase II subunit RPB2 OS=Mus musculus GN=Polr2b PE=1 SV=2	1	40	40	40	21	22	19	19	17	14	23	29	28	31	31	31	16	16	18	17	16	19	28	29	30	27	30	29	21	22	19	19	17	14	23	29	28	31	31	31	16	16
P23475	P23475	25	25	25	X-ray repair cross-complementing protein 6	Xrcc6	sp|P23475|XRCC6_MOUSE X-ray repair cross-complementing protein 6 OS=Mus musculus GN=Xrcc6 PE=1 SV=5	1	25	25	25	14	14	13	14	15	13	12	18	15	18	17	16	14	15	18	18	18	17	18	19	16	17	18	19	14	14	13	14	15	13	12	18	15	18	17	16	14	15
Q9CPV4	Q9CPV4	21	21	21	Glyoxalase domain-containing protein 4	Glod4	sp|Q9CPV4|GLOD4_MOUSE Glyoxalase domain-containing protein 4 OS=Mus musculus GN=Glod4 PE=1 SV=1	1	21	21	21	4	5	7	8	5	5	15	17	18	18	16	17	8	8	5	4	5	2	16	16	17	14	16	17	4	5	7	8	5	5	15	17	18	18	16	17	8	8
P27546	P27546	39	39	39	Microtubule-associated protein 4	Map4	sp|P27546|MAP4_MOUSE Microtubule-associated protein 4 OS=Mus musculus GN=Map4 PE=1 SV=3	1	39	39	39	9	16	12	8	5	3	23	24	24	24	26	28	14	15	11	12	7	10	33	30	30	28	28	31	9	16	12	8	5	3	23	24	24	24	26	28	14	15
P12382	P12382	23	23	20	ATP-dependent 6-phosphofructokinase, liver type	Pfkl	sp|P12382|PFKAL_MOUSE ATP-dependent 6-phosphofructokinase, liver type OS=Mus musculus GN=Pfkl PE=1 SV=4	1	23	23	20	11	13	12	12	10	9	17	20	18	21	18	19	14	13	13	13	13	11	17	17	18	17	16	19	11	13	12	12	10	9	17	20	18	21	18	19	14	13
Q9JIF0;Q6PAK3	Q9JIF0	19;2	19;2	19;2	Protein arginine N-methyltransferase 1	Prmt1	sp|Q9JIF0|ANM1_MOUSE Protein arginine N-methyltransferase 1 OS=Mus musculus GN=Prmt1 PE=1 SV=1	2	19	19	19	1	2	4	4	4	4	12	13	13	16	14	16	5	4	2	4	3	4	12	13	12	11	12	12	1	2	4	4	4	4	12	13	13	16	14	16	5	4
Q3TJD7	Q3TJD7	18	18	18	PDZ and LIM domain protein 7	Pdlim7	sp|Q3TJD7|PDLI7_MOUSE PDZ and LIM domain protein 7 OS=Mus musculus GN=Pdlim7 PE=1 SV=1	1	18	18	18	8	6	10	8	5	7	12	17	17	16	13	16	7	8	5	9	7	5	15	14	14	11	16	15	8	6	10	8	5	7	12	17	17	16	13	16	7	8
Q9WUK4	Q9WUK4	21	21	21	Replication factor C subunit 2	Rfc2	sp|Q9WUK4|RFC2_MOUSE Replication factor C subunit 2 OS=Mus musculus GN=Rfc2 PE=1 SV=1	1	21	21	21	13	13	16	17	14	15	16	18	19	20	18	16	12	11	11	12	11	10	13	15	14	17	15	15	13	13	16	17	14	15	16	18	19	20	18	16	12	11
Q00547	Q00547	38	38	37	Hyaluronan mediated motility receptor	Hmmr	sp|Q00547|HMMR_MOUSE Hyaluronan mediated motility receptor OS=Mus musculus GN=Hmmr PE=1 SV=4	1	38	38	37	24	23	22	22	17	16	22	23	25	26	23	25	30	31	31	29	25	27	27	32	27	29	29	27	24	23	22	22	17	16	22	23	25	26	23	25	30	31
P61290	P61290	15	15	15	Proteasome activator complex subunit 3	Psme3	sp|P61290|PSME3_MOUSE Proteasome activator complex subunit 3 OS=Mus musculus GN=Psme3 PE=1 SV=1	1	15	15	15	3	4	4	3	4	4	7	12	13	12	13	13	4	3	5	5	3	3	12	12	12	13	10	10	3	4	4	3	4	4	7	12	13	12	13	13	4	3
O35226	O35226	13	13	13	26S proteasome non-ATPase regulatory subunit 4	Psmd4	sp|O35226|PSMD4_MOUSE 26S proteasome non-ATPase regulatory subunit 4 OS=Mus musculus GN=Psmd4 PE=1 SV=1	1	13	13	13	4	6	6	6	6	6	10	13	12	12	12	13	2	3	2	2	3	2	9	9	10	10	10	8	4	6	6	6	6	6	10	13	12	12	12	13	2	3
Q3V1V3	Q3V1V3	41	41	41	ESF1 homolog	Esf1	sp|Q3V1V3|ESF1_MOUSE ESF1 homolog OS=Mus musculus GN=Esf1 PE=1 SV=1	1	41	41	41	23	22	23	24	21	19	22	27	24	28	25	28	21	27	26	22	22	25	29	31	28	30	30	31	23	22	23	24	21	19	22	27	24	28	25	28	21	27
P14152	P14152	9	9	9	Malate dehydrogenase, cytoplasmic	Mdh1	sp|P14152|MDHC_MOUSE Malate dehydrogenase, cytoplasmic OS=Mus musculus GN=Mdh1 PE=1 SV=3	1	9	9	9	1	2	1	1	2	3	6	7	7	7	7	7	3	4	2	2	0	2	7	9	6	7	7	5	1	2	1	1	2	3	6	7	7	7	7	7	3	4
P09671	P09671	8	8	8	Superoxide dismutase [Mn], mitochondrial	Sod2	sp|P09671|SODM_MOUSE Superoxide dismutase [Mn], mitochondrial OS=Mus musculus GN=Sod2 PE=1 SV=3	1	8	8	8	1	2	2	2	1	2	7	7	6	6	7	7	0	1	1	1	2	1	8	6	7	7	7	6	1	2	2	2	1	2	7	7	6	6	7	7	0	1
Q99NH2	Q99NH2	45	45	44	Partitioning defective 3 homolog	Pard3	sp|Q99NH2|PARD3_MOUSE Partitioning defective 3 homolog OS=Mus musculus GN=Pard3 PE=1 SV=2	1	45	45	44	15	18	19	13	15	14	30	31	38	37	32	30	21	19	19	18	19	15	34	31	29	29	29	35	15	18	19	13	15	14	30	31	38	37	32	30	21	19
Q91WK2	Q91WK2	17	17	17	Eukaryotic translation initiation factor 3 subunit H	Eif3h	sp|Q91WK2|EIF3H_MOUSE Eukaryotic translation initiation factor 3 subunit H OS=Mus musculus GN=Eif3h PE=1 SV=1	1	17	17	17	9	8	7	6	5	7	12	13	14	14	12	14	10	10	6	5	7	8	12	13	14	14	13	14	9	8	7	6	5	7	12	13	14	14	12	14	10	10
Q61510	Q61510	29	29	29	E3 ubiquitin/ISG15 ligase TRIM25	Trim25	sp|Q61510|TRI25_MOUSE E3 ubiquitin/ISG15 ligase TRIM25 OS=Mus musculus GN=Trim25 PE=1 SV=2	1	29	29	29	8	12	10	11	8	6	17	22	21	22	20	20	11	14	12	9	9	10	22	18	17	15	20	18	8	12	10	11	8	6	17	22	21	22	20	20	11	14
Q60862	Q60862	28	28	28	Origin recognition complex subunit 2	Orc2	sp|Q60862|ORC2_MOUSE Origin recognition complex subunit 2 OS=Mus musculus GN=Orc2 PE=1 SV=1	1	28	28	28	14	11	15	15	11	14	13	14	13	16	15	13	23	21	23	19	19	21	17	17	12	14	16	19	14	11	15	15	11	14	13	14	13	16	15	13	23	21
P27641	P27641	28	28	28	X-ray repair cross-complementing protein 5	Xrcc5	sp|P27641|XRCC5_MOUSE X-ray repair cross-complementing protein 5 OS=Mus musculus GN=Xrcc5 PE=1 SV=4	1	28	28	28	12	14	15	13	13	10	15	19	17	17	16	16	15	17	14	14	13	12	19	19	21	19	22	20	12	14	15	13	13	10	15	19	17	17	16	16	15	17
Q571H0	Q571H0	56	56	56	Nucleolar pre-ribosomal-associated protein 1	Urb1	sp|Q571H0|NPA1P_MOUSE Nucleolar pre-ribosomal-associated protein 1 OS=Mus musculus GN=Urb1 PE=1 SV=2	1	56	56	56	30	31	28	36	30	26	26	38	41	37	35	30	38	36	33	34	31	35	32	33	34	33	37	37	30	31	28	36	30	26	26	38	41	37	35	30	38	36
P49722	P49722	10	10	10	Proteasome subunit alpha type-2	Psma2	sp|P49722|PSA2_MOUSE Proteasome subunit alpha type-2 OS=Mus musculus GN=Psma2 PE=1 SV=3	1	10	10	10	1	1	1	1	2	1	4	8	8	9	8	8	2	3	1	3	2	2	8	7	7	8	8	8	1	1	1	1	2	1	4	8	8	9	8	8	2	3
Q99P88	Q99P88	33	33	33	Nuclear pore complex protein Nup155	Nup155	sp|Q99P88|NU155_MOUSE Nuclear pore complex protein Nup155 OS=Mus musculus GN=Nup155 PE=1 SV=1	1	33	33	33	9	6	7	7	9	5	20	24	25	23	20	22	9	10	10	12	12	12	21	24	21	25	24	25	9	6	7	7	9	5	20	24	25	23	20	22	9	10
Q9EPQ8	Q9EPQ8	68	68	67	Transcription factor 20	Tcf20	sp|Q9EPQ8|TCF20_MOUSE Transcription factor 20 OS=Mus musculus GN=Tcf20 PE=1 SV=3	1	68	68	67	47	45	47	45	39	40	38	44	40	42	29	25	51	53	50	52	53	55	41	37	34	34	44	43	47	45	47	45	39	40	38	44	40	42	29	25	51	53
Q8CGY8	Q8CGY8	36	36	36	UDP-N-acetylglucosamine--peptide N-acetylglucosaminyltransferase 110 kDa subunit	Ogt	sp|Q8CGY8|OGT1_MOUSE UDP-N-acetylglucosamine--peptide N-acetylglucosaminyltransferase 110 kDa subunit OS=Mus musculus GN=Ogt PE=1 SV=2	1	36	36	36	19	18	20	16	12	15	24	27	29	28	27	29	10	9	16	11	12	12	23	22	21	24	21	20	19	18	20	16	12	15	24	27	29	28	27	29	10	9
Q8R016	Q8R016	19	19	19	Bleomycin hydrolase	Blmh	sp|Q8R016|BLMH_MOUSE Bleomycin hydrolase OS=Mus musculus GN=Blmh PE=1 SV=1	1	19	19	19	6	6	5	6	3	5	10	16	15	17	14	14	6	6	4	6	6	5	15	13	14	12	14	14	6	6	5	6	3	5	10	16	15	17	14	14	6	6
Q8CDN6	Q8CDN6	20	20	20	Thioredoxin-like protein 1	Txnl1	sp|Q8CDN6|TXNL1_MOUSE Thioredoxin-like protein 1 OS=Mus musculus GN=Txnl1 PE=1 SV=3	1	20	20	20	3	1	5	2	3	4	13	16	14	15	12	16	6	2	6	2	2	2	15	14	12	15	12	10	3	1	5	2	3	4	13	16	14	15	12	16	6	2
A2BH40	A2BH40	58	58	55	AT-rich interactive domain-containing protein 1A	Arid1a	sp|A2BH40|ARI1A_MOUSE AT-rich interactive domain-containing protein 1A OS=Mus musculus GN=Arid1a PE=1 SV=1	1	58	58	55	34	23	31	30	26	24	27	30	33	32	30	29	49	51	45	43	45	43	34	30	31	26	35	38	34	23	31	30	26	24	27	30	33	32	30	29	49	51
P68373	P68373	37	4	3	Tubulin alpha-1C chain	Tuba1c	sp|P68373|TBA1C_MOUSE Tubulin alpha-1C chain OS=Mus musculus GN=Tuba1c PE=1 SV=1	1	37	4	3	22	24	24	24	25	20	22	32	28	29	31	31	27	26	27	26	24	23	30	27	30	27	29	31	2	2	2	2	2	1	1	2	2	2	2	2	3	2
Q99JX4	Q99JX4	19	19	19	Eukaryotic translation initiation factor 3 subunit M	Eif3m	sp|Q99JX4|EIF3M_MOUSE Eukaryotic translation initiation factor 3 subunit M OS=Mus musculus GN=Eif3m PE=1 SV=1	1	19	19	19	3	3	2	4	2	5	9	13	14	15	11	15	4	5	3	2	2	2	16	16	14	13	15	14	3	3	2	4	2	5	9	13	14	15	11	15	4	5
P54822	P54822	23	23	23	Adenylosuccinate lyase	Adsl	sp|P54822|PUR8_MOUSE Adenylosuccinate lyase OS=Mus musculus GN=Adsl PE=1 SV=2	1	23	23	23	2	2	2	2	3	4	12	19	15	15	14	14	3	1	3	0	3	3	18	16	15	14	15	14	2	2	2	2	3	4	12	19	15	15	14	14	3	1
Q9EPL8	Q9EPL8	29	29	28	Importin-7	Ipo7	sp|Q9EPL8|IPO7_MOUSE Importin-7 OS=Mus musculus GN=Ipo7 PE=1 SV=2	1	29	29	28	12	10	10	13	7	8	13	22	20	21	18	18	14	14	10	11	11	9	15	17	16	14	16	13	12	10	10	13	7	8	13	22	20	21	18	18	14	14
F8VQB6	F8VQB6	51	51	51	Unconventional myosin-X	Myo10	sp|F8VQB6|MYO10_MOUSE Unconventional myosin-X OS=Mus musculus GN=Myo10 PE=1 SV=1	1	51	51	51	15	15	17	17	16	15	25	37	39	41	25	28	19	16	22	15	15	14	29	27	28	28	27	26	15	15	17	17	16	15	25	37	39	41	25	28	19	16
Q9Z2I8	Q9Z2I8	22	22	22	Succinyl-CoA ligase [GDP-forming] subunit beta, mitochondrial	Suclg2	sp|Q9Z2I8|SUCB2_MOUSE Succinate--CoA ligase [GDP-forming] subunit beta, mitochondrial OS=Mus musculus GN=Suclg2 PE=1 SV=3	1	22	22	22	12	11	10	12	7	6	15	16	16	17	18	18	11	12	11	11	10	8	15	14	15	14	15	14	12	11	10	12	7	6	15	16	16	17	18	18	11	12
Q921E6	Q921E6	20	20	20	Polycomb protein EED	Eed	sp|Q921E6|EED_MOUSE Polycomb protein EED OS=Mus musculus GN=Eed PE=1 SV=1	1	20	20	20	16	14	15	15	12	12	14	18	18	17	17	15	17	17	14	15	17	16	12	13	14	13	14	14	16	14	15	15	12	12	14	18	18	17	17	15	17	17
Q66JS6	Q66JS6	18	18	1	Eukaryotic translation initiation factor 3 subunit J-B	Eif3j2	sp|Q66JS6|EI3JB_MOUSE Eukaryotic translation initiation factor 3 subunit J-B OS=Mus musculus GN=Eif3j2 PE=1 SV=1	1	18	18	1	2	1	3	1	5	4	14	14	13	13	16	16	6	3	5	4	1	4	16	15	17	16	14	14	2	1	3	1	5	4	14	14	13	13	16	16	6	3
P97329	P97329	34	34	34	Kinesin-like protein KIF20A	Kif20a	sp|P97329|KI20A_MOUSE Kinesin-like protein KIF20A OS=Mus musculus GN=Kif20a PE=1 SV=1	1	34	34	34	21	20	18	15	20	20	23	28	24	25	26	25	27	25	25	24	24	24	24	25	21	21	23	23	21	20	18	15	20	20	23	28	24	25	26	25	27	25
Q9WVA3	Q9WVA3	14	14	14	Mitotic checkpoint protein BUB3	Bub3	sp|Q9WVA3|BUB3_MOUSE Mitotic checkpoint protein BUB3 OS=Mus musculus GN=Bub3 PE=1 SV=2	1	14	14	14	7	3	5	5	3	3	12	12	13	14	13	12	8	9	7	6	5	8	10	8	9	10	10	11	7	3	5	5	3	3	12	12	13	14	13	12	8	9
Q9CQ71	Q9CQ71	6	6	6	Replication protein A 14 kDa subunit	Rpa3	sp|Q9CQ71|RFA3_MOUSE Replication protein A 14 kDa subunit OS=Mus musculus GN=Rpa3 PE=1 SV=1	1	6	6	6	4	5	4	3	3	3	4	5	5	5	5	5	5	6	5	4	5	6	6	6	5	5	6	5	4	5	4	3	3	3	4	5	5	5	5	5	5	6
P27612	P27612	32	32	32	Phospholipase A-2-activating protein	Plaa	sp|P27612|PLAP_MOUSE Phospholipase A-2-activating protein OS=Mus musculus GN=Plaa PE=1 SV=4	1	32	32	32	10	6	8	11	8	9	21	24	24	22	24	24	17	18	13	14	13	12	24	24	22	21	19	21	10	6	8	11	8	9	21	24	24	22	24	24	17	18
Q8R480	Q8R480	20	20	20	Nuclear pore complex protein Nup85	Nup85	sp|Q8R480|NUP85_MOUSE Nuclear pore complex protein Nup85 OS=Mus musculus GN=Nup85 PE=1 SV=1	1	20	20	20	6	10	7	7	10	8	12	15	15	17	14	12	13	11	10	11	13	10	14	12	16	15	15	15	6	10	7	7	10	8	12	15	15	17	14	12	13	11
Q8BHY2	Q8BHY2	18	18	18	Nucleolar complex protein 4 homolog	Noc4l	sp|Q8BHY2|NOC4L_MOUSE Nucleolar complex protein 4 homolog OS=Mus musculus GN=Noc4l PE=2 SV=1	1	18	18	18	10	10	10	11	10	11	8	13	13	12	11	14	13	13	12	13	11	13	14	16	14	13	16	15	10	10	10	11	10	11	8	13	13	12	11	14	13	13
Q99K85	Q99K85	21	21	21	Phosphoserine aminotransferase	Psat1	sp|Q99K85|SERC_MOUSE Phosphoserine aminotransferase OS=Mus musculus GN=Psat1 PE=1 SV=1	1	21	21	21	1	1	3	1	4	6	13	17	16	16	16	17	6	5	3	6	3	3	14	15	13	13	14	14	1	1	3	1	4	6	13	17	16	16	16	17	6	5
P84078;P61205	P84078;P61205	10;9	5;4	2;1	ADP-ribosylation factor 1;ADP-ribosylation factor 3	Arf1;Arf3	sp|P84078|ARF1_MOUSE ADP-ribosylation factor 1 OS=Mus musculus GN=Arf1 PE=1 SV=2;sp|P61205|ARF3_MOUSE ADP-ribosylation factor 3 OS=Mus musculus GN=Arf3 PE=2 SV=2	2	10	5	2	4	6	6	7	3	3	5	9	8	9	9	9	5	5	8	7	7	6	9	8	9	7	9	8	2	3	4	4	2	2	2	4	4	4	4	4	3	3
Q8BMA6	Q8BMA6	29	29	29	Signal recognition particle subunit SRP68	Srp68	sp|Q8BMA6|SRP68_MOUSE Signal recognition particle subunit SRP68 OS=Mus musculus GN=Srp68 PE=1 SV=2	1	29	29	29	9	9	12	11	7	7	18	22	24	22	24	24	14	14	16	13	12	11	22	21	22	20	22	24	9	9	12	11	7	7	18	22	24	22	24	24	14	14
P08030	P08030	12	12	12	Adenine phosphoribosyltransferase	Aprt	sp|P08030|APT_MOUSE Adenine phosphoribosyltransferase OS=Mus musculus GN=Aprt PE=1 SV=2	1	12	12	12	6	6	6	7	5	5	6	10	10	9	11	11	6	4	4	5	4	4	8	8	8	7	7	9	6	6	6	7	5	5	6	10	10	9	11	11	6	4
Q9D880	Q9D880	11	11	11	Mitochondrial import inner membrane translocase subunit TIM50	Timm50	sp|Q9D880|TIM50_MOUSE Mitochondrial import inner membrane translocase subunit TIM50 OS=Mus musculus GN=Timm50 PE=1 SV=1	1	11	11	11	7	7	8	8	5	5	7	10	10	9	8	9	7	7	8	6	7	7	9	8	8	8	8	8	7	7	8	8	5	5	7	10	10	9	8	9	7	7
Q9QYY0	Q9QYY0	20	20	20	GRB2-associated-binding protein 1	Gab1	sp|Q9QYY0|GAB1_MOUSE GRB2-associated-binding protein 1 OS=Mus musculus GN=Gab1 PE=1 SV=2	1	20	20	20	6	8	4	4	4	4	13	16	16	14	16	16	8	8	9	10	8	7	16	15	17	18	16	16	6	8	4	4	4	4	13	16	16	14	16	16	8	8
O70318	O70318	40	40	37	Band 4.1-like protein 2	Epb41l2	sp|O70318|E41L2_MOUSE Band 4.1-like protein 2 OS=Mus musculus GN=Epb41l2 PE=1 SV=2	1	40	40	37	11	12	9	11	9	8	24	30	28	27	22	25	12	14	10	13	10	13	32	32	31	29	29	27	11	12	9	11	9	8	24	30	28	27	22	25	12	14
Q3UHU5	Q3UHU5	62	62	58	Microtubule cross-linking factor 1	Mtcl1	sp|Q3UHU5|MTCL1_MOUSE Microtubule cross-linking factor 1 OS=Mus musculus GN=Mtcl1 PE=1 SV=1	1	62	62	58	23	25	21	14	26	19	39	39	43	42	35	32	28	26	31	28	26	26	43	42	44	48	48	48	23	25	21	14	26	19	39	39	43	42	35	32	28	26
O88271	O88271	16	16	16	Craniofacial development protein 1	Cfdp1	sp|O88271|CFDP1_MOUSE Craniofacial development protein 1 OS=Mus musculus GN=Cfdp1 PE=1 SV=1	1	16	16	16	0	1	0	2	1	1	10	12	12	12	12	14	4	2	4	7	4	2	13	14	14	13	12	13	0	1	0	2	1	1	10	12	12	12	12	14	4	2
Q60597	Q60597	35	35	35	2-oxoglutarate dehydrogenase, mitochondrial	Ogdh	sp|Q60597|ODO1_MOUSE 2-oxoglutarate dehydrogenase, mitochondrial OS=Mus musculus GN=Ogdh PE=1 SV=3	1	35	35	35	6	4	6	3	5	4	21	25	28	29	26	29	7	6	3	6	7	6	28	27	27	26	25	25	6	4	6	3	5	4	21	25	28	29	26	29	7	6
Q8BJW5	Q8BJW5	26	26	26	Nucleolar protein 11	Nol11	sp|Q8BJW5|NOL11_MOUSE Nucleolar protein 11 OS=Mus musculus GN=Nol11 PE=2 SV=1	1	26	26	26	17	20	18	18	17	14	15	17	20	16	15	15	19	19	20	19	18	18	18	17	16	17	18	21	17	20	18	18	17	14	15	17	20	16	15	15	19	19
Q8K4B0	Q8K4B0	34	30	26	Metastasis-associated protein MTA1	Mta1	sp|Q8K4B0|MTA1_MOUSE Metastasis-associated protein MTA1 OS=Mus musculus GN=Mta1 PE=1 SV=1	1	34	30	26	19	20	21	20	20	20	16	21	23	23	17	21	31	31	29	29	31	30	21	22	21	19	24	27	17	18	18	17	17	18	12	17	19	19	16	17	28	28
Q3V1H1	Q3V1H1	29	29	29	Cytoskeleton-associated protein 2	Ckap2	sp|Q3V1H1|CKAP2_MOUSE Cytoskeleton-associated protein 2 OS=Mus musculus GN=Ckap2 PE=1 SV=1	1	29	29	29	19	17	20	17	17	10	17	23	23	22	17	21	21	22	18	20	19	22	21	20	20	20	23	22	19	17	20	17	17	10	17	23	23	22	17	21	21	22
Q9WUP7	Q9WUP7	16	16	16	Ubiquitin carboxyl-terminal hydrolase isozyme L5	Uchl5	sp|Q9WUP7|UCHL5_MOUSE Ubiquitin carboxyl-terminal hydrolase isozyme L5 OS=Mus musculus GN=Uchl5 PE=1 SV=2	1	16	16	16	9	11	9	10	9	10	8	13	13	14	13	16	12	11	8	9	10	12	13	13	12	12	13	12	9	11	9	10	9	10	8	13	13	14	13	16	12	11
P83940	P83940	7	7	7	Transcription elongation factor B polypeptide 1	Tceb1	sp|P83940|ELOC_MOUSE Elongin-C OS=Mus musculus GN=Eloc PE=1 SV=1	1	7	7	7	6	3	5	5	3	3	7	7	7	7	7	7	4	4	4	4	4	4	6	6	5	6	6	5	6	3	5	5	3	3	7	7	7	7	7	7	4	4
Q9ER72	Q9ER72	32	32	32	Cysteine--tRNA ligase, cytoplasmic	Cars	sp|Q9ER72|SYCC_MOUSE Cysteine--tRNA ligase, cytoplasmic OS=Mus musculus GN=Cars PE=1 SV=2	1	32	32	32	1	0	4	3	1	2	21	25	25	26	26	26	7	7	4	5	6	7	22	25	23	22	21	22	1	0	4	3	1	2	21	25	25	26	26	26	7	7
Q91VR2	Q91VR2	11	11	11	ATP synthase subunit gamma, mitochondrial	Atp5c1	sp|Q91VR2|ATPG_MOUSE ATP synthase subunit gamma, mitochondrial OS=Mus musculus GN=Atp5c1 PE=1 SV=1	1	11	11	11	5	5	7	6	5	4	6	7	7	7	7	8	9	9	8	8	9	8	8	9	11	10	9	10	5	5	7	6	5	4	6	7	7	7	7	8	9	9
Q60960	Q60960	16	16	12	Importin subunit alpha-5;Importin subunit alpha-5, N-terminally processed	Kpna1	sp|Q60960|IMA5_MOUSE Importin subunit alpha-5 OS=Mus musculus GN=Kpna1 PE=1 SV=2	1	16	16	12	6	6	4	4	2	1	9	12	13	11	11	12	4	3	5	4	3	3	11	11	11	12	11	9	6	6	4	4	2	1	9	12	13	11	11	12	4	3
Q80UM3	Q80UM3	36	36	33	N-alpha-acetyltransferase 15, NatA auxiliary subunit	Naa15	sp|Q80UM3|NAA15_MOUSE N-alpha-acetyltransferase 15, NatA auxiliary subunit OS=Mus musculus GN=Naa15 PE=1 SV=1	1	36	36	33	9	7	11	7	9	3	19	23	25	25	25	24	18	18	10	13	9	12	28	29	28	23	27	25	9	7	11	7	9	3	19	23	25	25	25	24	18	18
O08997	O08997	7	7	7	Copper transport protein ATOX1	Atox1	sp|O08997|ATOX1_MOUSE Copper transport protein ATOX1 OS=Mus musculus GN=Atox1 PE=1 SV=1	1	7	7	7	0	0	0	0	1	1	6	6	6	6	6	7	1	2	2	2	0	1	7	6	6	7	6	6	0	0	0	0	1	1	6	6	6	6	6	7	1	2
P14901	P14901	14	14	14	Heme oxygenase 1	Hmox1	sp|P14901|HMOX1_MOUSE Heme oxygenase 1 OS=Mus musculus GN=Hmox1 PE=1 SV=1	1	14	14	14	5	5	3	5	2	6	9	12	11	11	11	10	4	5	8	6	7	4	9	8	13	11	9	12	5	5	3	5	2	6	9	12	11	11	11	10	4	5
P61759	P61759	12	12	12	Prefoldin subunit 3	Vbp1	sp|P61759|PFD3_MOUSE Prefoldin subunit 3 OS=Mus musculus GN=Vbp1 PE=1 SV=2	1	12	12	12	2	2	1	0	2	5	6	9	10	9	9	9	2	2	3	4	1	2	11	11	12	11	12	11	2	2	1	0	2	5	6	9	10	9	9	9	2	2
Q9QUI0	Q9QUI0	12	12	5	Transforming protein RhoA	Rhoa	sp|Q9QUI0|RHOA_MOUSE Transforming protein RhoA OS=Mus musculus GN=Rhoa PE=1 SV=1	1	12	12	5	3	6	4	6	5	3	7	9	9	9	9	9	7	6	5	6	5	3	11	10	12	12	9	10	3	6	4	6	5	3	7	9	9	9	9	9	7	6
Q6NZB0	Q6NZB0	13	13	13	DnaJ homolog subfamily C member 8	Dnajc8	sp|Q6NZB0|DNJC8_MOUSE DnaJ homolog subfamily C member 8 OS=Mus musculus GN=Dnajc8 PE=1 SV=2	1	13	13	13	2	0	1	1	0	0	8	9	11	10	11	9	0	2	1	1	1	2	12	12	12	10	12	12	2	0	1	1	0	0	8	9	11	10	11	9	0	2
P63073	P63073	7	7	7	Eukaryotic translation initiation factor 4E	Eif4e	sp|P63073|IF4E_MOUSE Eukaryotic translation initiation factor 4E OS=Mus musculus GN=Eif4e PE=1 SV=1	1	7	7	7	4	5	5	6	4	4	6	7	6	7	7	7	6	6	5	5	6	6	7	7	7	7	6	7	4	5	5	6	4	4	6	7	6	7	7	7	6	6
Q9CRB2	Q9CRB2	7	7	7	H/ACA ribonucleoprotein complex subunit 2	Nhp2	sp|Q9CRB2|NHP2_MOUSE H/ACA ribonucleoprotein complex subunit 2 OS=Mus musculus GN=Nhp2 PE=1 SV=1	1	7	7	7	5	4	3	5	4	3	4	6	6	6	5	5	5	6	3	4	5	6	7	4	5	5	6	4	5	4	3	5	4	3	4	6	6	6	5	5	5	6
Q91VX2	Q91VX2	25	25	25	Ubiquitin-associated protein 2	Ubap2	sp|Q91VX2|UBAP2_MOUSE Ubiquitin-associated protein 2 OS=Mus musculus GN=Ubap2 PE=1 SV=1	1	25	25	25	1	0	5	3	2	2	18	24	24	23	23	22	4	3	3	3	3	3	24	21	22	20	23	21	1	0	5	3	2	2	18	24	24	23	23	22	4	3
Q7TMY8	Q7TMY8	84	84	84	E3 ubiquitin-protein ligase HUWE1	Huwe1	sp|Q7TMY8|HUWE1_MOUSE E3 ubiquitin-protein ligase HUWE1 OS=Mus musculus GN=Huwe1 PE=1 SV=5	1	84	84	84	8	9	10	9	9	7	39	47	52	48	53	53	17	18	12	6	12	11	58	55	57	45	53	50	8	9	10	9	9	7	39	47	52	48	53	53	17	18
P62814	P62814	20	20	20	V-type proton ATPase subunit B, brain isoform	Atp6v1b2	sp|P62814|VATB2_MOUSE V-type proton ATPase subunit B, brain isoform OS=Mus musculus GN=Atp6v1b2 PE=1 SV=1	1	20	20	20	4	5	6	6	4	6	13	17	18	16	18	19	7	10	8	6	7	8	19	18	19	17	17	16	4	5	6	6	4	6	13	17	18	16	18	19	7	10
Q922S8	Q922S8	26	26	24	Kinesin-like protein KIF2C	Kif2c	sp|Q922S8|KIF2C_MOUSE Kinesin-like protein KIF2C OS=Mus musculus GN=Kif2c PE=1 SV=1	1	26	26	24	17	12	14	15	10	9	20	21	21	22	20	23	19	19	18	20	19	18	21	20	21	19	19	21	17	12	14	15	10	9	20	21	21	22	20	23	19	19
Q8BMF4	Q8BMF4	18	18	18	Dihydrolipoyllysine-residue acetyltransferase component of pyruvate dehydrogenase complex, mitochondrial	Dlat	sp|Q8BMF4|ODP2_MOUSE Dihydrolipoyllysine-residue acetyltransferase component of pyruvate dehydrogenase complex, mitochondrial OS=Mus musculus GN=Dlat PE=1 SV=2	1	18	18	18	8	8	7	5	6	5	10	16	15	15	17	14	7	8	5	8	4	9	14	14	14	17	14	14	8	8	7	5	6	5	10	16	15	15	17	14	7	8
Q99KQ4	Q99KQ4	25	25	25	Nicotinamide phosphoribosyltransferase	Nampt	sp|Q99KQ4|NAMPT_MOUSE Nicotinamide phosphoribosyltransferase OS=Mus musculus GN=Nampt PE=1 SV=1	1	25	25	25	11	8	6	10	6	6	16	21	19	17	20	22	12	13	9	10	9	9	19	20	18	17	20	18	11	8	6	10	6	6	16	21	19	17	20	22	12	13
Q8CGC6;REV__Q3UGM2	Q8CGC6	28;1	28;1	28;1	RNA-binding protein 28	Rbm28	sp|Q8CGC6|RBM28_MOUSE RNA-binding protein 28 OS=Mus musculus GN=Rbm28 PE=1 SV=4	2	28	28	28	20	19	19	16	14	16	17	19	18	19	17	17	19	17	21	22	20	20	21	18	20	16	22	24	20	19	19	16	14	16	17	19	18	19	17	17	19	17
Q8R050	Q8R050	23	23	12	Eukaryotic peptide chain release factor GTP-binding subunit ERF3A	Gspt1	sp|Q8R050|ERF3A_MOUSE Eukaryotic peptide chain release factor GTP-binding subunit ERF3A OS=Mus musculus GN=Gspt1 PE=1 SV=2	1	23	23	12	4	5	6	7	6	5	15	18	18	19	18	19	9	9	6	7	8	7	17	17	18	17	16	15	4	5	6	7	6	5	15	18	18	19	18	19	9	9
P07742	P07742	28	28	28	Ribonucleoside-diphosphate reductase large subunit	Rrm1	sp|P07742|RIR1_MOUSE Ribonucleoside-diphosphate reductase large subunit OS=Mus musculus GN=Rrm1 PE=1 SV=2	1	28	28	28	8	6	6	9	4	7	13	21	22	19	22	22	7	10	6	5	6	9	24	23	21	24	22	18	8	6	6	9	4	7	13	21	22	19	22	22	7	10
Q8BY71	Q8BY71	14	14	14	Histone acetyltransferase type B catalytic subunit	Hat1	sp|Q8BY71|HAT1_MOUSE Histone acetyltransferase type B catalytic subunit OS=Mus musculus GN=Hat1 PE=1 SV=1	1	14	14	14	6	4	7	7	4	3	11	14	14	13	14	13	8	8	7	6	6	6	12	10	11	11	10	9	6	4	7	7	4	3	11	14	14	13	14	13	8	8
Q3URR7	Q3URR7	29	29	29	Zinc finger and SCAN domain-containing protein 10	Zscan10	sp|Q3URR7|ZSC10_MOUSE Zinc finger and SCAN domain-containing protein 10 OS=Mus musculus GN=Zscan10 PE=1 SV=2	1	29	29	29	18	21	17	14	14	12	21	23	22	21	22	24	19	16	20	19	18	16	20	17	23	21	20	24	18	21	17	14	14	12	21	23	22	21	22	24	19	16
A2ALU4	A2ALU4	53	53	51	Protein Shroom2	Shroom2	sp|A2ALU4|SHRM2_MOUSE Protein Shroom2 OS=Mus musculus GN=Shroom2 PE=1 SV=1	1	53	53	51	14	16	17	12	18	16	33	39	40	41	32	36	9	6	12	12	11	13	31	31	30	30	32	35	14	16	17	12	18	16	33	39	40	41	32	36	9	6
Q9D666	Q9D666	31	31	30	SUN domain-containing protein 1	Sun1	sp|Q9D666|SUN1_MOUSE SUN domain-containing protein 1 OS=Mus musculus GN=Sun1 PE=1 SV=2	1	31	31	30	12	10	9	12	12	8	20	25	26	25	24	22	16	17	14	17	15	15	28	27	27	25	25	26	12	10	9	12	12	8	20	25	26	25	24	22	16	17
Q8VDD9	Q8VDD9	55	53	51	PH-interacting protein	Phip	sp|Q8VDD9|PHIP_MOUSE PH-interacting protein OS=Mus musculus GN=Phip PE=1 SV=2	1	55	53	51	35	34	36	36	29	28	30	30	30	33	28	30	46	44	49	44	48	45	26	28	34	35	33	31	33	32	34	34	27	27	29	28	29	31	27	29	44	42
P59708	P59708	6	6	6	Splicing factor 3B subunit 6	Sf3b6	sp|P59708|SF3B6_MOUSE Splicing factor 3B subunit 6 OS=Mus musculus GN=Sf3b6 PE=1 SV=1	1	6	6	6	5	4	5	6	3	4	4	6	5	6	6	6	3	4	3	3	4	3	6	4	5	5	5	6	5	4	5	6	3	4	4	6	5	6	6	6	3	4
Q8BG79	Q8BG79	33	33	33	CWF19-like protein 2	Cwf19l2	sp|Q8BG79|C19L2_MOUSE CWF19-like protein 2 OS=Mus musculus GN=Cwf19l2 PE=1 SV=1	1	33	33	33	15	16	15	16	12	14	23	25	25	25	19	21	14	16	12	16	15	12	24	25	22	25	23	25	15	16	15	16	12	14	23	25	25	25	19	21	14	16
Q9D1C1	Q9D1C1	11	11	11	Ubiquitin-conjugating enzyme E2 C	Ube2c	sp|Q9D1C1|UBE2C_MOUSE Ubiquitin-conjugating enzyme E2 C OS=Mus musculus GN=Ube2c PE=1 SV=1	1	11	11	11	3	3	2	4	2	4	8	10	9	10	9	11	1	3	5	3	4	1	10	10	9	9	11	9	3	3	2	4	2	4	8	10	9	10	9	11	1	3
P42208	P42208	17	17	17	Septin-2	2002-09-01	sp|P42208|SEPT2_MOUSE Septin-2 OS=Mus musculus GN=Sept2 PE=1 SV=2	1	17	17	17	4	4	5	5	4	4	12	15	16	15	16	15	6	8	5	6	5	4	12	12	13	11	11	9	4	4	5	5	4	4	12	15	16	15	16	15	6	8
Q62383	Q62383	54	54	54	Transcription elongation factor SPT6	Supt6h	sp|Q62383|SPT6H_MOUSE Transcription elongation factor SPT6 OS=Mus musculus GN=Supt6h PE=1 SV=2	1	54	54	54	8	9	6	9	7	7	37	40	41	41	40	37	12	13	13	9	12	9	33	37	35	33	40	36	8	9	6	9	7	7	37	40	41	41	40	37	12	13
P10711;Q9QVN7	P10711	19;1	19;1	19;1	Transcription elongation factor A protein 1	Tcea1	sp|P10711|TCEA1_MOUSE Transcription elongation factor A protein 1 OS=Mus musculus GN=Tcea1 PE=1 SV=2	2	19	19	19	0	0	1	0	3	1	15	15	16	16	16	18	0	0	0	0	0	0	16	16	12	12	15	13	0	0	1	0	3	1	15	15	16	16	16	18	0	0
Q61466	Q61466	25	25	20	SWI/SNF-related matrix-associated actin-dependent regulator of chromatin subfamily D member 1	Smarcd1	sp|Q61466|SMRD1_MOUSE SWI/SNF-related matrix-associated actin-dependent regulator of chromatin subfamily D member 1 OS=Mus musculus GN=Smarcd1 PE=1 SV=3	1	25	25	20	19	15	20	17	17	14	13	18	16	17	19	17	22	23	22	22	23	22	21	21	22	20	20	22	19	15	20	17	17	14	13	18	16	17	19	17	22	23
Q99KN9	Q99KN9	20	20	20	Clathrin interactor 1	Clint1	sp|Q99KN9|EPN4_MOUSE Clathrin interactor 1 OS=Mus musculus GN=Clint1 PE=1 SV=2	1	20	20	20	1	3	5	1	1	3	12	12	11	14	12	14	12	12	11	12	6	7	18	17	15	15	14	13	1	3	5	1	1	3	12	12	11	14	12	14	12	12
Q04692	Q04692	34	34	34	SWI/SNF-related matrix-associated actin-dependent regulator of chromatin subfamily A containing DEAD/H box 1	Smarcad1	sp|Q04692|SMRCD_MOUSE SWI/SNF-related matrix-associated actin-dependent regulator of chromatin subfamily A containing DEAD/H box 1 OS=Mus musculus GN=Smarcad1 PE=1 SV=2	1	34	34	34	15	16	12	13	11	8	22	26	24	25	25	22	19	17	15	14	13	11	28	27	27	27	28	28	15	16	12	13	11	8	22	26	24	25	25	22	19	17
Q5U458	Q5U458	24	24	24	DnaJ homolog subfamily C member 11	Dnajc11	sp|Q5U458|DJC11_MOUSE DnaJ homolog subfamily C member 11 OS=Mus musculus GN=Dnajc11 PE=1 SV=2	1	24	24	24	7	5	6	7	6	6	9	11	12	12	12	8	11	10	10	11	11	10	22	22	13	11	14	15	7	5	6	7	6	6	9	11	12	12	12	8	11	10
Q6VGS5	Q6VGS5	73	73	73	Protein Daple	Ccdc88c	sp|Q6VGS5|DAPLE_MOUSE Protein Daple OS=Mus musculus GN=Ccdc88c PE=1 SV=1	1	73	73	73	16	12	14	11	17	20	46	52	53	55	38	51	14	11	12	12	16	17	37	44	39	38	43	46	16	12	14	11	17	20	46	52	53	55	38	51	14	11
Q64331	Q64331	37	37	37	Unconventional myosin-VI	Myo6	sp|Q64331|MYO6_MOUSE Unconventional myosin-VI OS=Mus musculus GN=Myo6 PE=1 SV=1	1	37	37	37	0	0	0	1	1	0	6	9	8	9	5	2	9	8	17	14	5	6	31	28	34	30	30	29	0	0	0	1	1	0	6	9	8	9	5	2	9	8
Q99M87	Q99M87	19	19	19	DnaJ homolog subfamily A member 3, mitochondrial	Dnaja3	sp|Q99M87|DNJA3_MOUSE DnaJ homolog subfamily A member 3, mitochondrial OS=Mus musculus GN=Dnaja3 PE=1 SV=1	1	19	19	19	8	9	8	10	8	7	11	15	15	16	13	16	10	11	11	10	11	9	15	15	15	15	16	16	8	9	8	10	8	7	11	15	15	16	13	16	10	11
Q9D0D4	Q9D0D4	17	17	17	Probable dimethyladenosine transferase	Dimt1	sp|Q9D0D4|DIM1_MOUSE Probable dimethyladenosine transferase OS=Mus musculus GN=Dimt1 PE=2 SV=1	1	17	17	17	9	7	8	9	7	9	13	13	10	10	10	11	9	9	9	9	9	9	10	11	11	12	12	12	9	7	8	9	7	9	13	13	10	10	10	11	9	9
O08795	O08795	16	16	16	Glucosidase 2 subunit beta	Prkcsh	sp|O08795|GLU2B_MOUSE Glucosidase 2 subunit beta OS=Mus musculus GN=Prkcsh PE=1 SV=1	1	16	16	16	3	1	1	2	1	1	11	14	11	12	13	13	2	4	6	5	2	5	13	13	13	14	13	14	3	1	1	2	1	1	11	14	11	12	13	13	2	4
Q14AX6;Q3V3A1;O35495	Q14AX6	34;1;1	34;1;1	29;0;0	Cyclin-dependent kinase 12	Cdk12	sp|Q14AX6|CDK12_MOUSE Cyclin-dependent kinase 12 OS=Mus musculus GN=Cdk12 PE=1 SV=2	3	34	34	29	17	18	17	18	8	13	21	25	27	25	18	21	14	17	14	14	15	14	27	25	25	25	25	25	17	18	17	18	8	13	21	25	27	25	18	21	14	17
Q91VD9	Q91VD9	25	25	25	NADH-ubiquinone oxidoreductase 75 kDa subunit, mitochondrial	Ndufs1	sp|Q91VD9|NDUS1_MOUSE NADH-ubiquinone oxidoreductase 75 kDa subunit, mitochondrial OS=Mus musculus GN=Ndufs1 PE=1 SV=2	1	25	25	25	8	12	10	10	5	8	18	20	22	21	19	21	11	10	10	6	13	16	17	17	18	18	18	18	8	12	10	10	5	8	18	20	22	21	19	21	11	10
P63280	P63280	11	11	11	SUMO-conjugating enzyme UBC9	Ube2i	sp|P63280|UBC9_MOUSE SUMO-conjugating enzyme UBC9 OS=Mus musculus GN=Ube2i PE=1 SV=1	1	11	11	11	5	3	3	3	4	3	7	8	9	9	5	9	3	4	4	3	2	2	8	9	9	10	9	9	5	3	3	3	4	3	7	8	9	9	5	9	3	4
Q8C1A5	Q8C1A5	28	28	28	Thimet oligopeptidase	Thop1	sp|Q8C1A5|THOP1_MOUSE Thimet oligopeptidase OS=Mus musculus GN=Thop1 PE=1 SV=1	1	28	28	28	4	5	8	6	7	3	20	21	23	20	23	23	11	13	6	5	7	13	19	18	19	15	19	14	4	5	8	6	7	3	20	21	23	20	23	23	11	13
O08638	O08638	28	4	4	Myosin-11	Myh11	sp|O08638|MYH11_MOUSE Myosin-11 OS=Mus musculus GN=Myh11 PE=1 SV=1	1	28	4	4	20	19	17	18	16	16	21	23	23	23	22	23	21	21	20	19	22	19	24	23	23	20	22	23	2	2	0	1	0	0	1	2	1	2	2	2	1	2
Q99JI6	Q99JI6	13	13	3	Ras-related protein Rap-1b	Rap1b	sp|Q99JI6|RAP1B_MOUSE Ras-related protein Rap-1b OS=Mus musculus GN=Rap1b PE=1 SV=2	1	13	13	3	5	3	5	4	4	5	6	9	9	7	9	7	9	8	8	9	9	9	9	9	10	9	12	9	5	3	5	4	4	5	6	9	9	7	9	7	9	8
Q3URK3	Q3URK3	56	56	56	Methylcytosine dioxygenase TET1	Tet1	sp|Q3URK3|TET1_MOUSE Methylcytosine dioxygenase TET1 OS=Mus musculus GN=Tet1 PE=1 SV=2	1	56	56	56	42	42	43	38	36	29	37	43	37	42	32	30	35	38	42	42	45	36	30	29	30	34	35	38	42	42	43	38	36	29	37	43	37	42	32	30	35	38
P50516	P50516	29	29	29	V-type proton ATPase catalytic subunit A	Atp6v1a	sp|P50516|VATA_MOUSE V-type proton ATPase catalytic subunit A OS=Mus musculus GN=Atp6v1a PE=1 SV=2	1	29	29	29	0	2	3	3	2	1	15	16	15	17	16	15	5	7	9	7	7	4	21	23	25	23	22	19	0	2	3	3	2	1	15	16	15	17	16	15	5	7
Q922U1;REV__Q3TBL6	Q922U1	33;1	33;1	33;1	U4/U6 small nuclear ribonucleoprotein Prp3	Prpf3	sp|Q922U1|PRPF3_MOUSE U4/U6 small nuclear ribonucleoprotein Prp3 OS=Mus musculus GN=Prpf3 PE=1 SV=1	2	33	33	33	15	13	20	17	13	12	19	25	23	24	21	24	19	17	14	14	17	16	23	21	20	19	22	19	15	13	20	17	13	12	19	25	23	24	21	24	19	17
Q8BH97	Q8BH97	14	14	14	Reticulocalbin-3	Rcn3	sp|Q8BH97|RCN3_MOUSE Reticulocalbin-3 OS=Mus musculus GN=Rcn3 PE=1 SV=1	1	14	14	14	4	3	3	4	4	3	6	9	8	10	9	7	5	8	8	9	7	4	12	12	13	10	13	11	4	3	3	4	4	3	6	9	8	10	9	7	5	8
Q6NVF9	Q6NVF9	12	12	12	Cleavage and polyadenylation specificity factor subunit 6	Cpsf6	sp|Q6NVF9|CPSF6_MOUSE Cleavage and polyadenylation specificity factor subunit 6 OS=Mus musculus GN=Cpsf6 PE=1 SV=1	1	12	12	12	5	5	5	4	3	2	10	11	12	11	11	10	4	5	4	5	3	2	9	9	8	9	9	9	5	5	5	4	3	2	10	11	12	11	11	10	4	5
Q9DCD2	Q9DCD2	35	35	35	Pre-mRNA-splicing factor SYF1	Xab2	sp|Q9DCD2|SYF1_MOUSE Pre-mRNA-splicing factor SYF1 OS=Mus musculus GN=Xab2 PE=1 SV=1	1	35	35	35	6	9	9	8	5	9	19	23	21	22	19	21	12	11	7	10	13	13	24	26	28	23	29	27	6	9	9	8	5	9	19	23	21	22	19	21	12	11
P99028	P99028	7	7	7	Cytochrome b-c1 complex subunit 6, mitochondrial	Uqcrh	sp|P99028|QCR6_MOUSE Cytochrome b-c1 complex subunit 6, mitochondrial OS=Mus musculus GN=Uqcrh PE=1 SV=2	1	7	7	7	1	1	1	2	0	2	2	3	3	4	4	4	3	3	2	2	4	3	6	7	5	4	6	7	1	1	1	2	0	2	2	3	3	4	4	4	3	3
Q64521	Q64521	30	30	30	Glycerol-3-phosphate dehydrogenase, mitochondrial	Gpd2	sp|Q64521|GPDM_MOUSE Glycerol-3-phosphate dehydrogenase, mitochondrial OS=Mus musculus GN=Gpd2 PE=1 SV=2	1	30	30	30	4	5	1	5	6	2	14	20	21	17	19	20	7	5	6	6	4	6	23	21	25	20	24	25	4	5	1	5	6	2	14	20	21	17	19	20	7	5
Q60953	Q60953	30	30	30	Protein PML	Pml	sp|Q60953|PML_MOUSE Protein PML OS=Mus musculus GN=Pml PE=1 SV=3	1	30	30	30	9	7	8	8	6	4	15	22	21	22	20	23	9	8	8	7	7	8	20	21	24	19	23	22	9	7	8	8	6	4	15	22	21	22	20	23	9	8
O88544	O88544	21	21	21	COP9 signalosome complex subunit 4	Cops4	sp|O88544|CSN4_MOUSE COP9 signalosome complex subunit 4 OS=Mus musculus GN=Cops4 PE=1 SV=1	1	21	21	21	0	1	3	2	1	1	15	19	17	17	18	18	6	6	1	2	1	5	19	17	18	18	18	17	0	1	3	2	1	1	15	19	17	17	18	18	6	6
Q3UEB3	Q3UEB3	18	18	18	Poly(U)-binding-splicing factor PUF60	Puf60	sp|Q3UEB3|PUF60_MOUSE Poly(U)-binding-splicing factor PUF60 OS=Mus musculus GN=Puf60 PE=1 SV=2	1	18	18	18	12	10	12	13	8	9	15	15	16	16	15	15	8	8	7	8	6	6	13	13	14	14	13	13	12	10	12	13	8	9	15	15	16	16	15	15	8	8
Q9CZX0	Q9CZX0	24	24	24	Elongator complex protein 3	Elp3	sp|Q9CZX0|ELP3_MOUSE Elongator complex protein 3 OS=Mus musculus GN=Elp3 PE=1 SV=1	1	24	24	24	8	9	11	9	10	12	17	18	18	19	17	17	15	18	16	18	16	15	16	18	17	14	15	16	8	9	11	9	10	12	17	18	18	19	17	17	15	18
Q9CQS7;P85965	Q9CQS7;P85965	8;4	8;4	8;4	Developmental pluripotency-associated protein 5A;Developmental pluripotency-associated protein 5B/5C	Dppa5a;Dppa5b	sp|Q9CQS7|DPA5A_MOUSE Developmental pluripotency-associated protein 5A OS=Mus musculus GN=Dppa5a PE=1 SV=2;sp|P85965|DPA5B_MOUSE Developmental pluripotency-associated protein 5B/5C OS=Mus musculus GN=Dppa5b PE=3 SV=1	2	8	8	8	3	3	3	3	3	2	4	6	7	6	7	7	3	4	4	4	4	2	5	5	5	4	4	4	3	3	3	3	3	2	4	6	7	6	7	7	3	4
Q5SFM8	Q5SFM8	34	34	33	RNA-binding protein 27	Rbm27	sp|Q5SFM8|RBM27_MOUSE RNA-binding protein 27 OS=Mus musculus GN=Rbm27 PE=1 SV=3	1	34	34	33	17	17	16	14	8	12	23	26	25	28	27	27	16	16	13	12	16	11	22	22	19	21	24	19	17	17	16	14	8	12	23	26	25	28	27	27	16	16
O55111	O55111	32	32	32	Desmoglein-2	Dsg2	sp|O55111|DSG2_MOUSE Desmoglein-2 OS=Mus musculus GN=Dsg2 PE=1 SV=3	1	32	32	32	9	7	8	5	6	7	21	25	22	24	16	17	8	9	9	3	11	11	25	26	25	26	26	29	9	7	8	5	6	7	21	25	22	24	16	17	8	9
Q9QZE5	Q9QZE5	30	30	27	Coatomer subunit gamma-1	Copg1	sp|Q9QZE5|COPG1_MOUSE Coatomer subunit gamma-1 OS=Mus musculus GN=Copg1 PE=1 SV=1	1	30	30	27	10	13	10	10	7	8	14	20	21	21	15	17	12	12	16	15	11	12	21	21	21	24	22	22	10	13	10	10	7	8	14	20	21	21	15	17	12	12
P46638;P62492;Q9WTL2	P46638;P62492	15;13;1	15;13;1	15;13;1	Ras-related protein Rab-11B;Ras-related protein Rab-11A	Rab11b;Rab11a	sp|P46638|RB11B_MOUSE Ras-related protein Rab-11B OS=Mus musculus GN=Rab11b PE=1 SV=3;sp|P62492|RB11A_MOUSE Ras-related protein Rab-11A OS=Mus musculus GN=Rab11a PE=1 SV=3	3	15	15	15	8	6	7	6	6	6	9	12	11	10	12	13	7	6	7	8	5	6	9	9	11	8	7	9	8	6	7	6	6	6	9	12	11	10	12	13	7	6
O70400	O70400	14	14	14	PDZ and LIM domain protein 1	Pdlim1	sp|O70400|PDLI1_MOUSE PDZ and LIM domain protein 1 OS=Mus musculus GN=Pdlim1 PE=1 SV=4	1	14	14	14	1	0	0	0	2	1	9	11	12	12	12	12	0	1	2	3	1	0	10	11	11	11	9	10	1	0	0	0	2	1	9	11	12	12	12	12	0	1
P24788;Q64434	P24788	34;1	34;1	34;1	Cyclin-dependent kinase 11B	Cdk11b	sp|P24788|CD11B_MOUSE Cyclin-dependent kinase 11B OS=Mus musculus GN=Cdk11b PE=1 SV=2	2	34	34	34	18	17	15	19	17	17	22	24	23	22	24	24	16	14	16	12	14	16	25	25	24	23	30	28	18	17	15	19	17	17	22	24	23	22	24	24	16	14
Q99LL5	Q99LL5	18	18	18	Periodic tryptophan protein 1 homolog	Pwp1	sp|Q99LL5|PWP1_MOUSE Periodic tryptophan protein 1 homolog OS=Mus musculus GN=Pwp1 PE=1 SV=1	1	18	18	18	14	14	14	14	9	11	13	16	13	14	15	17	11	14	11	12	11	9	9	10	10	12	12	13	14	14	14	14	9	11	13	16	13	14	15	17	11	14
Q9CQF3	Q9CQF3	12	12	12	Cleavage and polyadenylation specificity factor subunit 5	Nudt21	sp|Q9CQF3|CPSF5_MOUSE Cleavage and polyadenylation specificity factor subunit 5 OS=Mus musculus GN=Nudt21 PE=1 SV=1	1	12	12	12	3	5	5	4	2	4	9	11	11	11	11	11	3	6	4	4	5	5	9	8	9	7	9	10	3	5	5	4	2	4	9	11	11	11	11	11	3	6
P70279	P70279	20	20	20	Surfeit locus protein 6	Surf6	sp|P70279|SURF6_MOUSE Surfeit locus protein 6 OS=Mus musculus GN=Surf6 PE=1 SV=1	1	20	20	20	13	11	15	13	12	10	8	12	12	12	12	13	12	12	12	12	13	13	12	13	12	9	13	14	13	11	15	13	12	10	8	12	12	12	12	13	12	12
Q8BWY3	Q8BWY3	21	21	21	Eukaryotic peptide chain release factor subunit 1	Etf1	sp|Q8BWY3|ERF1_MOUSE Eukaryotic peptide chain release factor subunit 1 OS=Mus musculus GN=Etf1 PE=1 SV=4	1	21	21	21	9	5	8	8	6	5	13	19	20	18	17	18	12	15	6	7	11	11	19	17	17	17	19	15	9	5	8	8	6	5	13	19	20	18	17	18	12	15
Q6URW6	Q6URW6	48	37	37	Myosin-14	Myh14	sp|Q6URW6|MYH14_MOUSE Myosin-14 OS=Mus musculus GN=Myh14 PE=1 SV=1	1	48	37	37	11	15	12	9	15	12	23	25	26	30	16	16	16	15	15	13	12	12	32	30	27	25	25	26	4	7	7	2	8	5	17	17	18	23	9	9	9	8
Q64213	Q64213	14	14	14	Splicing factor 1	Sf1	sp|Q64213|SF01_MOUSE Splicing factor 1 OS=Mus musculus GN=Sf1 PE=1 SV=6	1	14	14	14	2	1	1	2	2	2	9	12	11	11	12	12	1	1	1	1	1	1	13	13	11	13	14	13	2	1	1	2	2	2	9	12	11	11	12	12	1	1
Q6ZPR5	Q6ZPR5	24	24	24	Sphingomyelin phosphodiesterase 4	Smpd4	sp|Q6ZPR5|NSMA3_MOUSE Sphingomyelin phosphodiesterase 4 OS=Mus musculus GN=Smpd4 PE=1 SV=2	1	24	24	24	10	10	11	8	8	7	12	21	20	19	16	19	8	8	9	7	8	8	17	17	16	16	15	16	10	10	11	8	8	7	12	21	20	19	16	19	8	8
Q91YU8	Q91YU8	17	17	17	Suppressor of SWI4 1 homolog	Ppan	sp|Q91YU8|SSF1_MOUSE Suppressor of SWI4 1 homolog OS=Mus musculus GN=Ppan PE=1 SV=2	1	17	17	17	13	11	12	11	9	7	10	12	15	13	12	12	13	13	13	12	11	11	11	13	8	10	13	12	13	11	12	11	9	7	10	12	15	13	12	12	13	13
P57784	P57784	12	12	12	U2 small nuclear ribonucleoprotein A	Snrpa1	sp|P57784|RU2A_MOUSE U2 small nuclear ribonucleoprotein A OS=Mus musculus GN=Snrpa1 PE=1 SV=2	1	12	12	12	8	7	9	6	6	5	7	11	10	11	10	9	11	6	10	8	8	9	12	12	12	12	12	12	8	7	9	6	6	5	7	11	10	11	10	9	11	6
Q8BK35	Q8BK35	19	19	19		Gltscr2	sp|Q8BK35|NOP53_MOUSE Ribosome biogenesis protein NOP53 OS=Mus musculus GN=Nop53 PE=1 SV=1	1	19	19	19	10	10	11	7	10	8	13	17	17	17	16	15	14	13	14	12	13	14	13	14	14	12	15	15	10	10	11	7	10	8	13	17	17	17	16	15	14	13
O35855	O35855	12	12	12	Branched-chain-amino-acid aminotransferase, mitochondrial	Bcat2	sp|O35855|BCAT2_MOUSE Branched-chain-amino-acid aminotransferase, mitochondrial OS=Mus musculus GN=Bcat2 PE=1 SV=2	1	12	12	12	4	6	5	3	2	4	8	10	10	10	10	10	4	4	6	6	3	3	10	10	11	11	11	11	4	6	5	3	2	4	8	10	10	10	10	10	4	4
P08752;P20612;Q3V3I2;P18872	P08752	20;2;2;2	20;2;2;2	11;0;0;0	Guanine nucleotide-binding protein G(i) subunit alpha-2	Gnai2	sp|P08752|GNAI2_MOUSE Guanine nucleotide-binding protein G(i) subunit alpha-2 OS=Mus musculus GN=Gnai2 PE=1 SV=5	4	20	20	11	10	8	6	7	4	6	12	17	18	18	14	16	9	8	7	10	8	8	17	18	16	15	15	15	10	8	6	7	4	6	12	17	18	18	14	16	9	8
Q3V0C5	Q3V0C5	32	32	32	Ubiquitin carboxyl-terminal hydrolase 48	Usp48	sp|Q3V0C5|UBP48_MOUSE Ubiquitin carboxyl-terminal hydrolase 48 OS=Mus musculus GN=Usp48 PE=1 SV=2	1	32	32	32	10	9	9	5	6	5	17	23	20	22	21	21	13	10	7	7	9	10	20	22	24	22	21	19	10	9	9	5	6	5	17	23	20	22	21	21	13	10
Q9ER74	Q9ER74	36	35	30	Sal-like protein 1	Sall1	sp|Q9ER74|SALL1_MOUSE Sal-like protein 1 OS=Mus musculus GN=Sall1 PE=1 SV=1	1	36	35	30	24	24	26	23	22	15	24	25	26	27	24	23	30	27	27	23	27	25	27	30	24	25	30	29	23	23	25	22	21	15	23	24	25	26	23	22	29	26
Q4VAA2	Q4VAA2	14	14	14	Protein CDV3	Cdv3	sp|Q4VAA2|CDV3_MOUSE Protein CDV3 OS=Mus musculus GN=Cdv3 PE=1 SV=2	1	14	14	14	1	0	1	1	0	2	11	12	12	11	11	11	2	3	2	0	2	3	13	13	12	11	10	11	1	0	1	1	0	2	11	12	12	11	11	11	2	3
O55029	O55029	28	28	28	Coatomer subunit beta	Copb2	sp|O55029|COPB2_MOUSE Coatomer subunit beta OS=Mus musculus GN=Copb2 PE=1 SV=2	1	28	28	28	6	7	8	8	7	4	16	18	18	21	18	19	10	9	9	11	7	10	18	20	21	21	17	19	6	7	8	8	7	4	16	18	18	21	18	19	10	9
Q9WV70	Q9WV70	23	23	23	Nucleolar complex protein 2 homolog	Noc2l	sp|Q9WV70|NOC2L_MOUSE Nucleolar complex protein 2 homolog OS=Mus musculus GN=Noc2l PE=1 SV=2	1	23	23	23	13	13	14	13	13	11	17	18	18	18	15	16	17	16	17	18	18	18	18	17	18	19	18	17	13	13	14	13	13	11	17	18	18	18	15	16	17	16
Q9WV32	Q9WV32	12	11	11	Actin-related protein 2/3 complex subunit 1B	Arpc1b	sp|Q9WV32|ARC1B_MOUSE Actin-related protein 2/3 complex subunit 1B OS=Mus musculus GN=Arpc1b PE=1 SV=4	1	12	11	11	3	4	4	4	6	4	11	11	11	9	11	10	4	3	5	7	4	4	9	10	10	10	10	9	3	4	4	4	6	4	11	10	10	8	10	9	4	3
Q9CY27	Q9CY27	11	11	11	Very-long-chain enoyl-CoA reductase	Tecr	sp|Q9CY27|TECR_MOUSE Very-long-chain enoyl-CoA reductase OS=Mus musculus GN=Tecr PE=1 SV=1	1	11	11	11	5	5	5	4	4	5	10	8	8	9	6	7	6	5	6	6	6	6	7	9	9	9	6	10	5	5	5	4	4	5	10	8	8	9	6	7	6	5
Q6R891	Q6R891	27	27	27	Neurabin-2	Ppp1r9b	sp|Q6R891|NEB2_MOUSE Neurabin-2 OS=Mus musculus GN=Ppp1r9b PE=1 SV=1	1	27	27	27	13	14	7	10	13	15	16	24	24	24	16	17	8	12	16	14	11	13	16	17	16	19	19	16	13	14	7	10	13	15	16	24	24	24	16	17	8	12
P33174	P33174	56	56	55	Chromosome-associated kinesin KIF4	Kif4	sp|P33174|KIF4_MOUSE Chromosome-associated kinesin KIF4 OS=Mus musculus GN=Kif4 PE=1 SV=3	1	56	56	55	37	32	30	29	27	27	29	33	32	31	25	26	45	49	48	44	46	44	29	30	34	32	33	31	37	32	30	29	27	27	29	33	32	31	25	26	45	49
Q5XJY5	Q5XJY5	21	21	21	Coatomer subunit delta	Arcn1	sp|Q5XJY5|COPD_MOUSE Coatomer subunit delta OS=Mus musculus GN=Arcn1 PE=1 SV=2	1	21	21	21	7	8	8	9	6	9	17	18	20	20	19	19	9	11	6	7	5	8	15	14	14	15	14	14	7	8	8	9	6	9	17	18	20	20	19	19	9	11
P16125	P16125	16	15	15	L-lactate dehydrogenase B chain	Ldhb	sp|P16125|LDHB_MOUSE L-lactate dehydrogenase B chain OS=Mus musculus GN=Ldhb PE=1 SV=2	1	16	15	15	6	7	4	4	6	4	12	12	13	15	14	13	3	1	4	4	2	2	10	9	11	10	11	11	6	7	4	4	6	4	11	11	12	14	13	12	3	1
P61202	P61202	22	22	22	COP9 signalosome complex subunit 2	Cops2	sp|P61202|CSN2_MOUSE COP9 signalosome complex subunit 2 OS=Mus musculus GN=Cops2 PE=1 SV=1	1	22	22	22	5	5	6	5	5	3	14	17	17	16	16	17	6	9	8	7	7	6	18	18	19	19	19	18	5	5	6	5	5	3	14	17	17	16	16	17	6	9
Q91XV3	Q91XV3	15	15	15	Brain acid soluble protein 1	Basp1	sp|Q91XV3|BASP1_MOUSE Brain acid soluble protein 1 OS=Mus musculus GN=Basp1 PE=1 SV=3	1	15	15	15	1	1	2	2	2	5	8	9	10	9	11	10	2	3	1	4	3	2	12	13	12	12	10	12	1	1	2	2	2	5	8	9	10	9	11	10	2	3
P35846	P35846	10	10	10	Folate receptor alpha	Folr1	sp|P35846|FOLR1_MOUSE Folate receptor alpha OS=Mus musculus GN=Folr1 PE=1 SV=2	1	10	10	10	3	3	5	5	2	4	7	8	7	7	6	6	4	6	5	4	5	5	6	6	7	8	8	9	3	3	5	5	2	4	7	8	7	7	6	6	4	6
Q80Y19	Q80Y19	35	35	35	Rho GTPase-activating protein 11A	Arhgap11a	sp|Q80Y19|RHGBA_MOUSE Rho GTPase-activating protein 11A OS=Mus musculus GN=Arhgap11a PE=1 SV=2	1	35	35	35	23	16	14	15	13	17	24	26	25	27	24	21	18	17	21	19	21	17	15	23	21	23	23	23	23	16	14	15	13	17	24	26	25	27	24	21	18	17
Q8K327	Q8K327	32	32	32	Chromosome alignment-maintaining phosphoprotein 1	Champ1	sp|Q8K327|CHAP1_MOUSE Chromosome alignment-maintaining phosphoprotein 1 OS=Mus musculus GN=Champ1 PE=1 SV=1	1	32	32	32	19	17	18	17	16	17	15	20	19	21	19	16	23	24	23	21	24	22	24	26	26	20	24	22	19	17	18	17	16	17	15	20	19	21	19	16	23	24
Q03958	Q03958	8	8	8	Prefoldin subunit 6	Pfdn6	sp|Q03958|PFD6_MOUSE Prefoldin subunit 6 OS=Mus musculus GN=Pfdn6 PE=1 SV=1	1	8	8	8	3	4	5	5	3	3	6	6	7	7	6	7	4	2	2	2	3	3	8	8	7	5	6	7	3	4	5	5	3	3	6	6	7	7	6	7	4	2
O70310	O70310	15	15	11	Glycylpeptide N-tetradecanoyltransferase 1	Nmt1	sp|O70310|NMT1_MOUSE Glycylpeptide N-tetradecanoyltransferase 1 OS=Mus musculus GN=Nmt1 PE=1 SV=1	1	15	15	11	5	4	5	5	6	9	8	14	12	14	12	14	4	3	4	2	4	3	11	11	9	12	12	12	5	4	5	5	6	9	8	14	12	14	12	14	4	3
Q9CYG7	Q9CYG7	18	18	18	Mitochondrial import receptor subunit TOM34	Tomm34	sp|Q9CYG7|TOM34_MOUSE Mitochondrial import receptor subunit TOM34 OS=Mus musculus GN=Tomm34 PE=1 SV=1	1	18	18	18	3	2	5	4	5	5	14	17	18	18	17	18	3	3	2	2	2	2	11	10	13	14	10	12	3	2	5	4	5	5	14	17	18	18	17	18	3	3
Q9QUM9	Q9QUM9	15	15	15	Proteasome subunit alpha type-6	Psma6	sp|Q9QUM9|PSA6_MOUSE Proteasome subunit alpha type-6 OS=Mus musculus GN=Psma6 PE=1 SV=1	1	15	15	15	5	4	2	0	5	3	10	11	11	13	12	11	4	3	3	3	2	1	8	9	9	9	9	9	5	4	2	0	5	3	10	11	11	13	12	11	4	3
P62309	P62309	5	5	5	Small nuclear ribonucleoprotein G	Snrpg	sp|P62309|RUXG_MOUSE Small nuclear ribonucleoprotein G OS=Mus musculus GN=Snrpg PE=1 SV=1	1	5	5	5	4	5	4	5	4	2	4	4	3	3	3	4	2	2	2	2	2	2	3	3	3	2	3	2	4	5	4	5	4	2	4	4	3	3	3	4	2	2
O35841	O35841	19	19	19	Apoptosis inhibitor 5	Api5	sp|O35841|API5_MOUSE Apoptosis inhibitor 5 OS=Mus musculus GN=Api5 PE=1 SV=2	1	19	19	19	4	5	2	3	3	4	13	15	13	14	13	14	8	6	4	5	3	3	16	16	13	12	13	14	4	5	2	3	3	4	13	15	13	14	13	14	8	6
Q9WUK2	Q9WUK2	8	8	8	Eukaryotic translation initiation factor 4H	Eif4h	sp|Q9WUK2|IF4H_MOUSE Eukaryotic translation initiation factor 4H OS=Mus musculus GN=Eif4h PE=1 SV=3	1	8	8	8	1	1	1	2	2	1	5	6	6	6	6	5	1	3	3	2	1	1	7	6	7	6	7	6	1	1	1	2	2	1	5	6	6	6	6	5	1	3
Q5SF07	Q5SF07	22	21	21	Insulin-like growth factor 2 mRNA-binding protein 2	Igf2bp2	sp|Q5SF07|IF2B2_MOUSE Insulin-like growth factor 2 mRNA-binding protein 2 OS=Mus musculus GN=Igf2bp2 PE=1 SV=1	1	22	21	21	7	7	10	9	8	6	16	20	20	19	18	18	9	7	9	9	6	9	18	18	19	16	17	17	6	7	9	8	8	5	15	19	19	18	17	17	8	6
Q9JJT0	Q9JJT0	20	20	20	RNA 3-terminal phosphate cyclase-like protein	Rcl1	sp|Q9JJT0|RCL1_MOUSE RNA 3-terminal phosphate cyclase-like protein OS=Mus musculus GN=Rcl1 PE=2 SV=1	1	20	20	20	15	12	13	14	12	12	12	15	15	15	13	13	13	14	13	14	15	14	13	12	10	10	14	15	15	12	13	14	12	12	12	15	15	15	13	13	13	14
Q9CWX9	Q9CWX9	16	16	16	Probable ATP-dependent RNA helicase DDX47	Ddx47	sp|Q9CWX9|DDX47_MOUSE Probable ATP-dependent RNA helicase DDX47 OS=Mus musculus GN=Ddx47 PE=2 SV=2	1	16	16	16	12	10	12	12	7	11	7	9	9	9	10	10	13	12	11	13	12	12	13	12	12	11	12	13	12	10	12	12	7	11	7	9	9	9	10	10	13	12
Q99KG3	Q99KG3	23	23	23	RNA-binding protein 10	Rbm10	sp|Q99KG3|RBM10_MOUSE RNA-binding protein 10 OS=Mus musculus GN=Rbm10 PE=1 SV=1	1	23	23	23	10	13	13	10	9	6	14	14	16	16	13	15	10	11	10	10	11	10	20	18	17	15	15	16	10	13	13	10	9	6	14	14	16	16	13	15	10	11
Q64514	Q64514	41	41	41	Tripeptidyl-peptidase 2	Tpp2	sp|Q64514|TPP2_MOUSE Tripeptidyl-peptidase 2 OS=Mus musculus GN=Tpp2 PE=1 SV=3	1	41	41	41	0	4	2	3	3	2	22	25	25	24	27	27	2	5	1	3	2	1	33	32	31	30	29	26	0	4	2	3	3	2	22	25	25	24	27	27	2	5
Q920E5	Q920E5	16	16	16	Farnesyl pyrophosphate synthase	Fdps	sp|Q920E5|FPPS_MOUSE Farnesyl pyrophosphate synthase OS=Mus musculus GN=Fdps PE=1 SV=1	1	16	16	16	2	0	1	3	2	2	6	12	13	13	11	11	3	4	1	3	2	1	13	12	10	12	12	12	2	0	1	3	2	2	6	12	13	13	11	11	3	4
Q61035	Q61035	21	21	18	Histidine--tRNA ligase, cytoplasmic	Hars	sp|Q61035|SYHC_MOUSE Histidine--tRNA ligase, cytoplasmic OS=Mus musculus GN=Hars PE=1 SV=2	1	21	21	18	3	3	2	3	3	1	9	12	13	14	13	14	2	2	4	5	5	3	18	17	18	15	18	17	3	3	2	3	3	1	9	12	13	14	13	14	2	2
P62320	P62320	7	7	7	Small nuclear ribonucleoprotein Sm D3	Snrpd3	sp|P62320|SMD3_MOUSE Small nuclear ribonucleoprotein Sm D3 OS=Mus musculus GN=Snrpd3 PE=1 SV=1	1	7	7	7	3	3	3	3	3	1	5	5	5	5	4	5	4	4	4	3	4	4	4	4	6	4	6	4	3	3	3	3	3	1	5	5	5	5	4	5	4	4
Q9CSN1	Q9CSN1	21	21	21	SNW domain-containing protein 1	Snw1	sp|Q9CSN1|SNW1_MOUSE SNW domain-containing protein 1 OS=Mus musculus GN=Snw1 PE=1 SV=3	1	21	21	21	9	9	11	11	10	11	12	15	15	15	15	16	11	8	7	10	10	11	18	20	16	17	16	18	9	9	11	11	10	11	12	15	15	15	15	16	11	8
O88844	O88844	22	22	22	Isocitrate dehydrogenase [NADP] cytoplasmic	Idh1	sp|O88844|IDHC_MOUSE Isocitrate dehydrogenase [NADP] cytoplasmic OS=Mus musculus GN=Idh1 PE=1 SV=2	1	22	22	22	1	3	0	0	4	1	13	17	18	19	20	19	2	2	3	2	1	1	17	18	19	16	18	16	1	3	0	0	4	1	13	17	18	19	20	19	2	2
Q9D8M4	Q9D8M4	9	9	9	60S ribosomal protein L7-like 1	Rpl7l1	sp|Q9D8M4|RL7L_MOUSE 60S ribosomal protein L7-like 1 OS=Mus musculus GN=Rpl7l1 PE=1 SV=1	1	9	9	9	7	6	7	7	5	5	4	8	7	8	8	7	6	6	6	6	6	7	8	8	8	8	9	7	7	6	7	7	5	5	4	8	7	8	8	7	6	6
P97450	P97450	8	8	8	ATP synthase-coupling factor 6, mitochondrial	Atp5j	sp|P97450|ATP5J_MOUSE ATP synthase-coupling factor 6, mitochondrial OS=Mus musculus GN=Atp5j PE=1 SV=1	1	8	8	8	0	1	1	3	2	2	5	6	5	5	4	5	3	2	2	3	3	2	6	7	7	5	6	6	0	1	1	3	2	2	5	6	5	5	4	5	3	2
A2A791	A2A791	45	45	44	Zinc finger MYM-type protein 4	Zmym4	sp|A2A791|ZMYM4_MOUSE Zinc finger MYM-type protein 4 OS=Mus musculus GN=Zmym4 PE=1 SV=1	1	45	45	44	34	30	29	27	31	21	28	30	27	28	28	22	32	33	33	31	30	30	25	29	23	23	29	29	34	30	29	27	31	21	28	30	27	28	28	22	32	33
Q6P1B1	Q6P1B1	21	21	21	Xaa-Pro aminopeptidase 1	Xpnpep1	sp|Q6P1B1|XPP1_MOUSE Xaa-Pro aminopeptidase 1 OS=Mus musculus GN=Xpnpep1 PE=1 SV=1	1	21	21	21	1	0	0	0	3	0	12	17	16	17	15	16	3	2	3	4	2	1	17	17	17	17	15	16	1	0	0	0	3	0	12	17	16	17	15	16	3	2
Q9CWH0	Q9CWH0	14	14	14	Developmental pluripotency-associated protein 2	Dppa2	sp|Q9CWH0|DPPA2_MOUSE Developmental pluripotency-associated protein 2 OS=Mus musculus GN=Dppa2 PE=1 SV=1	1	14	14	14	9	8	9	9	9	7	10	12	11	11	11	11	12	12	12	13	13	12	10	10	9	8	10	12	9	8	9	9	9	7	10	12	11	11	11	11	12	12
Q9WU78	Q9WU78	36	36	36	Programmed cell death 6-interacting protein	Pdcd6ip	sp|Q9WU78|PDC6I_MOUSE Programmed cell death 6-interacting protein OS=Mus musculus GN=Pdcd6ip PE=1 SV=3	1	36	36	36	7	5	6	4	3	6	22	20	24	24	25	22	15	17	16	14	16	12	28	26	28	24	22	22	7	5	6	4	3	6	22	20	24	24	25	22	15	17
A2AN08	A2AN08	84	84	84	E3 ubiquitin-protein ligase UBR4	Ubr4	sp|A2AN08|UBR4_MOUSE E3 ubiquitin-protein ligase UBR4 OS=Mus musculus GN=Ubr4 PE=1 SV=1	1	84	84	84	10	11	13	12	10	4	36	55	58	51	48	50	25	26	18	20	15	16	46	49	48	49	45	48	10	11	13	12	10	4	36	55	58	51	48	50	25	26
Q03173	Q03173	24	24	24	Protein enabled homolog	Enah	sp|Q03173|ENAH_MOUSE Protein enabled homolog OS=Mus musculus GN=Enah PE=1 SV=2	1	24	24	24	2	2	1	3	4	4	20	22	22	22	22	23	7	7	5	7	4	3	20	17	19	17	16	19	2	2	1	3	4	4	20	22	22	22	22	23	7	7
Q8K4L3	Q8K4L3	66	66	66	Supervillin	Svil	sp|Q8K4L3|SVIL_MOUSE Supervillin OS=Mus musculus GN=Svil PE=1 SV=1	1	66	66	66	24	20	19	21	25	23	45	50	55	52	39	37	3	3	5	6	7	6	35	33	34	36	33	32	24	20	19	21	25	23	45	50	55	52	39	37	3	3
Q9QUR6	Q9QUR6	29	29	29	Prolyl endopeptidase	Prep	sp|Q9QUR6|PPCE_MOUSE Prolyl endopeptidase OS=Mus musculus GN=Prep PE=1 SV=1	1	29	29	29	0	1	0	0	0	2	15	23	25	23	22	22	1	1	1	3	2	2	22	21	23	20	20	22	0	1	0	0	0	2	15	23	25	23	22	22	1	1
Q91W90	Q91W90	14	14	14	Thioredoxin domain-containing protein 5	Txndc5	sp|Q91W90|TXND5_MOUSE Thioredoxin domain-containing protein 5 OS=Mus musculus GN=Txndc5 PE=1 SV=2	1	14	14	14	0	0	0	1	0	2	6	11	11	11	11	11	2	3	3	4	2	2	12	12	13	12	12	12	0	0	0	1	0	2	6	11	11	11	11	11	2	3
O09172	O09172	11	11	11	Glutamate--cysteine ligase regulatory subunit	Gclm	sp|O09172|GSH0_MOUSE Glutamate--cysteine ligase regulatory subunit OS=Mus musculus GN=Gclm PE=1 SV=1	1	11	11	11	4	3	3	3	4	4	8	8	7	7	8	8	4	2	2	2	2	3	8	9	7	8	8	9	4	3	3	3	4	4	8	8	7	7	8	8	4	2
Q9D824	Q9D824	24	24	24	Pre-mRNA 3-end-processing factor FIP1	Fip1l1	sp|Q9D824|FIP1_MOUSE Pre-mRNA 3-end-processing factor FIP1 OS=Mus musculus GN=Fip1l1 PE=1 SV=1	1	24	24	24	7	8	8	8	8	7	9	16	13	14	13	16	12	13	13	13	14	18	18	19	18	14	19	18	7	8	8	8	8	7	9	16	13	14	13	16	12	13
Q9CQX2	Q9CQX2	6	6	6	Cytochrome b5 type B	Cyb5b	sp|Q9CQX2|CYB5B_MOUSE Cytochrome b5 type B OS=Mus musculus GN=Cyb5b PE=1 SV=1	1	6	6	6	0	0	1	0	1	0	4	5	5	5	5	5	0	1	1	0	1	1	3	5	5	5	5	5	0	0	1	0	1	0	4	5	5	5	5	5	0	1
Q9D7G0	Q9D7G0	13	13	6	Ribose-phosphate pyrophosphokinase 1	Prps1	sp|Q9D7G0|PRPS1_MOUSE Ribose-phosphate pyrophosphokinase 1 OS=Mus musculus GN=Prps1 PE=1 SV=4	1	13	13	6	2	2	3	4	2	4	11	10	11	10	11	11	6	7	4	5	4	3	8	10	10	10	9	9	2	2	3	4	2	4	11	10	11	10	11	11	6	7
P43274	P43274	12	3	3	Histone H1.4	Hist1h1e	sp|P43274|H14_MOUSE Histone H1.4 OS=Mus musculus GN=Hist1h1e PE=1 SV=2	1	12	3	3	7	7	8	8	7	6	7	7	7	8	9	9	7	7	8	7	8	8	7	7	7	6	7	8	2	2	2	2	2	2	1	1	1	1	1	2	2	2
O08749	O08749	16	16	16	Dihydrolipoyl dehydrogenase, mitochondrial	Dld	sp|O08749|DLDH_MOUSE Dihydrolipoyl dehydrogenase, mitochondrial OS=Mus musculus GN=Dld PE=1 SV=2	1	16	16	16	4	3	2	1	3	2	13	14	14	14	15	14	2	2	1	3	2	4	12	13	13	12	11	11	4	3	2	1	3	2	13	14	14	14	15	14	2	2
Q6PAL7	Q6PAL7	37	37	37	AT-hook DNA-binding motif-containing protein 1	Ahdc1	sp|Q6PAL7|AHDC1_MOUSE AT-hook DNA-binding motif-containing protein 1 OS=Mus musculus GN=Ahdc1 PE=1 SV=1	1	37	37	37	25	23	23	21	18	18	21	24	28	27	25	24	31	27	25	28	27	29	28	28	27	28	27	31	25	23	23	21	18	18	21	24	28	27	25	24	31	27
Q9Z0W3	Q9Z0W3	39	39	39	Nuclear pore complex protein Nup160	Nup160	sp|Q9Z0W3|NU160_MOUSE Nuclear pore complex protein Nup160 OS=Mus musculus GN=Nup160 PE=1 SV=2	1	39	39	39	22	19	21	18	17	17	21	30	30	31	23	29	19	13	17	18	14	16	22	23	26	25	26	29	22	19	21	18	17	17	21	30	30	31	23	29	19	13
Q9JJ28	Q9JJ28	32	32	32	Protein flightless-1 homolog	Flii	sp|Q9JJ28|FLII_MOUSE Protein flightless-1 homolog OS=Mus musculus GN=Flii PE=1 SV=1	1	32	32	32	7	5	8	7	8	6	17	23	25	20	17	18	14	15	12	11	10	9	21	21	23	20	22	25	7	5	8	7	8	6	17	23	25	20	17	18	14	15
Q9CYR0	Q9CYR0	7	7	7	Single-stranded DNA-binding protein, mitochondrial	Ssbp1	sp|Q9CYR0|SSBP_MOUSE Single-stranded DNA-binding protein, mitochondrial OS=Mus musculus GN=Ssbp1 PE=1 SV=1	1	7	7	7	6	6	5	6	5	3	4	6	5	6	6	6	5	5	5	5	4	5	5	6	5	5	6	5	6	6	5	6	5	3	4	6	5	6	6	6	5	5
O70591	O70591	6	6	6	Prefoldin subunit 2	Pfdn2	sp|O70591|PFD2_MOUSE Prefoldin subunit 2 OS=Mus musculus GN=Pfdn2 PE=1 SV=2	1	6	6	6	3	2	2	3	2	4	5	4	5	5	5	5	3	3	4	4	2	2	6	6	6	6	6	6	3	2	2	3	2	4	5	4	5	5	5	5	3	3
Q9ESV0	Q9ESV0	32	32	32	ATP-dependent RNA helicase DDX24	Ddx24	sp|Q9ESV0|DDX24_MOUSE ATP-dependent RNA helicase DDX24 OS=Mus musculus GN=Ddx24 PE=1 SV=2	1	32	32	32	18	15	15	19	17	14	19	24	25	27	26	24	19	21	18	19	17	18	29	27	23	25	26	26	18	15	15	19	17	14	19	24	25	27	26	24	19	21
Q9D902	Q9D902	15	15	15	General transcription factor IIE subunit 2	Gtf2e2	sp|Q9D902|T2EB_MOUSE General transcription factor IIE subunit 2 OS=Mus musculus GN=Gtf2e2 PE=1 SV=2	1	15	15	15	13	12	11	11	12	11	11	12	13	13	12	11	14	13	13	13	13	11	10	12	12	12	12	12	13	12	11	11	12	11	11	12	13	13	12	11	14	13
Q921C3	Q921C3	64	64	60	Bromodomain and WD repeat-containing protein 1	Brwd1	sp|Q921C3|BRWD1_MOUSE Bromodomain and WD repeat-containing protein 1 OS=Mus musculus GN=Brwd1 PE=1 SV=2	1	64	64	60	37	35	43	42	38	29	23	31	29	30	18	23	53	48	47	54	49	50	32	33	30	29	34	33	37	35	43	42	38	29	23	31	29	30	18	23	53	48
Q9QXT0	Q9QXT0	11	11	11	Protein canopy homolog 2	Cnpy2	sp|Q9QXT0|CNPY2_MOUSE Protein canopy homolog 2 OS=Mus musculus GN=Cnpy2 PE=1 SV=1	1	11	11	11	0	2	1	2	1	3	10	9	9	9	10	9	2	3	4	3	3	2	8	8	8	9	8	8	0	2	1	2	1	3	10	9	9	9	10	9	2	3
Q9ESZ8;Q99NI3	Q9ESZ8	36;1	36;1	36;1	General transcription factor II-I	Gtf2i	sp|Q9ESZ8|GTF2I_MOUSE General transcription factor II-I OS=Mus musculus GN=Gtf2i PE=1 SV=3	2	36	36	36	7	11	14	17	5	12	24	26	24	26	22	22	12	14	8	8	8	8	22	24	25	22	23	24	7	11	14	17	5	12	24	26	24	26	22	22	12	14
Q5SUF2	Q5SUF2	19	19	19	Luc7-like protein 3	Luc7l3	sp|Q5SUF2|LC7L3_MOUSE Luc7-like protein 3 OS=Mus musculus GN=Luc7l3 PE=1 SV=1	1	19	19	19	8	11	10	10	9	8	6	13	14	13	11	13	10	8	8	10	8	8	15	14	16	15	15	16	8	11	10	10	9	8	6	13	14	13	11	13	10	8
P63154	P63154	23	23	23	Crooked neck-like protein 1	Crnkl1	sp|P63154|CRNL1_MOUSE Crooked neck-like protein 1 OS=Mus musculus GN=Crnkl1 PE=1 SV=1	1	23	23	23	12	13	14	16	12	12	18	20	17	20	18	19	14	14	15	13	13	13	18	18	14	19	20	19	12	13	14	16	12	12	18	20	17	20	18	19	14	14
Q99JY0	Q99JY0	18	18	18	Trifunctional enzyme subunit beta, mitochondrial;3-ketoacyl-CoA thiolase	Hadhb	sp|Q99JY0|ECHB_MOUSE Trifunctional enzyme subunit beta, mitochondrial OS=Mus musculus GN=Hadhb PE=1 SV=1	1	18	18	18	8	7	7	6	6	5	12	14	14	16	14	14	10	12	11	14	9	9	13	15	13	14	12	13	8	7	7	6	6	5	12	14	14	16	14	14	10	12
P97384	P97384	18	18	18	Annexin A11	Anxa11	sp|P97384|ANX11_MOUSE Annexin A11 OS=Mus musculus GN=Anxa11 PE=1 SV=2	1	18	18	18	5	7	7	5	6	4	11	15	16	14	15	11	6	10	9	7	5	5	12	14	12	13	14	13	5	7	7	5	6	4	11	15	16	14	15	11	6	10
Q61543	Q61543	38	38	38	Golgi apparatus protein 1	Glg1	sp|Q61543|GSLG1_MOUSE Golgi apparatus protein 1 OS=Mus musculus GN=Glg1 PE=1 SV=1	1	38	38	38	7	11	12	9	5	3	21	26	25	25	27	27	13	16	10	10	6	8	28	27	30	23	25	27	7	11	12	9	5	3	21	26	25	25	27	27	13	16
Q922Q2	Q922Q2	18	18	18	Serine/threonine-protein kinase RIO1	Riok1	sp|Q922Q2|RIOK1_MOUSE Serine/threonine-protein kinase RIO1 OS=Mus musculus GN=Riok1 PE=1 SV=2	1	18	18	18	9	9	10	8	6	5	11	10	12	12	11	7	12	14	10	11	12	11	14	14	14	15	14	16	9	9	10	8	6	5	11	10	12	12	11	7	12	14
Q9R0X4;Q32MW3	Q9R0X4;Q32MW3	20;10	20;10	20;10	Acyl-coenzyme A thioesterase 9, mitochondrial;Acyl-coenzyme A thioesterase 10, mitochondrial	Acot9;Acot10	sp|Q9R0X4|ACOT9_MOUSE Acyl-coenzyme A thioesterase 9, mitochondrial OS=Mus musculus GN=Acot9 PE=1 SV=1;sp|Q32MW3|ACO10_MOUSE Acyl-coenzyme A thioesterase 10, mitochondrial OS=Mus musculus GN=Acot10 PE=2 SV=1	2	20	20	20	3	3	5	3	4	2	13	14	14	13	14	16	13	9	9	6	10	6	17	18	19	17	17	15	3	3	5	3	4	2	13	14	14	13	14	16	13	9
Q8CJ40	Q8CJ40	55	55	55	Rootletin	Crocc	sp|Q8CJ40|CROCC_MOUSE Rootletin OS=Mus musculus GN=Crocc PE=1 SV=2	1	55	55	55	12	12	8	9	9	17	34	37	36	38	32	27	7	7	8	7	4	5	24	20	21	22	26	26	12	12	8	9	9	17	34	37	36	38	32	27	7	7
Q9Z1M8	Q9Z1M8	21	21	21	Protein Red	Ik	sp|Q9Z1M8|RED_MOUSE Protein Red OS=Mus musculus GN=Ik PE=1 SV=2	1	21	21	21	10	13	9	9	7	8	16	18	16	18	16	14	13	13	12	12	15	13	19	19	18	17	18	20	10	13	9	9	7	8	16	18	16	18	16	14	13	13
Q8QZY9	Q8QZY9	7	7	7	Splicing factor 3B subunit 4	Sf3b4	sp|Q8QZY9|SF3B4_MOUSE Splicing factor 3B subunit 4 OS=Mus musculus GN=Sf3b4 PE=1 SV=1	1	7	7	7	3	3	4	4	3	3	1	6	6	6	6	5	5	4	5	5	5	5	5	4	5	5	5	5	3	3	4	4	3	3	1	6	6	6	6	5	5	4
Q9Z2I9	Q9Z2I9	20	20	20	Succinyl-CoA ligase [ADP-forming] subunit beta, mitochondrial	Sucla2	sp|Q9Z2I9|SUCB1_MOUSE Succinate--CoA ligase [ADP-forming] subunit beta, mitochondrial OS=Mus musculus GN=Sucla2 PE=1 SV=2	1	20	20	20	8	7	8	8	8	8	11	15	16	15	13	10	7	10	8	10	7	8	14	14	14	15	16	15	8	7	8	8	8	8	11	15	16	15	13	10	7	10
Q9R1P3	Q9R1P3	8	8	8	Proteasome subunit beta type-2	Psmb2	sp|Q9R1P3|PSB2_MOUSE Proteasome subunit beta type-2 OS=Mus musculus GN=Psmb2 PE=1 SV=1	1	8	8	8	3	1	1	2	1	2	6	7	7	7	6	7	2	2	2	1	2	1	8	6	7	6	6	6	3	1	1	2	1	2	6	7	7	7	6	7	2	2
Q3V300	Q3V300	36	36	36	Kinesin-like protein KIF22	Kif22	sp|Q3V300|KIF22_MOUSE Kinesin-like protein KIF22 OS=Mus musculus GN=Kif22 PE=2 SV=2	1	36	36	36	26	22	22	21	23	21	18	24	22	24	21	19	31	31	30	30	31	31	23	27	27	25	28	24	26	22	22	21	23	21	18	24	22	24	21	19	31	31
Q8CCK0	Q8CCK0	18	16	16	Core histone macro-H2A.2	H2afy2	sp|Q8CCK0|H2AW_MOUSE Core histone macro-H2A.2 OS=Mus musculus GN=H2afy2 PE=1 SV=3	1	18	16	16	14	14	14	14	16	13	10	13	12	12	12	13	15	15	16	17	16	16	15	16	12	13	14	15	12	12	13	12	14	11	9	11	10	10	10	11	13	13
P54103	P54103	28	28	28	DnaJ homolog subfamily C member 2;DnaJ homolog subfamily C member 2, N-terminally processed	Dnajc2	sp|P54103|DNJC2_MOUSE DnaJ homolog subfamily C member 2 OS=Mus musculus GN=Dnajc2 PE=1 SV=2	1	28	28	28	10	12	10	11	8	7	18	22	19	21	21	24	20	15	14	15	12	12	18	20	20	20	18	18	10	12	10	11	8	7	18	22	19	21	21	24	20	15
Q61739	Q61739	36	36	36	Integrin alpha-6;Integrin alpha-6 heavy chain;Integrin alpha-6 light chain	Itga6	sp|Q61739|ITA6_MOUSE Integrin alpha-6 OS=Mus musculus GN=Itga6 PE=1 SV=3	1	36	36	36	5	5	5	6	3	3	18	30	27	28	26	26	16	18	12	11	9	13	26	29	30	26	26	28	5	5	5	6	3	3	18	30	27	28	26	26	16	18
Q78ZA7	Q78ZA7	15	13	13	Nucleosome assembly protein 1-like 4	Nap1l4	sp|Q78ZA7|NP1L4_MOUSE Nucleosome assembly protein 1-like 4 OS=Mus musculus GN=Nap1l4 PE=1 SV=1	1	15	13	13	4	3	5	4	3	3	7	12	12	12	10	10	5	5	5	4	4	6	15	15	14	13	14	15	2	2	3	2	1	2	5	10	10	10	8	8	4	5
Q9D1J3	Q9D1J3	11	11	11	SAP domain-containing ribonucleoprotein	Sarnp	sp|Q9D1J3|SARNP_MOUSE SAP domain-containing ribonucleoprotein OS=Mus musculus GN=Sarnp PE=1 SV=3	1	11	11	11	0	1	1	2	2	1	8	8	8	8	7	8	2	2	2	1	2	1	10	10	10	9	10	11	0	1	1	2	2	1	8	8	8	8	7	8	2	2
Q3UHX2	Q3UHX2	13	13	13	28 kDa heat- and acid-stable phosphoprotein	Pdap1	sp|Q3UHX2|HAP28_MOUSE 28 kDa heat- and acid-stable phosphoprotein OS=Mus musculus GN=Pdap1 PE=1 SV=1	1	13	13	13	1	1	1	3	3	3	11	10	10	9	11	10	2	3	3	3	3	3	12	12	10	11	10	10	1	1	1	3	3	3	11	10	10	9	11	10	2	3
Q9D287	Q9D287	12	12	12	Pre-mRNA-splicing factor SPF27	Bcas2	sp|Q9D287|SPF27_MOUSE Pre-mRNA-splicing factor SPF27 OS=Mus musculus GN=Bcas2 PE=1 SV=1	1	12	12	12	8	10	8	9	7	8	11	12	12	10	10	11	8	8	7	7	8	7	9	8	8	9	9	9	8	10	8	9	7	8	11	12	12	10	10	11	8	8
P26043	P26043	31	20	20	Radixin	Rdx	sp|P26043|RADI_MOUSE Radixin OS=Mus musculus GN=Rdx PE=1 SV=3	1	31	20	20	5	6	4	4	5	8	24	26	24	24	26	22	3	4	5	7	6	3	23	22	20	27	22	19	2	1	1	1	2	4	13	16	14	15	16	13	1	2
Q9CYZ2	Q9CYZ2	11	11	11	Tumor protein D54	Tpd52l2	sp|Q9CYZ2|TPD54_MOUSE Tumor protein D54 OS=Mus musculus GN=Tpd52l2 PE=1 SV=1	1	11	11	11	0	1	1	0	3	3	9	10	10	9	8	9	3	3	3	6	1	3	9	11	10	10	10	10	0	1	1	0	3	3	9	10	10	9	8	9	3	3
Q9JHR7	Q9JHR7	32	32	32	Insulin-degrading enzyme	Ide	sp|Q9JHR7|IDE_MOUSE Insulin-degrading enzyme OS=Mus musculus GN=Ide PE=1 SV=1	1	32	32	32	12	9	2	2	9	3	20	23	25	22	23	24	7	6	5	6	7	8	24	24	22	20	21	21	12	9	2	2	9	3	20	23	25	22	23	24	7	6
Q8R010	Q8R010	12	12	12	Aminoacyl tRNA synthase complex-interacting multifunctional protein 2	Aimp2	sp|Q8R010|AIMP2_MOUSE Aminoacyl tRNA synthase complex-interacting multifunctional protein 2 OS=Mus musculus GN=Aimp2 PE=1 SV=2	1	12	12	12	7	7	8	6	8	6	5	10	11	10	9	9	9	9	9	9	9	9	10	9	10	9	10	10	7	7	8	6	8	6	5	10	11	10	9	9	9	9
P52624	P52624	10	10	10	Uridine phosphorylase 1	Upp1	sp|P52624|UPP1_MOUSE Uridine phosphorylase 1 OS=Mus musculus GN=Upp1 PE=1 SV=2	1	10	10	10	2	1	2	2	1	2	7	9	8	9	9	9	2	1	1	1	1	0	4	7	6	7	6	4	2	1	2	2	1	2	7	9	8	9	9	9	2	1
Q9CSH3	Q9CSH3	32	32	32	Exosome complex exonuclease RRP44	Dis3	sp|Q9CSH3|RRP44_MOUSE Exosome complex exonuclease RRP44 OS=Mus musculus GN=Dis3 PE=1 SV=4	1	32	32	32	4	7	4	6	3	1	17	20	22	19	20	20	13	9	6	9	5	6	24	22	25	25	26	22	4	7	4	6	3	1	17	20	22	19	20	20	13	9
P97760	P97760	13	13	13	DNA-directed RNA polymerase II subunit RPB3	Polr2c	sp|P97760|RPB3_MOUSE DNA-directed RNA polymerase II subunit RPB3 OS=Mus musculus GN=Polr2c PE=1 SV=2	1	13	13	13	9	8	9	7	4	5	6	10	9	10	10	10	10	8	8	8	8	9	10	11	12	11	10	10	9	8	9	7	4	5	6	10	9	10	10	10	10	8
Q9Z1Z0	Q9Z1Z0	31	31	31	General vesicular transport factor p115	Uso1	sp|Q9Z1Z0|USO1_MOUSE General vesicular transport factor p115 OS=Mus musculus GN=Uso1 PE=1 SV=2	1	31	31	31	8	7	8	8	4	5	18	24	23	23	22	22	14	17	15	15	12	14	20	20	19	24	20	21	8	7	8	8	4	5	18	24	23	23	22	22	14	17
Q9JII6	Q9JII6	19	19	19	Alcohol dehydrogenase [NADP(+)]	Akr1a1	sp|Q9JII6|AK1A1_MOUSE Alcohol dehydrogenase [NADP(+)] OS=Mus musculus GN=Akr1a1 PE=1 SV=3	1	19	19	19	2	1	0	0	1	2	10	14	10	11	15	14	1	3	3	2	2	1	14	13	16	12	12	15	2	1	0	0	1	2	10	14	10	11	15	14	1	3
Q8C3Y4	Q8C3Y4	49	49	49	Kinetochore-associated protein 1	Kntc1	sp|Q8C3Y4|KNTC1_MOUSE Kinetochore-associated protein 1 OS=Mus musculus GN=Kntc1 PE=1 SV=2	1	49	49	49	30	26	31	32	30	28	27	37	33	35	27	30	35	34	33	32	31	30	27	31	31	25	31	31	30	26	31	32	30	28	27	37	33	35	27	30	35	34
Q9D3D9	Q9D3D9	2	2	2	ATP synthase subunit delta, mitochondrial	Atp5d	sp|Q9D3D9|ATPD_MOUSE ATP synthase subunit delta, mitochondrial OS=Mus musculus GN=Atp5d PE=1 SV=1	1	2	2	2	1	1	1	1	1	2	2	2	2	2	2	2	1	1	1	1	1	1	2	2	2	2	2	2	1	1	1	1	1	2	2	2	2	2	2	2	1	1
P62869	P62869	13	13	13	Transcription elongation factor B polypeptide 2	Tceb2	sp|P62869|ELOB_MOUSE Elongin-B OS=Mus musculus GN=Elob PE=1 SV=1	1	13	13	13	6	6	4	4	4	4	10	11	9	8	10	9	5	5	6	7	6	5	10	9	9	9	10	10	6	6	4	4	4	4	10	11	9	8	10	9	5	5
Q6DFV3	Q6DFV3	46	46	46	Rho GTPase-activating protein 21	Arhgap21	sp|Q6DFV3|RHG21_MOUSE Rho GTPase-activating protein 21 OS=Mus musculus GN=Arhgap21 PE=1 SV=1	1	46	46	46	8	8	8	8	10	12	28	28	28	27	22	26	8	9	5	8	8	13	25	27	27	24	25	26	8	8	8	8	10	12	28	28	28	27	22	26	8	9
O35593	O35593	13	13	13	26S proteasome non-ATPase regulatory subunit 14	Psmd14	sp|O35593|PSDE_MOUSE 26S proteasome non-ATPase regulatory subunit 14 OS=Mus musculus GN=Psmd14 PE=1 SV=2	1	13	13	13	5	2	3	5	3	1	8	11	11	10	9	11	7	4	6	3	4	3	11	11	11	9	10	10	5	2	3	5	3	1	8	11	11	10	9	11	7	4
Q99M31	Q99M31	24	24	24	Heat shock 70 kDa protein 14	Hspa14	sp|Q99M31|HSP7E_MOUSE Heat shock 70 kDa protein 14 OS=Mus musculus GN=Hspa14 PE=1 SV=2	1	24	24	24	10	9	8	8	8	7	12	17	17	19	19	17	12	13	9	9	7	6	18	17	18	17	18	17	10	9	8	8	8	7	12	17	17	19	19	17	12	13
Q62203	Q62203	11	11	11	Splicing factor 3A subunit 2	Sf3a2	sp|Q62203|SF3A2_MOUSE Splicing factor 3A subunit 2 OS=Mus musculus GN=Sf3a2 PE=1 SV=2	1	11	11	11	4	5	4	4	3	4	7	10	9	11	10	10	5	5	5	5	5	6	8	7	7	7	8	8	4	5	4	4	3	4	7	10	9	11	10	10	5	5
P21995	P21995	11	11	11	Embigin	Emb	sp|P21995|EMB_MOUSE Embigin OS=Mus musculus GN=Emb PE=1 SV=2	1	11	11	11	4	6	5	7	4	3	11	10	10	9	10	10	4	4	4	2	3	2	7	6	9	8	9	7	4	6	5	7	4	3	11	10	10	9	10	10	4	4
Q62189	Q62189	8	8	7	U1 small nuclear ribonucleoprotein A	Snrpa	sp|Q62189|SNRPA_MOUSE U1 small nuclear ribonucleoprotein A OS=Mus musculus GN=Snrpa PE=1 SV=3	1	8	8	7	2	5	4	1	4	3	7	8	6	7	6	6	6	3	1	4	5	4	8	8	7	7	8	8	2	5	4	1	4	3	7	8	6	7	6	6	6	3
Q3UHX0	Q3UHX0	45	45	45	Nucleolar protein 8	Nol8	sp|Q3UHX0|NOL8_MOUSE Nucleolar protein 8 OS=Mus musculus GN=Nol8 PE=1 SV=2	1	45	45	45	26	25	27	27	21	16	24	27	25	29	28	26	29	33	31	31	34	30	24	27	23	22	28	30	26	25	27	27	21	16	24	27	25	29	28	26	29	33
Q810A7	Q810A7	27	27	27	ATP-dependent RNA helicase DDX42	Ddx42	sp|Q810A7|DDX42_MOUSE ATP-dependent RNA helicase DDX42 OS=Mus musculus GN=Ddx42 PE=1 SV=3	1	27	27	27	10	10	8	9	6	5	15	18	20	19	17	19	13	15	6	8	7	7	18	14	18	17	17	15	10	10	8	9	6	5	15	18	20	19	17	19	13	15
Q70FJ1	Q70FJ1	82	82	82	A-kinase anchor protein 9	Akap9	sp|Q70FJ1|AKAP9_MOUSE A-kinase anchor protein 9 OS=Mus musculus GN=Akap9 PE=1 SV=2	1	82	82	82	19	25	23	20	24	28	44	48	57	52	40	34	29	22	18	19	25	24	51	50	46	45	50	46	19	25	23	20	24	28	44	48	57	52	40	34	29	22
Q61301	Q61301	13	2	2	Catenin alpha-2	Ctnna2	sp|Q61301|CTNA2_MOUSE Catenin alpha-2 OS=Mus musculus GN=Ctnna2 PE=1 SV=3	1	13	2	2	7	6	8	7	5	5	12	12	13	12	11	10	7	8	8	6	8	7	8	9	8	10	11	10	1	1	1	1	0	1	1	2	2	1	2	2	1	0
Q8BLH7	Q8BLH7	33	33	33	HIRA-interacting protein 3	Hirip3	sp|Q8BLH7|HIRP3_MOUSE HIRA-interacting protein 3 OS=Mus musculus GN=Hirip3 PE=1 SV=1	1	33	33	33	23	15	26	24	13	16	17	26	21	21	17	19	28	27	24	21	25	25	28	28	24	18	24	24	23	15	26	24	13	16	17	26	21	21	17	19	28	27
Q61164	Q61164	25	25	24	Transcriptional repressor CTCF	Ctcf	sp|Q61164|CTCF_MOUSE Transcriptional repressor CTCF OS=Mus musculus GN=Ctcf PE=1 SV=2	1	25	25	24	14	14	13	12	10	12	22	20	19	19	19	22	15	12	12	12	11	9	20	19	18	18	19	19	14	14	13	12	10	12	22	20	19	19	19	22	15	12
Q8JZX4	Q8JZX4	17	17	17	Splicing factor 45	Rbm17	sp|Q8JZX4|SPF45_MOUSE Splicing factor 45 OS=Mus musculus GN=Rbm17 PE=1 SV=1	1	17	17	17	8	8	7	8	8	9	12	13	13	14	10	12	10	8	9	8	10	8	15	14	13	11	13	15	8	8	7	8	8	9	12	13	13	14	10	12	10	8
Q91X20	Q91X20	24	24	24	Set1/Ash2 histone methyltransferase complex subunit ASH2	Ash2l	sp|Q91X20|ASH2L_MOUSE Set1/Ash2 histone methyltransferase complex subunit ASH2 OS=Mus musculus GN=Ash2l PE=1 SV=1	1	24	24	24	11	12	12	9	6	7	11	14	15	16	14	14	13	11	9	11	11	10	18	17	16	17	17	18	11	12	12	9	6	7	11	14	15	16	14	14	13	11
Q9R0N0	Q9R0N0	16	16	16	Galactokinase	Galk1	sp|Q9R0N0|GALK1_MOUSE Galactokinase OS=Mus musculus GN=Galk1 PE=1 SV=2	1	16	16	16	8	5	5	6	5	4	9	9	10	10	12	10	7	10	9	6	5	5	12	12	12	12	11	11	8	5	5	6	5	4	9	9	10	10	12	10	7	10
P97930	P97930	12	12	12	Thymidylate kinase	Dtymk	sp|P97930|KTHY_MOUSE Thymidylate kinase OS=Mus musculus GN=Dtymk PE=1 SV=2	1	12	12	12	6	4	5	4	5	3	10	12	12	12	10	12	6	5	5	5	5	3	4	6	6	6	6	6	6	4	5	4	5	3	10	12	12	12	10	12	6	5
Q7TSC1	Q7TSC1	53	51	51	Protein PRRC2A	Prrc2a	sp|Q7TSC1|PRC2A_MOUSE Protein PRRC2A OS=Mus musculus GN=Prrc2a PE=1 SV=1	1	53	51	51	16	19	17	18	12	13	34	30	34	33	26	26	25	24	23	22	22	26	36	41	30	36	33	36	15	18	16	17	11	12	33	29	33	32	25	25	23	23
Q6ZQ88	Q6ZQ88	27	27	27	Lysine-specific histone demethylase 1A	Kdm1a	sp|Q6ZQ88|KDM1A_MOUSE Lysine-specific histone demethylase 1A OS=Mus musculus GN=Kdm1a PE=1 SV=2	1	27	27	27	8	9	6	6	5	4	13	17	17	17	17	17	16	15	14	13	15	14	19	17	18	17	18	16	8	9	6	6	5	4	13	17	17	17	17	17	16	15
Q8VI84	Q8VI84	27	27	27	Nucleolar complex protein 3 homolog	Noc3l	sp|Q8VI84|NOC3L_MOUSE Nucleolar complex protein 3 homolog OS=Mus musculus GN=Noc3l PE=2 SV=2	1	27	27	27	14	16	16	11	14	15	13	19	13	13	15	15	17	19	19	20	22	23	18	15	17	14	20	18	14	16	16	11	14	15	13	19	13	13	15	15	17	19
Q80UZ2	Q80UZ2	22	22	22	Protein SDA1 homolog	Sdad1	sp|Q80UZ2|SDA1_MOUSE Protein SDA1 homolog OS=Mus musculus GN=Sdad1 PE=1 SV=1	1	22	22	22	9	7	9	7	4	5	11	13	11	11	12	9	11	12	11	12	9	10	10	12	16	16	14	16	9	7	9	7	4	5	11	13	11	11	12	9	11	12
P20263	P20263	12	12	12	POU domain, class 5, transcription factor 1	Pou5f1	sp|P20263|PO5F1_MOUSE POU domain, class 5, transcription factor 1 OS=Mus musculus GN=Pou5f1 PE=1 SV=1	1	12	12	12	6	7	7	7	7	7	8	10	11	10	10	9	7	8	8	8	7	8	9	9	8	8	9	9	6	7	7	7	7	7	8	10	11	10	10	9	7	8
P97449	P97449	30	30	30	Aminopeptidase N	Anpep	sp|P97449|AMPN_MOUSE Aminopeptidase N OS=Mus musculus GN=Anpep PE=1 SV=4	1	30	30	30	4	2	1	2	4	2	13	19	21	21	11	13	9	8	11	8	11	8	23	26	21	23	22	23	4	2	1	2	4	2	13	19	21	21	11	13	9	8
O88532	O88532	31	31	31	Zinc finger RNA-binding protein	Zfr	sp|O88532|ZFR_MOUSE Zinc finger RNA-binding protein OS=Mus musculus GN=Zfr PE=1 SV=2	1	31	31	31	14	9	12	13	7	2	23	24	26	25	21	22	9	12	8	8	11	12	26	23	22	23	27	23	14	9	12	13	7	2	23	24	26	25	21	22	9	12
Q8C7U1	Q8C7U1	22	22	22	NEDD4-binding protein 3	N4bp3	sp|Q8C7U1|N4BP3_MOUSE NEDD4-binding protein 3 OS=Mus musculus GN=N4bp3 PE=1 SV=1	1	22	22	22	10	9	9	8	10	10	17	18	18	19	14	16	11	11	8	12	13	12	16	17	14	17	16	14	10	9	9	8	10	10	17	18	18	19	14	16	11	11
Q9R020	Q9R020	18	18	18	Zinc finger Ran-binding domain-containing protein 2	Zranb2	sp|Q9R020|ZRAB2_MOUSE Zinc finger Ran-binding domain-containing protein 2 OS=Mus musculus GN=Zranb2 PE=1 SV=2	1	18	18	18	9	10	9	9	9	8	16	15	14	15	16	18	14	11	12	14	12	11	16	17	17	16	17	18	9	10	9	9	9	8	16	15	14	15	16	18	14	11
P49025	P49025	58	58	58	Citron Rho-interacting kinase	Cit	sp|P49025|CTRO_MOUSE Citron Rho-interacting kinase OS=Mus musculus GN=Cit PE=1 SV=3	1	58	58	58	18	16	18	13	12	15	30	32	36	37	28	32	15	13	14	17	15	14	33	36	34	35	37	33	18	16	18	13	12	15	30	32	36	37	28	32	15	13
P14576	P14576	22	22	22	Signal recognition particle 54 kDa protein	Srp54	sp|P14576|SRP54_MOUSE Signal recognition particle 54 kDa protein OS=Mus musculus GN=Srp54 PE=1 SV=2	1	22	22	22	5	5	6	4	6	5	12	18	18	16	16	17	9	8	6	6	7	7	17	17	18	13	16	15	5	5	6	4	6	5	12	18	18	16	16	17	9	8
Q99PP2	Q99PP2	48	48	48	Zinc finger protein 318	Znf318	sp|Q99PP2|ZN318_MOUSE Zinc finger protein 318 (Fragment) OS=Mus musculus GN=Znf318 PE=1 SV=2	1	48	48	48	21	13	16	12	14	19	30	37	36	37	32	30	19	14	14	13	18	17	33	34	32	29	40	38	21	13	16	12	14	19	30	37	36	37	32	30	19	14
P18572	P18572	10	10	10	Basigin	Bsg	sp|P18572|BASI_MOUSE Basigin OS=Mus musculus GN=Bsg PE=1 SV=2	1	10	10	10	3	2	3	1	2	1	7	8	7	7	7	7	3	4	3	5	4	4	10	9	9	10	9	10	3	2	3	1	2	1	7	8	7	7	7	7	3	4
Q8CFQ3	Q8CFQ3	36	36	36	Intron-binding protein aquarius	Aqr	sp|Q8CFQ3|AQR_MOUSE Intron-binding protein aquarius OS=Mus musculus GN=Aqr PE=1 SV=2	1	36	36	36	10	6	11	6	7	8	18	27	27	28	27	28	9	9	6	8	9	7	24	22	25	20	22	23	10	6	11	6	7	8	18	27	27	28	27	28	9	9
Q6P9R1	Q6P9R1	26	26	26	ATP-dependent RNA helicase DDX51	Ddx51	sp|Q6P9R1|DDX51_MOUSE ATP-dependent RNA helicase DDX51 OS=Mus musculus GN=Ddx51 PE=1 SV=1	1	26	26	26	16	14	18	17	16	18	16	18	19	19	20	18	19	19	18	19	20	20	23	23	20	20	22	18	16	14	18	17	16	18	16	18	19	19	20	18	19	19
P56391	P56391	8	8	8	Cytochrome c oxidase subunit 6B1	Cox6b1	sp|P56391|CX6B1_MOUSE Cytochrome c oxidase subunit 6B1 OS=Mus musculus GN=Cox6b1 PE=1 SV=2	1	8	8	8	0	2	1	1	2	1	5	6	5	7	8	7	1	1	1	2	0	1	7	7	5	5	5	5	0	2	1	1	2	1	5	6	5	7	8	7	1	1
Q8C5N3	Q8C5N3	24	24	24	Pre-mRNA-splicing factor CWC22 homolog	Cwc22	sp|Q8C5N3|CWC22_MOUSE Pre-mRNA-splicing factor CWC22 homolog OS=Mus musculus GN=Cwc22 PE=1 SV=1	1	24	24	24	13	11	12	11	13	10	16	18	20	20	17	17	16	16	17	14	15	15	20	19	17	13	20	22	13	11	12	11	13	10	16	18	20	20	17	17	16	16
Q9EPU4	Q9EPU4	37	37	37	Cleavage and polyadenylation specificity factor subunit 1	Cpsf1	sp|Q9EPU4|CPSF1_MOUSE Cleavage and polyadenylation specificity factor subunit 1 OS=Mus musculus GN=Cpsf1 PE=1 SV=1	1	37	37	37	12	16	14	14	12	6	14	28	28	26	23	25	12	14	13	15	17	17	28	29	21	22	25	26	12	16	14	14	12	6	14	28	28	26	23	25	12	14
Q05CL8	Q05CL8	25	25	25	La-related protein 7	Larp7	sp|Q05CL8|LARP7_MOUSE La-related protein 7 OS=Mus musculus GN=Larp7 PE=1 SV=2	1	25	25	25	15	15	14	15	9	9	20	21	21	20	19	18	14	14	13	13	14	13	19	21	20	15	18	23	15	15	14	15	9	9	20	21	21	20	19	18	14	14
Q9WUM5	Q9WUM5	8	8	8	Succinyl-CoA ligase [ADP/GDP-forming] subunit alpha, mitochondrial	Suclg1	sp|Q9WUM5|SUCA_MOUSE Succinate--CoA ligase [ADP/GDP-forming] subunit alpha, mitochondrial OS=Mus musculus GN=Suclg1 PE=1 SV=4	1	8	8	8	4	6	4	4	3	5	7	7	7	7	7	7	4	5	5	5	5	5	7	7	7	7	7	6	4	6	4	4	3	5	7	7	7	7	7	7	4	5
Q8C570	Q8C570	13	13	13	mRNA export factor	Rae1	sp|Q8C570|RAE1L_MOUSE mRNA export factor OS=Mus musculus GN=Rae1 PE=1 SV=1	1	13	13	13	4	6	4	3	6	5	9	10	10	11	11	12	2	4	5	3	6	5	11	10	11	11	12	11	4	6	4	3	6	5	9	10	10	11	11	12	2	4
Q8BZH4	Q8BZH4	39	39	39	Pogo transposable element with ZNF domain	Pogz	sp|Q8BZH4|POGZ_MOUSE Pogo transposable element with ZNF domain OS=Mus musculus GN=Pogz PE=1 SV=2	1	39	39	39	22	20	23	19	20	21	16	23	26	24	21	19	33	31	33	27	30	31	24	25	21	24	25	26	22	20	23	19	20	21	16	23	26	24	21	19	33	31
P58468	P58468	10	10	10	Protein FAM207A	Fam207a	sp|P58468|F207A_MOUSE Protein FAM207A OS=Mus musculus GN=Fam207a PE=1 SV=1	1	10	10	10	8	8	9	9	6	6	5	8	9	8	8	8	9	8	8	7	10	9	8	8	8	9	9	7	8	8	9	9	6	6	5	8	9	8	8	8	9	8
Q9D0M3	Q9D0M3	11	11	11	Cytochrome c1, heme protein, mitochondrial	Cyc1	sp|Q9D0M3|CY1_MOUSE Cytochrome c1, heme protein, mitochondrial OS=Mus musculus GN=Cyc1 PE=1 SV=1	1	11	11	11	2	3	1	2	1	3	7	8	8	7	9	8	5	5	6	6	4	5	10	8	10	10	10	10	2	3	1	2	1	3	7	8	8	7	9	8	5	5
P17427	P17427	36	36	27	AP-2 complex subunit alpha-2	Ap2a2	sp|P17427|AP2A2_MOUSE AP-2 complex subunit alpha-2 OS=Mus musculus GN=Ap2a2 PE=1 SV=2	1	36	36	27	4	5	5	7	7	4	19	22	25	25	21	24	14	15	11	10	10	10	27	25	28	28	22	25	4	5	5	7	7	4	19	22	25	25	21	24	14	15
Q91WN1	Q91WN1	11	11	11	DnaJ homolog subfamily C member 9	Dnajc9	sp|Q91WN1|DNJC9_MOUSE DnaJ homolog subfamily C member 9 OS=Mus musculus GN=Dnajc9 PE=1 SV=2	1	11	11	11	8	8	9	6	6	4	8	9	9	8	10	9	7	6	6	8	7	6	9	8	7	9	8	9	8	8	9	6	6	4	8	9	9	8	10	9	7	6
Q8VHZ7	Q8VHZ7	18	18	18	U3 small nucleolar ribonucleoprotein protein IMP4	Imp4	sp|Q8VHZ7|IMP4_MOUSE U3 small nucleolar ribonucleoprotein protein IMP4 OS=Mus musculus GN=Imp4 PE=2 SV=1	1	18	18	18	11	13	11	10	10	10	10	11	10	8	7	9	15	15	13	13	12	14	12	12	11	11	11	11	11	13	11	10	10	10	10	11	10	8	7	9	15	15
P21619	P21619	36	30	30	Lamin-B2	Lmnb2	sp|P21619|LMNB2_MOUSE Lamin-B2 OS=Mus musculus GN=Lmnb2 PE=1 SV=2	1	36	30	30	15	11	9	12	10	9	20	22	21	22	19	20	19	17	21	19	17	18	27	30	29	27	30	32	12	9	7	9	8	7	16	18	17	18	16	17	14	12
P18155	P18155	15	15	15	Bifunctional methylenetetrahydrofolate dehydrogenase/cyclohydrolase, mitochondrial;NAD-dependent methylenetetrahydrofolate dehydrogenase;Methenyltetrahydrofolate cyclohydrolase	Mthfd2	sp|P18155|MTDC_MOUSE Bifunctional methylenetetrahydrofolate dehydrogenase/cyclohydrolase, mitochondrial OS=Mus musculus GN=Mthfd2 PE=1 SV=1	1	15	15	15	3	4	5	2	0	2	8	12	11	12	12	11	8	5	4	5	6	3	12	13	11	9	14	13	3	4	5	2	0	2	8	12	11	12	12	11	8	5
Q99J09	Q99J09	13	13	13	Methylosome protein 50	Wdr77	sp|Q99J09|MEP50_MOUSE Methylosome protein 50 OS=Mus musculus GN=Wdr77 PE=1 SV=1	1	13	13	13	6	6	7	7	3	2	6	8	9	10	9	7	5	7	5	7	8	7	10	10	11	10	10	10	6	6	7	7	3	2	6	8	9	10	9	7	5	7
P29391;P49945	P29391;P49945	7;4	7;4	7;4	Ferritin light chain 1;Ferritin light chain 2	Ftl1;Ftl2	sp|P29391|FRIL1_MOUSE Ferritin light chain 1 OS=Mus musculus GN=Ftl1 PE=1 SV=2;sp|P49945|FRIL2_MOUSE Ferritin light chain 2 OS=Mus musculus GN=Ftl2 PE=3 SV=2	2	7	7	7	3	3	3	4	3	3	7	7	7	7	5	6	4	6	5	5	4	3	5	5	5	4	4	5	3	3	3	4	3	3	7	7	7	7	5	6	4	6
Q9Z110	Q9Z110	32	32	32	Delta-1-pyrroline-5-carboxylate synthase;Glutamate 5-kinase;Gamma-glutamyl phosphate reductase	Aldh18a1	sp|Q9Z110|P5CS_MOUSE Delta-1-pyrroline-5-carboxylate synthase OS=Mus musculus GN=Aldh18a1 PE=1 SV=2	1	32	32	32	2	3	3	4	3	6	18	21	20	22	17	20	13	11	10	16	12	7	22	21	25	25	25	26	2	3	3	4	3	6	18	21	20	22	17	20	13	11
Q9CPP0	Q9CPP0	7	7	7	Nucleoplasmin-3	Npm3	sp|Q9CPP0|NPM3_MOUSE Nucleoplasmin-3 OS=Mus musculus GN=Npm3 PE=1 SV=3	1	7	7	7	2	2	2	2	3	4	4	6	6	6	6	6	3	4	2	1	1	1	5	5	5	5	5	5	2	2	2	2	3	4	4	6	6	6	6	6	3	4
Q9D0F1	Q9D0F1	31	31	31	Kinetochore protein NDC80 homolog	Ndc80	sp|Q9D0F1|NDC80_MOUSE Kinetochore protein NDC80 homolog OS=Mus musculus GN=Ndc80 PE=1 SV=1	1	31	31	31	22	20	20	21	16	16	22	20	22	21	19	19	22	23	20	24	22	20	21	23	23	21	24	25	22	20	20	21	16	16	22	20	22	21	19	19	22	23
Q62241	Q62241	5	5	5	U1 small nuclear ribonucleoprotein C	Snrpc	sp|Q62241|RU1C_MOUSE U1 small nuclear ribonucleoprotein C OS=Mus musculus GN=Snrpc PE=1 SV=1	1	5	5	5	3	2	1	2	2	1	3	3	3	3	3	3	3	3	3	3	3	3	5	5	4	5	5	5	3	2	1	2	2	1	3	3	3	3	3	3	3	3
Q9CQI7	Q9CQI7	8	7	7	U2 small nuclear ribonucleoprotein B	Snrpb2	sp|Q9CQI7|RU2B_MOUSE U2 small nuclear ribonucleoprotein B OS=Mus musculus GN=Snrpb2 PE=1 SV=1	1	8	7	7	6	4	5	5	3	4	7	8	7	7	6	7	5	6	4	5	5	4	7	7	7	7	7	7	5	3	5	5	2	3	6	7	6	6	5	6	4	5
Q6P9L6	Q6P9L6	45	45	45	Kinesin-like protein KIF15	Kif15	sp|Q6P9L6|KIF15_MOUSE Kinesin-like protein KIF15 OS=Mus musculus GN=Kif15 PE=1 SV=1	1	45	45	45	9	7	6	6	4	7	26	27	31	30	26	29	12	7	3	6	6	5	31	31	30	33	27	29	9	7	6	6	4	7	26	27	31	30	26	29	12	7
Q8K411	Q8K411	39	39	39	Presequence protease, mitochondrial	Pitrm1	sp|Q8K411|PREP_MOUSE Presequence protease, mitochondrial OS=Mus musculus GN=Pitrm1 PE=1 SV=1	1	39	39	39	2	4	1	3	1	1	21	28	27	29	30	31	2	2	6	3	3	4	20	18	19	23	19	19	2	4	1	3	1	1	21	28	27	29	30	31	2	2
Q497V5	Q497V5	37	37	37	S1 RNA-binding domain-containing protein 1	Srbd1	sp|Q497V5|SRBD1_MOUSE S1 RNA-binding domain-containing protein 1 OS=Mus musculus GN=Srbd1 PE=2 SV=2	1	37	37	37	20	20	18	20	19	17	13	21	22	20	19	20	23	25	24	23	23	22	22	21	20	19	25	21	20	20	18	20	19	17	13	21	22	20	19	20	23	25
P17809	P17809	5	5	5	Solute carrier family 2, facilitated glucose transporter member 1	Slc2a1	sp|P17809|GTR1_MOUSE Solute carrier family 2, facilitated glucose transporter member 1 OS=Mus musculus GN=Slc2a1 PE=1 SV=4	1	5	5	5	3	3	2	3	2	2	2	3	3	4	4	4	3	3	2	2	2	3	4	4	5	4	4	5	3	3	2	3	2	2	2	3	3	4	4	4	3	3
Q6PGB6	Q6PGB6	11	11	11	N-alpha-acetyltransferase 50	Naa50	sp|Q6PGB6|NAA50_MOUSE N-alpha-acetyltransferase 50 OS=Mus musculus GN=Naa50 PE=1 SV=1	1	11	11	11	6	5	4	5	4	4	7	8	9	8	7	8	4	3	2	2	2	2	9	10	10	8	6	8	6	5	4	5	4	4	7	8	9	8	7	8	4	3
Q9EQH3	Q9EQH3	27	27	27	Vacuolar protein sorting-associated protein 35	Vps35	sp|Q9EQH3|VPS35_MOUSE Vacuolar protein sorting-associated protein 35 OS=Mus musculus GN=Vps35 PE=1 SV=1	1	27	27	27	1	1	5	2	6	6	14	20	21	18	21	21	8	7	9	8	8	6	18	17	22	19	16	17	1	1	5	2	6	6	14	20	21	18	21	21	8	7
Q07076	Q07076	14	14	14	Annexin A7	Anxa7	sp|Q07076|ANXA7_MOUSE Annexin A7 OS=Mus musculus GN=Anxa7 PE=1 SV=2	1	14	14	14	5	5	4	4	3	5	10	11	12	12	11	11	5	5	2	4	6	5	11	12	12	12	10	11	5	5	4	4	3	5	10	11	12	12	11	11	5	5
Q9D1M0	Q9D1M0	13	13	13	Protein SEC13 homolog	Sec13	sp|Q9D1M0|SEC13_MOUSE Protein SEC13 homolog OS=Mus musculus GN=Sec13 PE=1 SV=3	1	13	13	13	8	8	7	7	7	6	8	9	9	8	8	9	11	11	11	10	9	10	12	12	10	8	11	10	8	8	7	7	7	6	8	9	9	8	8	9	11	11
O70435	O70435	12	12	12	Proteasome subunit alpha type-3	Psma3	sp|O70435|PSA3_MOUSE Proteasome subunit alpha type-3 OS=Mus musculus GN=Psma3 PE=1 SV=3	1	12	12	12	3	1	2	3	4	6	8	10	9	10	9	9	5	3	4	5	4	4	11	9	8	8	9	8	3	1	2	3	4	6	8	10	9	10	9	9	5	3
Q8CGF7	Q8CGF7	34	34	33	Transcription elongation regulator 1	Tcerg1	sp|Q8CGF7|TCRG1_MOUSE Transcription elongation regulator 1 OS=Mus musculus GN=Tcerg1 PE=1 SV=2	1	34	34	33	4	4	6	4	4	4	23	25	22	25	24	26	6	4	8	6	5	4	23	24	22	20	22	20	4	4	6	4	4	4	23	25	22	25	24	26	6	4
Q8BMC4	Q8BMC4	20	20	20	Nucleolar protein 9	Nop9	sp|Q8BMC4|NOP9_MOUSE Nucleolar protein 9 OS=Mus musculus GN=Nop9 PE=1 SV=1	1	20	20	20	13	12	11	12	8	9	11	16	17	15	13	13	11	10	13	13	11	11	15	15	15	17	16	15	13	12	11	12	8	9	11	16	17	15	13	13	11	10
P48428	P48428	11	11	11	Tubulin-specific chaperone A	Tbca	sp|P48428|TBCA_MOUSE Tubulin-specific chaperone A OS=Mus musculus GN=Tbca PE=1 SV=3	1	11	11	11	1	0	1	1	0	1	8	9	9	8	9	9	0	0	2	2	0	0	9	9	8	8	8	7	1	0	1	1	0	1	8	9	9	8	9	9	0	0
Q8BMB3	Q8BMB3	11	11	11	Eukaryotic translation initiation factor 4E type 2	Eif4e2	sp|Q8BMB3|IF4E2_MOUSE Eukaryotic translation initiation factor 4E type 2 OS=Mus musculus GN=Eif4e2 PE=1 SV=1	1	11	11	11	6	4	5	6	4	3	3	8	9	7	7	6	6	5	3	4	6	6	10	8	9	5	8	9	6	4	5	6	4	3	3	8	9	7	7	6	6	5
P52431	P52431	36	36	36	DNA polymerase delta catalytic subunit	Pold1	sp|P52431|DPOD1_MOUSE DNA polymerase delta catalytic subunit OS=Mus musculus GN=Pold1 PE=1 SV=2	1	36	36	36	9	14	14	15	10	10	22	25	25	27	27	24	15	14	15	14	12	7	21	24	24	22	21	22	9	14	14	15	10	10	22	25	25	27	27	24	15	14
Q61191	Q61191	33	33	33	Host cell factor 1;HCF N-terminal chain 1;HCF N-terminal chain 2;HCF N-terminal chain 3;HCF N-terminal chain 4;HCF N-terminal chain 5;HCF N-terminal chain 6;HCF C-terminal chain 1;HCF C-terminal chain 2;HCF C-terminal chain 3;HCF C-terminal chain 4;HCF C-terminal chain 5;HCF C-terminal chain 6	Hcfc1	sp|Q61191|HCFC1_MOUSE Host cell factor 1 OS=Mus musculus GN=Hcfc1 PE=1 SV=2	1	33	33	33	7	9	6	11	6	7	21	25	24	24	24	25	15	15	10	10	10	10	22	21	23	25	21	22	7	9	6	11	6	7	21	25	24	24	24	25	15	15
P84084	P84084	11	11	5	ADP-ribosylation factor 5	Arf5	sp|P84084|ARF5_MOUSE ADP-ribosylation factor 5 OS=Mus musculus GN=Arf5 PE=1 SV=2	1	11	11	5	3	5	3	5	1	1	7	10	10	11	9	10	5	6	5	5	7	6	9	8	9	7	9	8	3	5	3	5	1	1	7	10	10	11	9	10	5	6
Q9EQK5	Q9EQK5	29	29	29	Major vault protein	Mvp	sp|Q9EQK5|MVP_MOUSE Major vault protein OS=Mus musculus GN=Mvp PE=1 SV=4	1	29	29	29	4	1	2	3	8	6	9	13	15	13	16	17	9	8	8	5	6	5	21	19	21	24	17	19	4	1	2	3	8	6	9	13	15	13	16	17	9	8
Q9D0B6	Q9D0B6	11	11	11	Protein PBDC1	Pbdc1	sp|Q9D0B6|PBDC1_MOUSE Protein PBDC1 OS=Mus musculus GN=Pbdc1 PE=1 SV=1	1	11	11	11	4	4	4	3	3	6	6	10	8	10	9	9	3	3	3	4	3	3	10	9	9	7	10	8	4	4	4	3	3	6	6	10	8	10	9	9	3	3
Q8BFP9	Q8BFP9	19	19	18	[Pyruvate dehydrogenase (acetyl-transferring)] kinase isozyme 1, mitochondrial	Pdk1	sp|Q8BFP9|PDK1_MOUSE [Pyruvate dehydrogenase (acetyl-transferring)] kinase isozyme 1, mitochondrial OS=Mus musculus GN=Pdk1 PE=1 SV=2	1	19	19	18	7	7	6	5	4	5	9	14	17	15	11	12	7	8	10	10	8	8	14	14	16	14	13	14	7	7	6	5	4	5	9	14	17	15	11	12	7	8
P26041	P26041	35	26	25	Moesin	Msn	sp|P26041|MOES_MOUSE Moesin OS=Mus musculus GN=Msn PE=1 SV=3	1	35	26	25	3	6	3	4	4	5	26	29	26	25	27	26	5	4	11	13	5	3	26	27	29	30	27	24	1	2	1	2	2	2	17	21	18	18	19	19	3	2
Q9Z2Z9	Q9Z2Z9	26	26	20	Glutamine--fructose-6-phosphate aminotransferase [isomerizing] 2	Gfpt2	sp|Q9Z2Z9|GFPT2_MOUSE Glutamine--fructose-6-phosphate aminotransferase [isomerizing] 2 OS=Mus musculus GN=Gfpt2 PE=1 SV=3	1	26	26	20	13	13	9	13	11	8	15	18	20	19	18	18	13	11	8	8	11	8	18	16	15	14	16	16	13	13	9	13	11	8	15	18	20	19	18	18	13	11
O55131;Q9DA97	O55131	16;1	16;1	15;0	Septin-7	2007-09-01	sp|O55131|SEPT7_MOUSE Septin-7 OS=Mus musculus GN=Sept7 PE=1 SV=1	2	16	16	15	2	2	2	2	3	3	9	9	9	10	9	9	5	5	6	4	2	3	14	14	10	11	10	11	2	2	2	2	3	3	9	9	9	10	9	9	5	5
Q9QUR7	Q9QUR7	9	9	9	Peptidyl-prolyl cis-trans isomerase NIMA-interacting 1	Pin1	sp|Q9QUR7|PIN1_MOUSE Peptidyl-prolyl cis-trans isomerase NIMA-interacting 1 OS=Mus musculus GN=Pin1 PE=1 SV=1	1	9	9	9	2	1	2	2	3	2	6	8	8	8	8	9	1	2	2	1	2	2	8	7	7	7	8	6	2	1	2	2	3	2	6	8	8	8	8	9	1	2
P97386	P97386	37	37	37	DNA ligase 3	Lig3	sp|P97386|DNLI3_MOUSE DNA ligase 3 OS=Mus musculus GN=Lig3 PE=1 SV=2	1	37	37	37	21	18	22	19	21	20	17	22	21	17	20	19	33	34	30	28	30	31	23	22	20	23	22	22	21	18	22	19	21	20	17	22	21	17	20	19	33	34
Q8R0A0	Q8R0A0	22	22	22	General transcription factor IIF subunit 2	Gtf2f2	sp|Q8R0A0|T2FB_MOUSE General transcription factor IIF subunit 2 OS=Mus musculus GN=Gtf2f2 PE=1 SV=1	1	22	22	22	11	11	12	9	10	9	13	16	16	16	16	16	18	17	17	15	16	17	13	13	13	13	12	9	11	11	12	9	10	9	13	16	16	16	16	16	18	17
Q99K43	Q99K43	27	27	27	Protein regulator of cytokinesis 1	Prc1	sp|Q99K43|PRC1_MOUSE Protein regulator of cytokinesis 1 OS=Mus musculus GN=Prc1 PE=1 SV=2	1	27	27	27	17	17	18	14	14	13	14	15	15	16	16	16	24	23	23	21	21	20	18	19	17	13	18	17	17	17	18	14	14	13	14	15	15	16	16	16	24	23
Q923D4	Q923D4	6	6	6	Splicing factor 3B subunit 5	Sf3b5	sp|Q923D4|SF3B5_MOUSE Splicing factor 3B subunit 5 OS=Mus musculus GN=Sf3b5 PE=1 SV=1	1	6	6	6	3	4	4	4	2	5	5	6	6	6	6	6	4	3	5	5	5	3	6	6	6	6	6	6	3	4	4	4	2	5	5	6	6	6	6	6	4	3
Q61001	Q61001	62	62	62	Laminin subunit alpha-5	Lama5	sp|Q61001|LAMA5_MOUSE Laminin subunit alpha-5 OS=Mus musculus GN=Lama5 PE=1 SV=4	1	62	62	62	13	13	11	14	8	8	27	32	31	30	25	24	37	37	32	35	25	31	44	45	46	41	44	45	13	13	11	14	8	8	27	32	31	30	25	24	37	37
Q5SWD9	Q5SWD9	21	21	21	Pre-rRNA-processing protein TSR1 homolog	Tsr1	sp|Q5SWD9|TSR1_MOUSE Pre-rRNA-processing protein TSR1 homolog OS=Mus musculus GN=Tsr1 PE=1 SV=1	1	21	21	21	7	6	6	5	7	8	9	16	13	14	14	15	12	14	13	14	12	12	13	15	16	11	16	14	7	6	6	5	7	8	9	16	13	14	14	15	12	14
Q99NH0;Q8BUE7	Q99NH0	40;1	40;1	40;1	Ankyrin repeat domain-containing protein 17	Ankrd17	sp|Q99NH0|ANR17_MOUSE Ankyrin repeat domain-containing protein 17 OS=Mus musculus GN=Ankrd17 PE=1 SV=2	2	40	40	40	5	13	12	12	6	7	22	27	30	27	23	22	20	17	21	18	15	11	30	30	29	24	29	22	5	13	12	12	6	7	22	27	30	27	23	22	20	17
Q91ZU6	Q91ZU6	106	103	103	Dystonin	Dst	sp|Q91ZU6|DYST_MOUSE Dystonin OS=Mus musculus GN=Dst PE=1 SV=2	1	106	103	103	10	6	7	5	6	8	41	51	59	53	39	36	17	15	11	10	12	8	58	63	55	50	58	57	10	6	7	5	6	8	41	50	57	51	38	35	17	14
Q9QYB1;Q8BXK9	Q9QYB1	16;1	16;1	15;0	Chloride intracellular channel protein 4	Clic4	sp|Q9QYB1|CLIC4_MOUSE Chloride intracellular channel protein 4 OS=Mus musculus GN=Clic4 PE=1 SV=3	2	16	16	15	0	1	2	4	1	1	9	13	12	13	14	14	4	4	6	4	3	2	16	16	16	15	14	15	0	1	2	4	1	1	9	13	12	13	14	14	4	4
Q80U78	Q80U78	21	21	15	Pumilio homolog 1	Pum1	sp|Q80U78|PUM1_MOUSE Pumilio homolog 1 OS=Mus musculus GN=Pum1 PE=1 SV=2	1	21	21	15	5	4	5	8	5	3	12	13	15	14	14	14	12	5	4	5	6	4	16	18	15	17	17	15	5	4	5	8	5	3	12	13	15	14	14	14	12	5
P56812	P56812	7	7	7	Programmed cell death protein 5	Pdcd5	sp|P56812|PDCD5_MOUSE Programmed cell death protein 5 OS=Mus musculus GN=Pdcd5 PE=1 SV=3	1	7	7	7	0	1	1	0	0	2	5	6	5	6	5	6	1	1	1	1	1	1	7	7	7	7	7	7	0	1	1	0	0	2	5	6	5	6	5	6	1	1
Q80WJ7	Q80WJ7	29	29	29	Protein LYRIC	Mtdh	sp|Q80WJ7|LYRIC_MOUSE Protein LYRIC OS=Mus musculus GN=Mtdh PE=1 SV=1	1	29	29	29	12	11	16	15	13	14	12	15	15	15	16	17	23	22	21	23	21	20	21	19	20	20	22	22	12	11	16	15	13	14	12	15	15	15	16	17	23	22
Q62036	Q62036	40	40	40	Centrosomal protein of 131 kDa	Cep131	sp|Q62036|CP131_MOUSE Centrosomal protein of 131 kDa OS=Mus musculus GN=Cep131 PE=1 SV=2	1	40	40	40	16	20	19	20	18	19	28	28	30	29	26	27	21	19	19	16	18	22	23	24	26	25	26	27	16	20	19	20	18	19	28	28	30	29	26	27	21	19
Q7TNP2	Q7TNP2	27	19	19	Serine/threonine-protein phosphatase 2A 65 kDa regulatory subunit A beta isoform	Ppp2r1b	sp|Q7TNP2|2AAB_MOUSE Serine/threonine-protein phosphatase 2A 65 kDa regulatory subunit A beta isoform OS=Mus musculus GN=Ppp2r1b PE=1 SV=2	1	27	19	19	13	12	10	8	8	8	17	22	23	23	24	21	13	15	11	11	11	11	17	20	21	23	20	20	9	9	6	5	6	7	14	16	17	17	16	14	8	11
Q4U2R1	Q4U2R1	75	75	75	E3 ubiquitin-protein ligase HERC2	Herc2	sp|Q4U2R1|HERC2_MOUSE E3 ubiquitin-protein ligase HERC2 OS=Mus musculus GN=Herc2 PE=1 SV=3	1	75	75	75	10	19	14	12	14	9	35	42	46	44	32	36	19	19	16	14	15	13	43	48	36	42	40	43	10	19	14	12	14	9	35	42	46	44	32	36	19	19
Q6P5E4	Q6P5E4	37	37	37	UDP-glucose:glycoprotein glucosyltransferase 1	Uggt1	sp|Q6P5E4|UGGG1_MOUSE UDP-glucose:glycoprotein glucosyltransferase 1 OS=Mus musculus GN=Uggt1 PE=1 SV=4	1	37	37	37	2	6	4	4	2	0	20	28	24	24	28	25	10	11	9	7	6	8	23	26	27	26	24	25	2	6	4	4	2	0	20	28	24	24	28	25	10	11
P70195	P70195	10	10	10	Proteasome subunit beta type-7	Psmb7	sp|P70195|PSB7_MOUSE Proteasome subunit beta type-7 OS=Mus musculus GN=Psmb7 PE=1 SV=1	1	10	10	10	3	4	3	4	3	2	5	7	8	7	8	9	3	3	3	1	2	3	5	7	7	8	6	7	3	4	3	4	3	2	5	7	8	7	8	9	3	3
Q922D4	Q922D4	29	29	29	Serine/threonine-protein phosphatase 6 regulatory subunit 3	Ppp6r3	sp|Q922D4|PP6R3_MOUSE Serine/threonine-protein phosphatase 6 regulatory subunit 3 OS=Mus musculus GN=Ppp6r3 PE=1 SV=1	1	29	29	29	11	11	7	8	6	10	18	20	21	21	21	23	12	16	11	10	11	11	22	20	23	19	18	21	11	11	7	8	6	10	18	20	21	21	21	23	12	16
Q8VHK9	Q8VHK9	35	35	35	ATP-dependent RNA helicase DHX36	Dhx36	sp|Q8VHK9|DHX36_MOUSE ATP-dependent RNA helicase DHX36 OS=Mus musculus GN=Dhx36 PE=1 SV=2	1	35	35	35	10	12	14	17	11	10	21	26	27	26	25	26	11	13	8	9	14	8	19	22	20	20	20	19	10	12	14	17	11	10	21	26	27	26	25	26	11	13
P02340	P02340	20	20	20	Cellular tumor antigen p53	Tp53	sp|P02340|P53_MOUSE Cellular tumor antigen p53 OS=Mus musculus GN=Tp53 PE=1 SV=3	1	20	20	20	13	11	11	13	11	12	10	13	13	12	11	12	10	11	9	10	10	10	14	17	14	13	17	16	13	11	11	13	11	12	10	13	13	12	11	12	10	11
P81269	P81269	6	6	4	Cyclic AMP-dependent transcription factor ATF-1	Atf1	sp|P81269|ATF1_MOUSE Cyclic AMP-dependent transcription factor ATF-1 OS=Mus musculus GN=Atf1 PE=1 SV=1	1	6	6	4	5	2	4	4	4	5	3	5	4	5	4	5	3	4	4	4	3	4	2	3	3	3	4	3	5	2	4	4	4	5	3	5	4	5	4	5	3	4
P68433	P68433	15	2	2	Histone H3.1	Hist1h3a	sp|P68433|H31_MOUSE Histone H3.1 OS=Mus musculus GN=Hist1h3a PE=1 SV=2	1	15	2	2	9	8	9	8	8	7	9	14	14	13	13	13	9	9	7	7	9	7	8	8	8	9	9	9	1	1	1	1	1	1	0	2	2	2	2	2	2	2
Q8BWZ3	Q8BWZ3	26	26	26	N-alpha-acetyltransferase 25, NatB auxiliary subunit	Naa25	sp|Q8BWZ3|NAA25_MOUSE N-alpha-acetyltransferase 25, NatB auxiliary subunit OS=Mus musculus GN=Naa25 PE=1 SV=1	1	26	26	26	7	6	7	8	5	4	10	14	15	14	16	13	16	13	8	11	10	9	20	21	16	14	17	17	7	6	7	8	5	4	10	14	15	14	16	13	16	13
Q9ERD7	Q9ERD7	20	6	6	Tubulin beta-3 chain	Tubb3	sp|Q9ERD7|TBB3_MOUSE Tubulin beta-3 chain OS=Mus musculus GN=Tubb3 PE=1 SV=1	1	20	6	6	19	18	17	18	18	19	19	20	20	20	20	20	18	17	18	16	17	17	20	20	20	18	20	20	6	5	5	6	5	5	5	6	6	6	6	6	6	6
Q9D0F3	Q9D0F3	17	17	17	Protein ERGIC-53	Lman1	sp|Q9D0F3|LMAN1_MOUSE Protein ERGIC-53 OS=Mus musculus GN=Lman1 PE=1 SV=1	1	17	17	17	1	4	3	3	1	3	12	11	12	11	13	13	4	5	1	5	2	4	13	12	12	13	11	12	1	4	3	3	1	3	12	11	12	11	13	13	4	5
Q61655	Q61655	17	17	16	ATP-dependent RNA helicase DDX19A	Ddx19a	sp|Q61655|DD19A_MOUSE ATP-dependent RNA helicase DDX19A OS=Mus musculus GN=Ddx19a PE=1 SV=2	1	17	17	16	6	6	7	4	4	4	10	9	9	11	8	10	11	9	8	8	7	8	11	14	12	14	11	11	6	6	7	4	4	4	10	9	9	11	8	10	11	9
Q9Z2U2	Q9Z2U2	58	58	58	Zinc finger protein 292	Zfp292	sp|Q9Z2U2|ZN292_MOUSE Zinc finger protein 292 OS=Mus musculus GN=Zfp292 PE=1 SV=2	1	58	58	58	32	30	32	31	30	27	26	26	29	27	18	18	43	42	41	46	40	39	32	29	28	23	33	36	32	30	32	31	30	27	26	26	29	27	18	18	43	42
Q65Z40	Q65Z40	35	35	35	Wings apart-like protein homolog	Wapal	sp|Q65Z40|WAPL_MOUSE Wings apart-like protein homolog OS=Mus musculus GN=Wapl PE=1 SV=2	1	35	35	35	14	11	8	14	13	8	19	25	25	24	20	22	20	20	15	13	16	14	28	27	30	26	28	27	14	11	8	14	13	8	19	25	25	24	20	22	20	20
Q8K0D5	Q8K0D5	22	22	22	Elongation factor G, mitochondrial	Gfm1	sp|Q8K0D5|EFGM_MOUSE Elongation factor G, mitochondrial OS=Mus musculus GN=Gfm1 PE=1 SV=1	1	22	22	22	5	5	4	5	4	4	13	15	14	13	12	16	9	8	8	7	7	7	17	15	18	16	17	15	5	5	4	5	4	4	13	15	14	13	12	16	9	8
A6BLY7	A6BLY7	5	2	1	Keratin, type I cytoskeletal 28	Krt28	sp|A6BLY7|K1C28_MOUSE Keratin, type I cytoskeletal 28 OS=Mus musculus GN=Krt28 PE=1 SV=1	1	5	2	1	2	2	2	2	2	2	2	2	2	2	2	2	5	4	4	5	4	4	2	2	1	2	1	3	1	1	1	1	1	1	1	1	1	1	1	1	2	1
Q9D8U8	Q9D8U8	21	21	20	Sorting nexin-5	Snx5	sp|Q9D8U8|SNX5_MOUSE Sorting nexin-5 OS=Mus musculus GN=Snx5 PE=1 SV=1	1	21	21	20	1	2	2	4	2	3	13	17	14	16	19	20	4	3	2	1	1	1	15	14	15	14	15	15	1	2	2	4	2	3	13	17	14	16	19	20	4	3
P23242	P23242	11	11	11	Gap junction alpha-1 protein	Gja1	sp|P23242|CXA1_MOUSE Gap junction alpha-1 protein OS=Mus musculus GN=Gja1 PE=1 SV=2	1	11	11	11	5	5	4	5	4	5	6	9	8	6	7	7	7	6	6	7	5	5	10	10	9	10	10	9	5	5	4	5	4	5	6	9	8	6	7	7	7	6
P61087	P61087	11	11	11	Ubiquitin-conjugating enzyme E2 K	Ube2k	sp|P61087|UBE2K_MOUSE Ubiquitin-conjugating enzyme E2 K OS=Mus musculus GN=Ube2k PE=1 SV=3	1	11	11	11	2	2	0	4	2	1	6	8	8	8	8	7	6	5	4	3	3	6	8	9	9	9	9	7	2	2	0	4	2	1	6	8	8	8	8	7	6	5
Q9DCG9	Q9DCG9	9	9	9	Multifunctional methyltransferase subunit TRM112-like protein	Trmt112	sp|Q9DCG9|TR112_MOUSE Multifunctional methyltransferase subunit TRM112-like protein OS=Mus musculus GN=Trmt112 PE=1 SV=1	1	9	9	9	2	0	1	1	0	1	5	8	8	7	8	8	1	2	2	0	2	1	9	9	7	8	9	8	2	0	1	1	0	1	5	8	8	7	8	8	1	2
O35465	O35465	11	11	11	Peptidyl-prolyl cis-trans isomerase FKBP8	Fkbp8	sp|O35465|FKBP8_MOUSE Peptidyl-prolyl cis-trans isomerase FKBP8 OS=Mus musculus GN=Fkbp8 PE=1 SV=2	1	11	11	11	5	5	6	5	3	2	7	10	9	9	7	9	4	5	4	4	4	3	8	8	8	7	8	7	5	5	6	5	3	2	7	10	9	9	7	9	4	5
Q8BFZ9	Q8BFZ9	14	14	11	Erlin-2	Erlin2	sp|Q8BFZ9|ERLN2_MOUSE Erlin-2 OS=Mus musculus GN=Erlin2 PE=1 SV=1	1	14	14	11	7	9	7	10	5	7	8	14	14	12	9	11	8	7	8	6	6	8	10	10	10	10	10	9	7	9	7	10	5	7	8	14	14	12	9	11	8	7
Q9JKB1;P58321	Q9JKB1;P58321	11;7	11;7	11;7	Ubiquitin carboxyl-terminal hydrolase isozyme L3;Ubiquitin carboxyl-terminal hydrolase isozyme L4	Uchl3;Uchl4	sp|Q9JKB1|UCHL3_MOUSE Ubiquitin carboxyl-terminal hydrolase isozyme L3 OS=Mus musculus GN=Uchl3 PE=1 SV=2;sp|P58321|UCHL4_MOUSE Ubiquitin carboxyl-terminal hydrolase isozyme L4 OS=Mus musculus GN=Uchl4 PE=2 SV=1	2	11	11	11	2	1	1	0	1	2	8	10	10	9	9	9	4	3	2	3	1	1	10	11	10	11	11	10	2	1	1	0	1	2	8	10	10	9	9	9	4	3
Q7TMK6	Q7TMK6	29	29	28	Protein Hook homolog 2	Hook2	sp|Q7TMK6|HOOK2_MOUSE Protein Hook homolog 2 OS=Mus musculus GN=Hook2 PE=1 SV=3	1	29	29	28	10	12	10	12	8	9	15	22	20	19	17	15	13	16	14	9	11	11	24	17	22	18	22	22	10	12	10	12	8	9	15	22	20	19	17	15	13	16
Q8C796	Q8C796	17	17	16	REST corepressor 2	Rcor2	sp|Q8C796|RCOR2_MOUSE REST corepressor 2 OS=Mus musculus GN=Rcor2 PE=1 SV=1	1	17	17	16	10	9	11	7	9	7	11	13	13	13	12	13	9	7	9	8	9	12	11	11	13	12	11	10	10	9	11	7	9	7	11	13	13	13	12	13	9	7
Q9CZY3	Q9CZY3	7	7	2	Ubiquitin-conjugating enzyme E2 variant 1	Ube2v1	sp|Q9CZY3|UB2V1_MOUSE Ubiquitin-conjugating enzyme E2 variant 1 OS=Mus musculus GN=Ube2v1 PE=1 SV=1	1	7	7	2	1	0	5	2	1	2	4	5	5	5	5	6	4	2	1	2	1	1	6	6	7	7	7	6	1	0	5	2	1	2	4	5	5	5	5	6	4	2
P53986	P53986	9	9	9	Monocarboxylate transporter 1	Slc16a1	sp|P53986|MOT1_MOUSE Monocarboxylate transporter 1 OS=Mus musculus GN=Slc16a1 PE=1 SV=1	1	9	9	9	2	3	4	2	3	2	6	8	8	7	7	6	7	8	8	7	7	7	8	9	8	8	9	9	2	3	4	2	3	2	6	8	8	7	7	6	7	8
Q8C1B7;Q9R1T4	Q8C1B7	17;7	17;7	14;5	Septin-11	2011-09-01	sp|Q8C1B7|SEP11_MOUSE Septin-11 OS=Mus musculus GN=Sept11 PE=1 SV=4	2	17	17	14	3	2	3	3	1	4	16	16	15	16	15	15	4	6	5	4	6	5	11	12	12	11	10	9	3	2	3	3	1	4	16	16	15	16	15	15	4	6
Q7TND5	Q7TND5	15	15	15	Ribosome production factor 1	Rpf1	sp|Q7TND5|RPF1_MOUSE Ribosome production factor 1 OS=Mus musculus GN=Rpf1 PE=2 SV=2	1	15	15	15	11	11	11	10	9	8	8	11	10	10	11	12	11	11	11	12	14	11	10	9	8	8	11	11	11	11	11	10	9	8	8	11	10	10	11	12	11	11
Q7TQI3	Q7TQI3	9	9	9	Ubiquitin thioesterase OTUB1	Otub1	sp|Q7TQI3|OTUB1_MOUSE Ubiquitin thioesterase OTUB1 OS=Mus musculus GN=Otub1 PE=1 SV=2	1	9	9	9	3	4	2	2	4	4	7	8	8	8	8	8	7	7	7	5	6	5	9	8	9	8	9	8	3	4	2	2	4	4	7	8	8	8	8	8	7	7
Q5SU73	Q5SU73	12	12	12	Coilin	Coil	sp|Q5SU73|COIL_MOUSE Coilin OS=Mus musculus GN=Coil PE=1 SV=1	1	12	12	12	9	10	10	9	9	10	8	11	11	11	11	11	8	5	7	6	6	7	7	8	9	7	9	9	9	10	10	9	9	10	8	11	11	11	11	11	8	5
Q99LB6	Q99LB6	15	15	15	Methionine adenosyltransferase 2 subunit beta	Mat2b	sp|Q99LB6|MAT2B_MOUSE Methionine adenosyltransferase 2 subunit beta OS=Mus musculus GN=Mat2b PE=1 SV=1	1	15	15	15	4	2	3	4	3	3	9	12	13	13	13	12	4	5	2	2	3	3	11	10	12	9	11	12	4	2	3	4	3	3	9	12	13	13	13	12	4	5
Q8BHC4	Q8BHC4	13	13	13	Dephospho-CoA kinase domain-containing protein	Dcakd	sp|Q8BHC4|DCAKD_MOUSE Dephospho-CoA kinase domain-containing protein OS=Mus musculus GN=Dcakd PE=1 SV=1	1	13	13	13	2	5	4	5	2	5	9	9	10	8	10	10	4	4	2	3	3	3	10	9	9	8	8	7	2	5	4	5	2	5	9	9	10	8	10	10	4	4
Q66JQ7	Q66JQ7	58	58	58	Protein CASC5	Casc5	sp|Q66JQ7|KNL1_MOUSE Kinetochore scaffold 1 OS=Mus musculus GN=Knl1 PE=1 SV=3	1	58	58	58	32	36	34	34	29	24	19	29	28	29	20	20	46	40	42	46	45	44	31	32	38	37	34	38	32	36	34	34	29	24	19	29	28	29	20	20	46	40
Q6NSQ7	Q6NSQ7	19	19	19	Protein LTV1 homolog	Ltv1	sp|Q6NSQ7|LTV1_MOUSE Protein LTV1 homolog OS=Mus musculus GN=Ltv1 PE=1 SV=2	1	19	19	19	12	9	12	13	7	7	13	15	14	14	15	15	9	9	9	10	10	8	14	15	14	14	15	15	12	9	12	13	7	7	13	15	14	14	15	15	9	9
Q61539;P62509;O08580	Q61539	20;2;1	20;2;1	20;2;1	Steroid hormone receptor ERR2	Esrrb	sp|Q61539|ERR2_MOUSE Steroid hormone receptor ERR2 OS=Mus musculus GN=Esrrb PE=1 SV=2	3	20	20	20	11	12	10	13	9	9	11	17	17	16	12	13	12	12	12	10	13	12	12	11	14	13	13	14	11	12	10	13	9	9	11	17	17	16	12	13	12	12
Q91VI7	Q91VI7	22	22	22	Ribonuclease inhibitor	Rnh1	sp|Q91VI7|RINI_MOUSE Ribonuclease inhibitor OS=Mus musculus GN=Rnh1 PE=1 SV=1	1	22	22	22	2	1	3	3	4	4	9	14	14	13	14	16	5	6	3	3	4	4	16	16	18	16	14	17	2	1	3	3	4	4	9	14	14	13	14	16	5	6
Q8K4L0	Q8K4L0	24	24	24	ATP-dependent RNA helicase DDX54	Ddx54	sp|Q8K4L0|DDX54_MOUSE ATP-dependent RNA helicase DDX54 OS=Mus musculus GN=Ddx54 PE=1 SV=1	1	24	24	24	9	13	13	11	12	11	15	17	15	16	15	14	15	15	17	17	15	15	18	17	18	15	18	17	9	13	13	11	12	11	15	17	15	16	15	14	15	15
Q9Z0X1	Q9Z0X1	21	21	21	Apoptosis-inducing factor 1, mitochondrial	Aifm1	sp|Q9Z0X1|AIFM1_MOUSE Apoptosis-inducing factor 1, mitochondrial OS=Mus musculus GN=Aifm1 PE=1 SV=1	1	21	21	21	7	6	7	8	6	6	11	12	14	16	12	13	13	6	7	9	6	7	17	14	15	15	16	16	7	6	7	8	6	6	11	12	14	16	12	13	13	6
Q921F4	Q921F4	19	19	19	Heterogeneous nuclear ribonucleoprotein L-like	Hnrnpll	sp|Q921F4|HNRLL_MOUSE Heterogeneous nuclear ribonucleoprotein L-like OS=Mus musculus GN=Hnrnpll PE=1 SV=3	1	19	19	19	4	4	2	4	2	3	13	14	14	14	15	14	5	5	4	4	3	3	13	12	12	12	11	10	4	4	2	4	2	3	13	14	14	14	15	14	5	5
P23492	P23492	13	13	13	Purine nucleoside phosphorylase	Pnp	sp|P23492|PNPH_MOUSE Purine nucleoside phosphorylase OS=Mus musculus GN=Pnp PE=1 SV=2	1	13	13	13	0	0	0	0	0	2	8	10	11	10	11	10	0	0	1	0	0	0	12	10	10	9	10	10	0	0	0	0	0	2	8	10	11	10	11	10	0	0
Q60520	Q60520	33	33	33	Paired amphipathic helix protein Sin3a	Sin3a	sp|Q60520|SIN3A_MOUSE Paired amphipathic helix protein Sin3a OS=Mus musculus GN=Sin3a PE=1 SV=3	1	33	33	33	17	16	16	17	16	17	22	26	27	24	26	26	20	19	15	17	19	15	18	18	19	17	22	20	17	16	16	17	16	17	22	26	27	24	26	26	20	19
P63166	P63166	6	6	6	Small ubiquitin-related modifier 1	Sumo1	sp|P63166|SUMO1_MOUSE Small ubiquitin-related modifier 1 OS=Mus musculus GN=Sumo1 PE=1 SV=1	1	6	6	6	1	1	2	2	1	0	4	5	5	5	4	5	3	5	3	2	3	4	5	5	4	4	5	5	1	1	2	2	1	0	4	5	5	5	4	5	3	5
Q9QXS6	Q9QXS6	24	24	24	Drebrin	Dbn1	sp|Q9QXS6|DREB_MOUSE Drebrin OS=Mus musculus GN=Dbn1 PE=1 SV=4	1	24	24	24	0	0	0	0	1	2	11	12	16	17	12	12	2	1	1	2	3	0	16	19	13	13	17	19	0	0	0	0	1	2	11	12	16	17	12	12	2	1
Q9CYI4	Q9CYI4	17	11	11	Putative RNA-binding protein Luc7-like 1	Luc7l	sp|Q9CYI4|LUC7L_MOUSE Putative RNA-binding protein Luc7-like 1 OS=Mus musculus GN=Luc7l PE=1 SV=2	1	17	11	11	12	11	11	9	10	9	12	14	12	15	13	13	10	8	10	11	6	8	16	15	15	12	15	15	6	5	5	4	5	5	8	9	8	11	8	8	6	6
O35857	O35857	21	21	21	Mitochondrial import inner membrane translocase subunit TIM44	Timm44	sp|O35857|TIM44_MOUSE Mitochondrial import inner membrane translocase subunit TIM44 OS=Mus musculus GN=Timm44 PE=1 SV=2	1	21	21	21	4	5	7	6	5	2	13	17	16	15	16	16	7	10	6	4	1	4	15	15	17	16	16	15	4	5	7	6	5	2	13	17	16	15	16	16	7	10
Q9CQW9	Q9CQW9	5	5	4	Interferon-induced transmembrane protein 3	Ifitm3	sp|Q9CQW9|IFM3_MOUSE Interferon-induced transmembrane protein 3 OS=Mus musculus GN=Ifitm3 PE=1 SV=1	1	5	5	4	1	3	1	2	2	2	5	5	5	5	5	5	2	2	2	3	3	2	4	4	5	5	4	5	1	3	1	2	2	2	5	5	5	5	5	5	2	2
Q8BL06	Q8BL06	42	42	42	Inactive ubiquitin carboxyl-terminal hydrolase 54	Usp54	sp|Q8BL06|UBP54_MOUSE Inactive ubiquitin carboxyl-terminal hydrolase 54 OS=Mus musculus GN=Usp54 PE=1 SV=2	1	42	42	42	5	9	11	7	13	14	23	30	31	31	24	25	6	5	12	10	10	9	26	27	23	21	25	28	5	9	11	7	13	14	23	30	31	31	24	25	6	5
Q8K1M6	Q8K1M6	26	26	26	Dynamin-1-like protein	Dnm1l	sp|Q8K1M6|DNM1L_MOUSE Dynamin-1-like protein OS=Mus musculus GN=Dnm1l PE=1 SV=2	1	26	26	26	6	6	9	9	5	3	12	18	17	19	15	19	12	14	9	6	7	9	20	22	22	20	21	20	6	6	9	9	5	3	12	18	17	19	15	19	12	14
Q9CVB6	Q9CVB6	15	15	15	Actin-related protein 2/3 complex subunit 2	Arpc2	sp|Q9CVB6|ARPC2_MOUSE Actin-related protein 2/3 complex subunit 2 OS=Mus musculus GN=Arpc2 PE=1 SV=3	1	15	15	15	3	3	5	4	5	6	9	10	13	12	11	10	4	3	4	5	3	4	9	9	11	10	10	11	3	3	5	4	5	6	9	10	13	12	11	10	4	3
Q9JKX6	Q9JKX6	11	11	11	ADP-sugar pyrophosphatase	Nudt5	sp|Q9JKX6|NUDT5_MOUSE ADP-sugar pyrophosphatase OS=Mus musculus GN=Nudt5 PE=1 SV=1	1	11	11	11	6	6	5	5	3	4	4	7	9	9	10	10	5	4	4	3	4	5	10	10	9	10	8	9	6	6	5	5	3	4	4	7	9	9	10	10	5	4
Q9CRC8	Q9CRC8	23	23	23	Leucine-rich repeat-containing protein 40	Lrrc40	sp|Q9CRC8|LRC40_MOUSE Leucine-rich repeat-containing protein 40 OS=Mus musculus GN=Lrrc40 PE=1 SV=2	1	23	23	23	5	6	9	8	4	5	8	17	18	17	14	17	15	12	10	11	9	7	17	18	17	16	18	17	5	6	9	8	4	5	8	17	18	17	14	17	15	12
Q61188	Q61188	28	28	24	Histone-lysine N-methyltransferase EZH2	Ezh2	sp|Q61188|EZH2_MOUSE Histone-lysine N-methyltransferase EZH2 OS=Mus musculus GN=Ezh2 PE=1 SV=2	1	28	28	24	16	13	15	14	14	14	14	20	19	15	15	17	22	21	23	21	20	17	18	17	15	15	18	17	16	13	15	14	14	14	14	20	19	15	15	17	22	21
P42209;Q9Z2Q6;P28661	P42209	13;1;1	13;1;1	13;1;1	Septin-1	2001-09-01	sp|P42209|SEPT1_MOUSE Septin-1 OS=Mus musculus GN=Sept1 PE=1 SV=2	3	13	13	13	1	3	4	3	3	4	5	7	8	8	8	6	4	5	3	2	3	3	11	11	11	7	10	10	1	3	4	3	3	4	5	7	8	8	8	6	4	5
Q61846	Q61846	24	24	24	Maternal embryonic leucine zipper kinase	Melk	sp|Q61846|MELK_MOUSE Maternal embryonic leucine zipper kinase OS=Mus musculus GN=Melk PE=1 SV=2	1	24	24	24	13	12	10	11	8	7	15	19	22	20	18	15	14	14	14	13	12	14	15	16	17	16	17	16	13	12	10	11	8	7	15	19	22	20	18	15	14	14
Q9Z108	Q9Z108	25	25	23	Double-stranded RNA-binding protein Staufen homolog 1	Stau1	sp|Q9Z108|STAU1_MOUSE Double-stranded RNA-binding protein Staufen homolog 1 OS=Mus musculus GN=Stau1 PE=1 SV=1	1	25	25	23	13	13	13	15	10	10	14	18	19	19	18	18	17	15	16	15	16	12	16	18	16	16	19	21	13	13	13	15	10	10	14	18	19	19	18	18	17	15
Q3TIV5	Q3TIV5	17	17	17	Zinc finger CCCH domain-containing protein 15	Zc3h15	sp|Q3TIV5|ZC3HF_MOUSE Zinc finger CCCH domain-containing protein 15 OS=Mus musculus GN=Zc3h15 PE=1 SV=2	1	17	17	17	3	1	3	2	2	0	8	13	13	12	15	14	5	5	6	3	4	1	13	16	13	11	13	13	3	1	3	2	2	0	8	13	13	12	15	14	5	5
Q9DBG5	Q9DBG5	20	20	20	Perilipin-3	Plin3	sp|Q9DBG5|PLIN3_MOUSE Perilipin-3 OS=Mus musculus GN=Plin3 PE=1 SV=1	1	20	20	20	2	3	1	0	0	1	12	14	15	12	13	15	1	1	0	1	1	1	14	15	16	14	13	12	2	3	1	0	0	1	12	14	15	12	13	15	1	1
Q920A5	Q920A5	14	14	14	Retinoid-inducible serine carboxypeptidase	Scpep1	sp|Q920A5|RISC_MOUSE Retinoid-inducible serine carboxypeptidase OS=Mus musculus GN=Scpep1 PE=1 SV=2	1	14	14	14	3	2	3	2	3	1	11	13	12	14	14	13	2	2	6	4	3	4	12	10	12	12	9	12	3	2	3	2	3	1	11	13	12	14	14	13	2	2
Q8CIN4	Q8CIN4	23	23	16	Serine/threonine-protein kinase PAK 2;PAK-2p27;PAK-2p34	Pak2	sp|Q8CIN4|PAK2_MOUSE Serine/threonine-protein kinase PAK 2 OS=Mus musculus GN=Pak2 PE=1 SV=1	1	23	23	16	6	4	7	2	5	1	13	18	16	18	16	16	11	12	8	5	4	7	17	20	19	19	17	17	6	4	7	2	5	1	13	18	16	18	16	16	11	12
P58044	P58044	9	9	9	Isopentenyl-diphosphate Delta-isomerase 1	Idi1	sp|P58044|IDI1_MOUSE Isopentenyl-diphosphate Delta-isomerase 1 OS=Mus musculus GN=Idi1 PE=1 SV=1	1	9	9	9	1	2	2	1	1	2	6	8	8	8	8	8	1	0	1	0	1	1	9	9	9	9	9	9	1	2	2	1	1	2	6	8	8	8	8	8	1	0
Q61207	Q61207	14	14	14	Prosaposin	Psap	sp|Q61207|SAP_MOUSE Prosaposin OS=Mus musculus GN=Psap PE=1 SV=2	1	14	14	14	1	0	1	1	3	2	7	7	7	6	9	7	2	2	2	2	2	2	10	11	12	12	8	9	1	0	1	1	3	2	7	7	7	6	9	7	2	2
Q9CWU9	Q9CWU9	9	9	9	Nucleoporin Nup37	Nup37	sp|Q9CWU9|NUP37_MOUSE Nucleoporin Nup37 OS=Mus musculus GN=Nup37 PE=1 SV=2	1	9	9	9	6	5	4	5	3	4	7	9	8	7	5	4	7	7	7	6	7	7	9	8	7	8	8	8	6	5	4	5	3	4	7	9	8	7	5	4	7	7
P49452	P49452	34	34	34	Centromere protein C	Cenpc	sp|P49452|CENPC_MOUSE Centromere protein C OS=Mus musculus GN=Cenpc PE=1 SV=2	1	34	34	34	21	17	19	18	19	13	12	19	18	17	13	13	29	27	28	29	26	24	18	20	16	14	17	18	21	17	19	18	19	13	12	19	18	17	13	13	29	27
Q9DC23	Q9DC23	17	17	17	DnaJ homolog subfamily C member 10	Dnajc10	sp|Q9DC23|DJC10_MOUSE DnaJ homolog subfamily C member 10 OS=Mus musculus GN=Dnajc10 PE=1 SV=2	1	17	17	17	4	3	3	4	1	2	8	9	9	11	7	8	7	4	3	3	2	4	15	14	13	13	10	8	4	3	3	4	1	2	8	9	9	11	7	8	7	4
Q99KK7	Q99KK7	26	26	26	Dipeptidyl peptidase 3	Dpp3	sp|Q99KK7|DPP3_MOUSE Dipeptidyl peptidase 3 OS=Mus musculus GN=Dpp3 PE=1 SV=2	1	26	26	26	2	2	1	1	3	3	17	19	21	21	21	20	2	3	1	2	1	1	19	19	18	17	17	17	2	2	1	1	3	3	17	19	21	21	21	20	2	3
Q3UM18	Q3UM18	27	27	27	Large subunit GTPase 1 homolog	Lsg1	sp|Q3UM18|LSG1_MOUSE Large subunit GTPase 1 homolog OS=Mus musculus GN=Lsg1 PE=1 SV=2	1	27	27	27	12	13	15	13	15	11	15	18	20	22	14	14	13	13	12	12	10	13	19	20	23	16	21	20	12	13	15	13	15	11	15	18	20	22	14	14	13	13
Q3UFY8	Q3UFY8	20	20	20	Mitochondrial ribonuclease P protein 1	Trmt10c	sp|Q3UFY8|TM10C_MOUSE tRNA methyltransferase 10 homolog C OS=Mus musculus GN=Trmt10c PE=1 SV=2	1	20	20	20	11	11	14	12	12	10	14	16	15	15	12	13	13	14	12	11	11	11	16	15	12	13	17	17	11	11	14	12	12	10	14	16	15	15	12	13	13	14
Q9Z2Q2	Q9Z2Q2	20	20	20	Lysine-rich nucleolar protein 1	Knop1	sp|Q9Z2Q2|KNOP1_MOUSE Lysine-rich nucleolar protein 1 OS=Mus musculus GN=Knop1 PE=1 SV=2	1	20	20	20	10	9	10	10	8	8	8	11	13	11	10	11	17	14	13	13	13	13	18	19	19	18	17	19	10	9	10	10	8	8	8	11	13	11	10	11	17	14
Q07104	Q07104	12	12	12	Growth/differentiation factor 3	Gdf3	sp|Q07104|GDF3_MOUSE Growth/differentiation factor 3 OS=Mus musculus GN=Gdf3 PE=1 SV=2	1	12	12	12	8	9	8	9	8	9	10	12	12	12	9	12	9	9	9	8	7	7	8	8	9	10	10	10	8	9	8	9	8	9	10	12	12	12	9	12	9	9
Q99KJ8	Q99KJ8	17	17	17	Dynactin subunit 2	Dctn2	sp|Q99KJ8|DCTN2_MOUSE Dynactin subunit 2 OS=Mus musculus GN=Dctn2 PE=1 SV=3	1	17	17	17	3	1	1	1	1	1	12	14	15	14	15	15	6	6	5	5	7	4	13	13	14	12	13	13	3	1	1	1	1	1	12	14	15	14	15	15	6	6
Q9CR68	Q9CR68	12	12	12	Cytochrome b-c1 complex subunit Rieske, mitochondrial;Cytochrome b-c1 complex subunit 11	Uqcrfs1	sp|Q9CR68|UCRI_MOUSE Cytochrome b-c1 complex subunit Rieske, mitochondrial OS=Mus musculus GN=Uqcrfs1 PE=1 SV=1	1	12	12	12	6	5	7	6	4	2	9	9	11	10	11	9	5	5	5	5	4	3	11	11	10	10	10	8	6	5	7	6	4	2	9	9	11	10	11	9	5	5
Q80WE4	Q80WE4	49	49	49	Kinesin-like protein KIF20B	Kif20b	sp|Q80WE4|KI20B_MOUSE Kinesin-like protein KIF20B OS=Mus musculus GN=Kif20b PE=1 SV=3	1	49	49	49	30	31	28	30	28	25	30	32	32	32	21	20	39	37	35	35	34	31	28	25	31	32	30	33	30	31	28	30	28	25	30	32	32	32	21	20	39	37
Q80U70	Q80U70	24	24	24	Polycomb protein Suz12	Suz12	sp|Q80U70|SUZ12_MOUSE Polycomb protein Suz12 OS=Mus musculus GN=Suz12 PE=1 SV=2	1	24	24	24	13	14	17	12	15	13	17	17	18	18	17	17	18	18	16	18	17	17	17	15	16	13	18	18	13	14	17	12	15	13	17	17	18	18	17	17	18	18
Q8VHR5	Q8VHR5	20	19	19	Transcriptional repressor p66-beta	Gatad2b	sp|Q8VHR5|P66B_MOUSE Transcriptional repressor p66-beta OS=Mus musculus GN=Gatad2b PE=1 SV=1	1	20	19	19	15	14	15	15	13	11	16	16	16	17	17	15	17	17	15	17	18	16	18	16	16	14	17	18	14	13	14	14	12	11	15	15	15	16	16	14	16	16
Q9CX56	Q9CX56	13	13	13	26S proteasome non-ATPase regulatory subunit 8	Psmd8	sp|Q9CX56|PSMD8_MOUSE 26S proteasome non-ATPase regulatory subunit 8 OS=Mus musculus GN=Psmd8 PE=1 SV=2	1	13	13	13	4	6	4	4	5	4	7	10	11	9	11	9	4	3	4	5	3	4	9	9	9	8	8	9	4	6	4	4	5	4	7	10	11	9	11	9	4	3
Q71LX4	Q71LX4	27	17	17	Talin-2	Tln2	sp|Q71LX4|TLN2_MOUSE Talin-2 OS=Mus musculus GN=Tln2 PE=1 SV=3	1	27	17	17	5	2	4	4	4	4	16	18	19	19	19	15	4	5	6	6	3	3	15	14	14	13	14	14	2	1	3	2	2	1	9	8	10	9	9	8	0	1
Q9ER88	Q9ER88	13	13	13	28S ribosomal protein S29, mitochondrial	Dap3	sp|Q9ER88|RT29_MOUSE 28S ribosomal protein S29, mitochondrial OS=Mus musculus GN=Dap3 PE=1 SV=1	1	13	13	13	5	3	3	6	2	2	9	9	9	8	10	7	6	5	7	5	4	5	10	9	10	10	11	9	5	3	3	6	2	2	9	9	9	8	10	7	6	5
Q921G8	Q921G8	31	31	31	Gamma-tubulin complex component 2	Tubgcp2	sp|Q921G8|GCP2_MOUSE Gamma-tubulin complex component 2 OS=Mus musculus GN=Tubgcp2 PE=1 SV=2	1	31	31	31	17	16	14	15	17	15	15	21	20	21	16	15	18	19	17	18	17	19	20	21	20	23	22	25	17	16	14	15	17	15	15	21	20	21	16	15	18	19
O35134	O35134	36	36	36	DNA-directed RNA polymerase I subunit RPA1	Polr1a	sp|O35134|RPA1_MOUSE DNA-directed RNA polymerase I subunit RPA1 OS=Mus musculus GN=Polr1a PE=1 SV=2	1	36	36	36	14	14	18	17	12	10	18	25	22	23	22	22	17	16	14	16	11	13	17	20	19	16	18	21	14	14	18	17	12	10	18	25	22	23	22	22	17	16
Q9CQJ4	Q9CQJ4	15	15	13	E3 ubiquitin-protein ligase RING2	Rnf2	sp|Q9CQJ4|RING2_MOUSE E3 ubiquitin-protein ligase RING2 OS=Mus musculus GN=Rnf2 PE=1 SV=1	1	15	15	13	8	10	10	9	8	8	8	10	13	11	12	13	10	8	9	9	11	7	10	9	7	10	10	9	8	10	10	9	8	8	8	10	13	11	12	13	10	8
P70404	P70404	12	12	12	Isocitrate dehydrogenase [NAD] subunit gamma 1, mitochondrial	Idh3g	sp|P70404|IDHG1_MOUSE Isocitrate dehydrogenase [NAD] subunit gamma 1, mitochondrial OS=Mus musculus GN=Idh3g PE=1 SV=1	1	12	12	12	5	7	4	7	4	5	9	10	12	12	9	12	6	4	6	5	4	4	10	11	10	10	10	10	5	7	4	7	4	5	9	10	12	12	9	12	6	4
Q61382	Q61382	20	20	20	TNF receptor-associated factor 4	Traf4	sp|Q61382|TRAF4_MOUSE TNF receptor-associated factor 4 OS=Mus musculus GN=Traf4 PE=1 SV=2	1	20	20	20	5	8	6	7	10	9	15	19	18	16	17	16	6	5	7	8	5	7	12	14	14	16	12	12	5	8	6	7	10	9	15	19	18	16	17	16	6	5
Q6A0A9	Q6A0A9	27	27	27	Constitutive coactivator of PPAR-gamma-like protein 1	FAM120A	sp|Q6A0A9|F120A_MOUSE Constitutive coactivator of PPAR-gamma-like protein 1 OS=Mus musculus GN=FAM120A PE=1 SV=2	1	27	27	27	9	11	12	10	6	6	18	17	18	19	14	17	10	15	13	15	11	14	22	21	22	24	23	21	9	11	12	10	6	6	18	17	18	19	14	17	10	15
Q6NXK2	Q6NXK2	31	31	30	Zinc finger protein 532	Znf532	sp|Q6NXK2|ZN532_MOUSE Zinc finger protein 532 OS=Mus musculus GN=Znf532 PE=1 SV=1	1	31	31	30	16	18	17	19	19	18	15	18	17	17	16	17	24	23	22	18	21	18	13	16	17	18	22	22	16	18	17	19	19	18	15	18	17	17	16	17	24	23
P09542;P05977;P09541	P09542	10;2;1	10;2;1	10;2;1	Myosin light chain 3	Myl3	sp|P09542|MYL3_MOUSE Myosin light chain 3 OS=Mus musculus GN=Myl3 PE=1 SV=4	3	10	10	10	3	1	3	1	1	1	3	6	6	7	5	5	2	2	3	3	1	1	8	6	9	8	7	7	3	1	3	1	1	1	3	6	6	7	5	5	2	2
Q8JZU2	Q8JZU2	7	7	7	Tricarboxylate transport protein, mitochondrial	Slc25a1	sp|Q8JZU2|TXTP_MOUSE Tricarboxylate transport protein, mitochondrial OS=Mus musculus GN=Slc25a1 PE=1 SV=1	1	7	7	7	3	2	5	3	4	3	6	6	6	6	5	6	4	4	4	4	4	4	5	5	5	5	5	5	3	2	5	3	4	3	6	6	6	6	5	6	4	4
P32233	P32233	15	15	15	Developmentally-regulated GTP-binding protein 1	Drg1	sp|P32233|DRG1_MOUSE Developmentally-regulated GTP-binding protein 1 OS=Mus musculus GN=Drg1 PE=1 SV=1	1	15	15	15	6	7	7	7	5	4	7	12	10	10	11	11	11	11	4	4	9	8	12	12	12	12	12	14	6	7	7	7	5	4	7	12	10	10	11	11	11	11
Q3UKJ7	Q3UKJ7	18	18	18	WD40 repeat-containing protein SMU1;WD40 repeat-containing protein SMU1, N-terminally processed	Smu1	sp|Q3UKJ7|SMU1_MOUSE WD40 repeat-containing protein SMU1 OS=Mus musculus GN=Smu1 PE=2 SV=2	1	18	18	18	3	4	4	4	3	3	10	11	11	12	9	9	6	5	6	6	5	4	10	10	12	11	13	14	3	4	4	4	3	3	10	11	11	12	9	9	6	5
Q8K4R9	Q8K4R9	32	32	32	Disks large-associated protein 5	Dlgap5	sp|Q8K4R9|DLGP5_MOUSE Disks large-associated protein 5 OS=Mus musculus GN=Dlgap5 PE=1 SV=2	1	32	32	32	15	11	13	15	9	10	14	15	17	15	16	15	27	27	24	26	21	21	17	13	21	17	18	13	15	11	13	15	9	10	14	15	17	15	16	15	27	27
E9Q557	E9Q557	88	88	88	Desmoplakin	Dsp	sp|E9Q557|DESP_MOUSE Desmoplakin OS=Mus musculus GN=Dsp PE=1 SV=1	1	88	88	88	47	40	39	32	40	39	38	44	48	43	14	18	50	48	50	45	56	55	26	29	33	35	30	28	47	40	39	32	40	39	38	44	48	43	14	18	50	48
Q5XG69	Q5XG69	16	16	16	Soluble lamin-associated protein of 75 kDa	Fam169a	sp|Q5XG69|F169A_MOUSE Soluble lamin-associated protein of 75 kDa OS=Mus musculus GN=Fam169a PE=1 SV=3	1	16	16	16	8	4	5	4	4	4	11	11	12	11	13	13	10	10	5	4	3	7	13	15	13	13	15	13	8	4	5	4	4	4	11	11	12	11	13	13	10	10
Q03145;P54763;Q61772;P35991;Q60629;P29319;O09127	Q03145	24;2;2;1;1;1;1	24;2;2;1;1;1;1	22;0;0;0;0;0;0	Ephrin type-A receptor 2	Epha2	sp|Q03145|EPHA2_MOUSE Ephrin type-A receptor 2 OS=Mus musculus GN=Epha2 PE=1 SV=3	7	24	24	22	7	7	8	8	7	6	9	7	10	9	10	11	14	13	10	9	12	11	19	22	17	20	19	18	7	7	8	8	7	6	9	7	10	9	10	11	14	13
P31786	P31786	4	4	4	Acyl-CoA-binding protein	Dbi	sp|P31786|ACBP_MOUSE Acyl-CoA-binding protein OS=Mus musculus GN=Dbi PE=1 SV=2	1	4	4	4	0	0	1	0	1	0	3	3	2	3	2	3	0	0	0	0	0	0	3	3	3	4	3	3	0	0	1	0	1	0	3	3	2	3	2	3	0	0
Q922Y1	Q922Y1	15	15	15	UBX domain-containing protein 1	Ubxn1	sp|Q922Y1|UBXN1_MOUSE UBX domain-containing protein 1 OS=Mus musculus GN=Ubxn1 PE=1 SV=1	1	15	15	15	3	2	2	2	3	3	9	12	12	11	11	11	4	4	3	4	1	1	11	13	10	9	9	12	3	2	2	2	3	3	9	12	12	11	11	11	4	4
Q8R3C6	Q8R3C6	29	29	29	Probable RNA-binding protein 19	Rbm19	sp|Q8R3C6|RBM19_MOUSE Probable RNA-binding protein 19 OS=Mus musculus GN=Rbm19 PE=1 SV=1	1	29	29	29	15	13	14	13	12	10	17	20	21	19	21	19	12	11	11	12	12	11	18	18	20	18	21	20	15	13	14	13	12	10	17	20	21	19	21	19	12	11
P28667	P28667	6	6	6	MARCKS-related protein	Marcksl1	sp|P28667|MRP_MOUSE MARCKS-related protein OS=Mus musculus GN=Marcksl1 PE=1 SV=2	1	6	6	6	1	2	1	2	2	0	3	4	4	4	3	4	2	2	1	1	2	2	5	5	4	3	5	4	1	2	1	2	2	0	3	4	4	4	3	4	2	2
Q8K297	Q8K297	20	20	20	Procollagen galactosyltransferase 1	Colgalt1	sp|Q8K297|GT251_MOUSE Procollagen galactosyltransferase 1 OS=Mus musculus GN=Colgalt1 PE=1 SV=2	1	20	20	20	1	0	1	3	1	1	9	14	14	13	12	13	5	5	8	5	3	4	17	15	17	20	14	12	1	0	1	3	1	1	9	14	14	13	12	13	5	5
Q91YE7	Q91YE7	23	23	23	RNA-binding protein 5	Rbm5	sp|Q91YE7|RBM5_MOUSE RNA-binding protein 5 OS=Mus musculus GN=Rbm5 PE=1 SV=1	1	23	23	23	8	8	9	9	7	8	17	19	17	19	18	17	8	8	8	10	8	9	20	17	21	19	19	18	8	8	9	9	7	8	17	19	17	19	18	17	8	8
P55821	P55821	8	6	6	Stathmin-2	Stmn2	sp|P55821|STMN2_MOUSE Stathmin-2 OS=Mus musculus GN=Stmn2 PE=1 SV=1	1	8	6	6	6	5	4	4	4	2	7	7	7	7	7	7	3	2	4	3	4	4	5	6	4	4	6	6	4	3	2	3	2	2	5	5	5	5	5	5	2	2
Q9JHS4	Q9JHS4	23	23	23	ATP-dependent Clp protease ATP-binding subunit clpX-like, mitochondrial	Clpx	sp|Q9JHS4|CLPX_MOUSE ATP-dependent Clp protease ATP-binding subunit clpX-like, mitochondrial OS=Mus musculus GN=Clpx PE=1 SV=2	1	23	23	23	6	6	7	10	7	6	13	15	16	14	15	15	10	6	8	10	10	8	18	19	16	19	16	17	6	6	7	10	7	6	13	15	16	14	15	15	10	6
Q9R0Q4	Q9R0Q4	17	17	15	Mortality factor 4-like protein 2	Morf4l2	sp|Q9R0Q4|MO4L2_MOUSE Mortality factor 4-like protein 2 OS=Mus musculus GN=Morf4l2 PE=1 SV=1	1	17	17	15	12	9	12	10	11	8	8	13	11	11	12	14	15	13	14	13	12	14	13	14	12	12	13	12	12	9	12	10	11	8	8	13	11	11	12	14	15	13
B1AY10	B1AY10	34	34	34	Transcriptional repressor NF-X1	Nfx1	sp|B1AY10|NFX1_MOUSE Transcriptional repressor NF-X1 OS=Mus musculus GN=Nfx1 PE=1 SV=1	1	34	34	34	17	13	15	13	12	13	20	20	22	23	20	20	13	13	15	15	9	11	23	22	21	24	25	26	17	13	15	13	12	13	20	20	22	23	20	20	13	13
Q811P8	Q811P8	49	49	48	Rho GTPase-activating protein 32	Arhgap32	sp|Q811P8|RHG32_MOUSE Rho GTPase-activating protein 32 OS=Mus musculus GN=Arhgap32 PE=1 SV=2	1	49	49	48	5	9	9	9	7	7	27	30	34	29	23	28	15	17	9	13	16	17	35	36	32	29	40	38	5	9	9	9	7	7	27	30	34	29	23	28	15	17
Q62158;Q9ESN2	Q62158	17;1	17;1	17;1	Zinc finger protein RFP	Trim27	sp|Q62158|TRI27_MOUSE Zinc finger protein RFP OS=Mus musculus GN=Trim27 PE=1 SV=2	2	17	17	17	13	9	8	8	7	9	11	13	13	14	12	13	13	11	13	14	9	10	12	12	13	14	13	13	13	9	8	8	7	9	11	13	13	14	12	13	13	11
P84244;P02301	P84244;P02301	14;14	4;4	4;4	Histone H3.3;Histone H3.3C	H3f3a;H3f3c	sp|P84244|H33_MOUSE Histone H3.3 OS=Mus musculus GN=H3f3a PE=1 SV=2;sp|P02301|H3C_MOUSE Histone H3.3C OS=Mus musculus GN=H3f3c PE=3 SV=3	2	14	4	4	9	8	9	8	8	7	9	13	13	11	12	13	8	8	8	8	9	8	8	9	9	8	9	9	2	1	2	2	2	1	0	3	3	2	2	3	2	2
P62965	P62965	5	5	5	Cellular retinoic acid-binding protein 1	Crabp1	sp|P62965|RABP1_MOUSE Cellular retinoic acid-binding protein 1 OS=Mus musculus GN=Crabp1 PE=1 SV=2	1	5	5	5	0	0	1	0	1	2	4	3	4	4	3	3	1	0	0	1	0	0	2	1	0	2	1	2	0	0	1	0	1	2	4	3	4	4	3	3	1	0
Q9CYL5	Q9CYL5	8	8	8	Golgi-associated plant pathogenesis-related protein 1	Glipr2	sp|Q9CYL5|GAPR1_MOUSE Golgi-associated plant pathogenesis-related protein 1 OS=Mus musculus GN=Glipr2 PE=1 SV=3	1	8	8	8	4	3	4	4	3	4	7	7	8	7	7	8	4	4	5	5	5	4	7	7	7	7	6	7	4	3	4	4	3	4	7	7	8	7	7	8	4	4
Q8BRT1	Q8BRT1	47	41	41	CLIP-associating protein 2	Clasp2	sp|Q8BRT1|CLAP2_MOUSE CLIP-associating protein 2 OS=Mus musculus GN=Clasp2 PE=1 SV=1	1	47	41	41	25	25	23	22	21	19	18	30	31	31	23	27	29	28	24	23	24	26	34	31	28	29	33	31	20	21	19	18	16	16	17	24	25	25	18	21	24	22
Q5NBX1	Q5NBX1	41	41	41	Protein cordon-bleu	Cobl	sp|Q5NBX1|COBL_MOUSE Protein cordon-bleu OS=Mus musculus GN=Cobl PE=1 SV=1	1	41	41	41	7	10	8	9	7	6	21	25	25	26	21	21	16	17	14	11	16	15	29	30	28	25	26	31	7	10	8	9	7	6	21	25	25	26	21	21	16	17
Q9CQA3	Q9CQA3	15	15	15	Succinate dehydrogenase [ubiquinone] iron-sulfur subunit, mitochondrial	Sdhb	sp|Q9CQA3|SDHB_MOUSE Succinate dehydrogenase [ubiquinone] iron-sulfur subunit, mitochondrial OS=Mus musculus GN=Sdhb PE=1 SV=1	1	15	15	15	3	2	3	4	1	2	11	12	12	10	12	11	1	1	2	3	1	3	12	12	12	12	10	11	3	2	3	4	1	2	11	12	12	10	12	11	1	1
Q9CWK8	Q9CWK8	24	24	22	Sorting nexin-2	Snx2	sp|Q9CWK8|SNX2_MOUSE Sorting nexin-2 OS=Mus musculus GN=Snx2 PE=1 SV=2	1	24	24	22	1	3	2	1	1	3	15	15	15	16	15	16	6	12	10	6	7	4	19	17	19	18	18	17	1	3	2	1	1	3	15	15	15	16	15	16	6	12
P70288	P70288	20	14	14	Histone deacetylase 2	Hdac2	sp|P70288|HDAC2_MOUSE Histone deacetylase 2 OS=Mus musculus GN=Hdac2 PE=1 SV=1	1	20	14	14	11	12	11	11	11	14	11	11	12	13	9	11	14	16	16	14	13	16	13	16	11	9	14	14	8	7	6	7	6	9	7	7	7	8	5	6	9	11
Q60692	Q60692	8	8	8	Proteasome subunit beta type-6	Psmb6	sp|Q60692|PSB6_MOUSE Proteasome subunit beta type-6 OS=Mus musculus GN=Psmb6 PE=1 SV=3	1	8	8	8	1	2	2	3	2	2	4	7	7	7	7	7	0	0	0	0	1	0	7	4	5	4	6	5	1	2	2	3	2	2	4	7	7	7	7	7	0	0
Q9JMH9	Q9JMH9	58	58	58	Unconventional myosin-XVIIIa	Myo18a	sp|Q9JMH9|MY18A_MOUSE Unconventional myosin-XVIIIa OS=Mus musculus GN=Myo18a PE=1 SV=2	1	58	58	58	5	8	7	9	7	8	18	17	18	17	13	16	23	20	20	23	21	23	41	41	38	33	37	38	5	8	7	9	7	8	18	17	18	17	13	16	23	20
P17665	P17665	2	2	2	Cytochrome c oxidase subunit 7C, mitochondrial	Cox7c	sp|P17665|COX7C_MOUSE Cytochrome c oxidase subunit 7C, mitochondrial OS=Mus musculus GN=Cox7c PE=1 SV=1	1	2	2	2	2	1	2	2	2	2	2	2	2	2	2	2	2	2	2	2	2	2	2	2	2	2	2	2	2	1	2	2	2	2	2	2	2	2	2	2	2	2
Q8CCF0	Q8CCF0	16	16	16	U4/U6 small nuclear ribonucleoprotein Prp31	Prpf31	sp|Q8CCF0|PRP31_MOUSE U4/U6 small nuclear ribonucleoprotein Prp31 OS=Mus musculus GN=Prpf31 PE=1 SV=3	1	16	16	16	3	5	3	3	4	3	4	10	10	12	10	7	5	6	2	4	5	6	11	11	10	8	10	10	3	5	3	3	4	3	4	10	10	12	10	7	5	6
Q8BQM4	Q8BQM4	23	23	23	HEAT repeat-containing protein 3	Heatr3	sp|Q8BQM4|HEAT3_MOUSE HEAT repeat-containing protein 3 OS=Mus musculus GN=Heatr3 PE=1 SV=1	1	23	23	23	5	4	4	6	4	4	9	12	12	13	13	14	11	11	9	10	8	8	16	13	16	15	14	14	5	4	4	6	4	4	9	12	12	13	13	14	11	11
O88967	O88967	24	24	24	ATP-dependent zinc metalloprotease YME1L1	Yme1l1	sp|O88967|YMEL1_MOUSE ATP-dependent zinc metalloprotease YME1L1 OS=Mus musculus GN=Yme1l1 PE=1 SV=1	1	24	24	24	8	7	10	7	4	3	11	13	12	13	13	15	12	15	10	10	9	12	17	17	17	15	16	18	8	7	10	7	4	3	11	13	12	13	13	15	12	15
P02798	P02798	3	3	2	Metallothionein-2	Mt2	sp|P02798|MT2_MOUSE Metallothionein-2 OS=Mus musculus GN=Mt2 PE=1 SV=2	1	3	3	2	0	0	1	1	1	0	2	2	3	2	3	3	0	0	0	0	0	0	2	3	2	2	2	2	0	0	1	1	1	0	2	2	3	2	3	3	0	0
Q80TM9	Q80TM9	30	30	30	Nischarin	Nisch	sp|Q80TM9|NISCH_MOUSE Nischarin OS=Mus musculus GN=Nisch PE=1 SV=2	1	30	30	30	6	7	7	6	5	6	14	22	21	21	15	18	12	14	14	8	9	9	25	22	23	24	23	22	6	7	7	6	5	6	14	22	21	21	15	18	12	14
Q60634	Q60634	15	15	15	Flotillin-2	Flot2	sp|Q60634|FLOT2_MOUSE Flotillin-2 OS=Mus musculus GN=Flot2 PE=1 SV=2	1	15	15	15	3	3	2	1	6	4	9	10	10	10	8	7	7	4	7	5	4	7	12	13	13	13	13	13	3	3	2	1	6	4	9	10	10	10	8	7	7	4
A2TJV2	A2TJV2	32	32	32	Paralemmin-3	Palm3	sp|A2TJV2|PALM3_MOUSE Paralemmin-3 OS=Mus musculus GN=Palm3 PE=1 SV=1	1	32	32	32	4	6	6	5	6	4	15	18	19	18	17	17	8	10	10	7	7	8	24	24	22	21	23	24	4	6	6	5	6	4	15	18	19	18	17	17	8	10
Q9D1P4	Q9D1P4	13	13	13	Cysteine and histidine-rich domain-containing protein 1	Chordc1	sp|Q9D1P4|CHRD1_MOUSE Cysteine and histidine-rich domain-containing protein 1 OS=Mus musculus GN=Chordc1 PE=1 SV=1	1	13	13	13	1	1	2	2	1	2	10	11	12	12	10	11	4	3	2	2	1	1	10	10	11	9	12	8	1	1	2	2	1	2	10	11	12	12	10	11	4	3
Q07417	Q07417	18	18	18	Short-chain specific acyl-CoA dehydrogenase, mitochondrial	Acads	sp|Q07417|ACADS_MOUSE Short-chain specific acyl-CoA dehydrogenase, mitochondrial OS=Mus musculus GN=Acads PE=1 SV=2	1	18	18	18	5	4	4	4	2	2	13	12	13	13	11	11	9	9	8	8	6	8	16	15	16	15	13	13	5	4	4	4	2	2	13	12	13	13	11	11	9	9
Q5DW34	Q5DW34	31	30	30	Histone-lysine N-methyltransferase EHMT1	Ehmt1	sp|Q5DW34|EHMT1_MOUSE Histone-lysine N-methyltransferase EHMT1 OS=Mus musculus GN=Ehmt1 PE=1 SV=2	1	31	30	30	20	19	20	18	20	18	21	23	21	21	19	18	22	22	21	21	24	20	22	23	23	17	25	24	20	19	20	18	19	17	20	22	20	20	18	17	21	21
Q14B71	Q14B71	39	39	39	Cell division cycle-associated protein 2	Cdca2	sp|Q14B71|CDCA2_MOUSE Cell division cycle-associated protein 2 OS=Mus musculus GN=Cdca2 PE=1 SV=2	1	39	39	39	29	21	22	19	20	15	27	30	26	28	19	25	22	24	24	25	22	22	25	26	29	23	33	30	29	21	22	19	20	15	27	30	26	28	19	25	22	24
Q6PCM1	Q6PCM1	32	32	31	Lysine-specific demethylase 3A	Kdm3a	sp|Q6PCM1|KDM3A_MOUSE Lysine-specific demethylase 3A OS=Mus musculus GN=Kdm3a PE=1 SV=1	1	32	32	31	7	9	9	8	6	5	16	21	21	22	22	24	7	7	6	6	5	6	23	23	21	20	19	19	7	9	9	8	6	5	16	21	21	22	22	24	7	7
Q9JHW2	Q9JHW2	15	15	15	Omega-amidase NIT2	Nit2	sp|Q9JHW2|NIT2_MOUSE Omega-amidase NIT2 OS=Mus musculus GN=Nit2 PE=1 SV=1	1	15	15	15	0	0	0	1	0	2	8	9	11	11	14	10	2	0	1	1	0	0	12	11	13	12	13	14	0	0	0	1	0	2	8	9	11	11	14	10	2	0
P59999	P59999	7	7	7	Actin-related protein 2/3 complex subunit 4	Arpc4	sp|P59999|ARPC4_MOUSE Actin-related protein 2/3 complex subunit 4 OS=Mus musculus GN=Arpc4 PE=1 SV=3	1	7	7	7	3	3	3	3	5	4	5	7	7	6	7	7	1	1	2	2	1	1	6	7	7	7	7	7	3	3	3	3	5	4	5	7	7	6	7	7	1	1
Q8VC52	Q8VC52	10	10	7	RNA-binding protein with multiple splicing 2	Rbpms2	sp|Q8VC52|RBPS2_MOUSE RNA-binding protein with multiple splicing 2 OS=Mus musculus GN=Rbpms2 PE=1 SV=1	1	10	10	7	3	4	4	4	3	2	5	6	7	6	7	6	3	5	4	4	4	3	7	8	6	8	7	6	3	4	4	4	3	2	5	6	7	6	7	6	3	5
Q80Y84	Q80Y84	42	42	40	Lysine-specific demethylase 5B	Kdm5b	sp|Q80Y84|KDM5B_MOUSE Lysine-specific demethylase 5B OS=Mus musculus GN=Kdm5b PE=1 SV=1	1	42	42	40	22	20	21	20	21	18	19	26	24	22	23	18	28	27	24	26	24	25	29	26	29	23	32	26	22	20	21	20	21	18	19	26	24	22	23	18	28	27
Q9D706	Q9D706	30	30	30	RNA polymerase II-associated protein 3	Rpap3	sp|Q9D706|RPAP3_MOUSE RNA polymerase II-associated protein 3 OS=Mus musculus GN=Rpap3 PE=1 SV=1	1	30	30	30	9	7	10	9	10	6	19	23	23	23	18	20	10	13	11	13	14	12	24	22	20	20	23	22	9	7	10	9	10	6	19	23	23	23	18	20	10	13
Q5SSZ5;Q8CGB6	Q5SSZ5	28;1	28;1	28;1	Tensin-3	Tns3	sp|Q5SSZ5|TENS3_MOUSE Tensin-3 OS=Mus musculus GN=Tns3 PE=1 SV=1	2	28	28	28	8	8	3	8	9	9	18	22	17	18	22	21	9	10	10	11	9	8	19	17	17	15	15	15	8	8	3	8	9	9	18	22	17	18	22	21	9	10
Q9DC33	Q9DC33	10	10	10	High mobility group protein 20A	Hmg20a	sp|Q9DC33|HM20A_MOUSE High mobility group protein 20A OS=Mus musculus GN=Hmg20a PE=1 SV=1	1	10	10	10	6	6	8	8	7	6	6	6	6	8	5	5	7	8	8	7	8	7	7	7	6	5	6	8	6	6	8	8	7	6	6	6	6	8	5	5	7	8
P39749	P39749	11	11	11	Flap endonuclease 1	Fen1	sp|P39749|FEN1_MOUSE Flap endonuclease 1 OS=Mus musculus GN=Fen1 PE=1 SV=1	1	11	11	11	5	4	3	4	2	2	8	11	9	11	10	9	7	5	4	5	5	3	8	8	8	9	9	8	5	4	3	4	2	2	8	11	9	11	10	9	7	5
Q8BX10	Q8BX10	11	11	11	Serine/threonine-protein phosphatase PGAM5, mitochondrial	Pgam5	sp|Q8BX10|PGAM5_MOUSE Serine/threonine-protein phosphatase PGAM5, mitochondrial OS=Mus musculus GN=Pgam5 PE=1 SV=1	1	11	11	11	8	8	8	7	6	5	8	9	10	10	7	8	6	6	6	7	7	8	8	9	8	8	8	8	8	8	8	7	6	5	8	9	10	10	7	8	6	6
O35215	O35215	7	7	7	D-dopachrome decarboxylase	Ddt	sp|O35215|DOPD_MOUSE D-dopachrome decarboxylase OS=Mus musculus GN=Ddt PE=1 SV=3	1	7	7	7	0	1	0	2	0	0	6	5	6	6	7	7	1	1	0	1	1	0	6	6	6	6	5	6	0	1	0	2	0	0	6	5	6	6	7	7	1	1
Q60902	Q60902	33	33	33	Epidermal growth factor receptor substrate 15-like 1	Eps15l1	sp|Q60902|EP15R_MOUSE Epidermal growth factor receptor substrate 15-like 1 OS=Mus musculus GN=Eps15l1 PE=1 SV=3	1	33	33	33	3	3	1	4	2	3	21	24	21	23	22	23	6	6	5	6	4	2	21	24	26	22	26	23	3	3	1	4	2	3	21	24	21	23	22	23	6	6
Q99MV7	Q99MV7	36	36	36	RING finger protein 17	Rnf17	sp|Q99MV7|RNF17_MOUSE RING finger protein 17 OS=Mus musculus GN=Rnf17 PE=1 SV=2	1	36	36	36	13	13	17	12	11	13	20	29	29	28	24	28	4	6	6	4	6	3	18	16	18	19	19	16	13	13	17	12	11	13	20	29	29	28	24	28	4	6
Q8BHJ9	Q8BHJ9	23	23	23	Pre-mRNA-splicing factor SLU7	Slu7	sp|Q8BHJ9|SLU7_MOUSE Pre-mRNA-splicing factor SLU7 OS=Mus musculus GN=Slu7 PE=1 SV=1	1	23	23	23	12	11	14	14	12	10	19	20	20	20	17	14	10	12	10	9	9	10	17	16	15	14	15	15	12	11	14	14	12	10	19	20	20	20	17	14	10	12
Q9CQL1;P61327	Q9CQL1;P61327	11;11	11;11	11;11	Protein mago nashi homolog 2;Protein mago nashi homolog	Magohb;Magoh	sp|Q9CQL1|MGN2_MOUSE Protein mago nashi homolog 2 OS=Mus musculus GN=Magohb PE=2 SV=1;sp|P61327|MGN_MOUSE Protein mago nashi homolog OS=Mus musculus GN=Magoh PE=2 SV=1	2	11	11	11	4	5	5	5	2	2	8	9	10	9	9	7	5	2	1	5	3	4	7	8	8	8	9	8	4	5	5	5	2	2	8	9	10	9	9	7	5	2
Q7TPD0	Q7TPD0	27	27	27	Integrator complex subunit 3	Ints3	sp|Q7TPD0|INT3_MOUSE Integrator complex subunit 3 OS=Mus musculus GN=Ints3 PE=1 SV=2	1	27	27	27	14	9	11	8	8	8	15	21	17	21	21	20	7	11	8	6	6	7	16	17	14	16	16	18	14	9	11	8	8	8	15	21	17	21	21	20	7	11
Q9D8C3	Q9D8C3	20	20	20	Putative bifunctional UDP-N-acetylglucosamine transferase and deubiquitinase ALG13	Alg13	sp|Q9D8C3|ALG13_MOUSE Putative bifunctional UDP-N-acetylglucosamine transferase and deubiquitinase ALG13 OS=Mus musculus GN=Alg13 PE=1 SV=2	1	20	20	20	11	13	13	11	9	8	11	16	16	16	14	17	10	12	9	9	10	8	16	17	15	16	16	16	11	13	13	11	9	8	11	16	16	16	14	17	10	12
Q9Z1Q5	Q9Z1Q5	14	14	14	Chloride intracellular channel protein 1	Clic1	sp|Q9Z1Q5|CLIC1_MOUSE Chloride intracellular channel protein 1 OS=Mus musculus GN=Clic1 PE=1 SV=3	1	14	14	14	1	1	1	1	2	1	6	7	7	9	8	7	4	4	6	4	2	3	10	12	12	14	10	13	1	1	1	1	2	1	6	7	7	9	8	7	4	4
Q9D8B3	Q9D8B3	12	12	11	Charged multivesicular body protein 4b	Chmp4b	sp|Q9D8B3|CHM4B_MOUSE Charged multivesicular body protein 4b OS=Mus musculus GN=Chmp4b PE=1 SV=2	1	12	12	11	2	4	2	2	1	2	7	8	10	10	8	10	4	5	4	4	3	4	7	9	10	7	8	8	2	4	2	2	1	2	7	8	10	10	8	10	4	5
Q9CQQ4	Q9CQQ4	9	9	9	Gem-associated protein 2	Gemin2	sp|Q9CQQ4|GEMI2_MOUSE Gem-associated protein 2 OS=Mus musculus GN=Gemin2 PE=2 SV=1	1	9	9	9	7	6	7	8	6	4	7	7	6	7	6	6	7	6	7	5	4	4	7	6	6	7	8	7	7	6	7	8	6	4	7	7	6	7	6	6	7	6
Q9D0R8	Q9D0R8	5	5	5	Protein LSM12 homolog	Lsm12	sp|Q9D0R8|LSM12_MOUSE Protein LSM12 homolog OS=Mus musculus GN=Lsm12 PE=1 SV=1	1	5	5	5	4	4	4	2	2	3	4	5	5	5	5	5	4	4	2	2	3	3	5	4	4	5	4	5	4	4	4	2	2	3	4	5	5	5	5	5	4	4
Q9ERA6	Q9ERA6	32	32	32	Tuftelin-interacting protein 11	Tfip11	sp|Q9ERA6|TFP11_MOUSE Tuftelin-interacting protein 11 OS=Mus musculus GN=Tfip11 PE=1 SV=1	1	32	32	32	10	9	10	6	9	9	19	24	21	23	20	18	10	11	12	10	13	16	20	19	18	23	17	21	10	9	10	6	9	9	19	24	21	23	20	18	10	11
Q9CQ60	Q9CQ60	10	10	10	6-phosphogluconolactonase	Pgls	sp|Q9CQ60|6PGL_MOUSE 6-phosphogluconolactonase OS=Mus musculus GN=Pgls PE=1 SV=1	1	10	10	10	1	0	1	2	2	0	4	7	7	7	8	6	4	7	3	2	1	2	8	8	8	9	8	8	1	0	1	2	2	0	4	7	7	7	8	6	4	7
Q921Y2	Q921Y2	11	11	11	U3 small nucleolar ribonucleoprotein protein IMP3	Imp3	sp|Q921Y2|IMP3_MOUSE U3 small nucleolar ribonucleoprotein protein IMP3 OS=Mus musculus GN=Imp3 PE=2 SV=1	1	11	11	11	9	8	8	9	8	6	7	9	9	8	8	8	7	8	9	9	7	8	7	7	8	8	9	8	9	8	8	9	8	6	7	9	9	8	8	8	7	8
P97314	P97314	9	9	9	Cysteine and glycine-rich protein 2	Csrp2	sp|P97314|CSRP2_MOUSE Cysteine and glycine-rich protein 2 OS=Mus musculus GN=Csrp2 PE=1 SV=3	1	9	9	9	1	0	0	1	1	1	6	7	7	6	6	6	2	3	2	1	1	2	7	7	8	8	8	8	1	0	0	1	1	1	6	7	7	6	6	6	2	3
P14094	P14094	12	12	12	Sodium/potassium-transporting ATPase subunit beta-1	Atp1b1	sp|P14094|AT1B1_MOUSE Sodium/potassium-transporting ATPase subunit beta-1 OS=Mus musculus GN=Atp1b1 PE=1 SV=1	1	12	12	12	2	4	3	3	2	3	6	7	7	7	6	7	6	5	4	4	5	4	11	11	11	10	8	10	2	4	3	3	2	3	6	7	7	7	6	7	6	5
P60710	P60710	38	1	1	Actin, cytoplasmic 1;Actin, cytoplasmic 1, N-terminally processed	Actb	sp|P60710|ACTB_MOUSE Actin, cytoplasmic 1 OS=Mus musculus GN=Actb PE=1 SV=1	1	38	1	1	25	27	26	26	25	25	29	34	34	34	33	34	26	27	26	28	28	27	34	34	33	34	35	34	1	1	1	1	1	1	0	1	1	1	1	1	1	1
Q6P1F6;Q6ZWR4;Q8BG02	Q6P1F6	18;6;3	18;6;3	10;2;2	Serine/threonine-protein phosphatase 2A 55 kDa regulatory subunit B alpha isoform	Ppp2r2a	sp|Q6P1F6|2ABA_MOUSE Serine/threonine-protein phosphatase 2A 55 kDa regulatory subunit B alpha isoform OS=Mus musculus GN=Ppp2r2a PE=1 SV=1	3	18	18	10	0	3	0	4	3	4	11	11	14	12	12	13	7	5	7	5	4	5	13	13	13	13	13	12	0	3	0	4	3	4	11	11	14	12	12	13	7	5
Q9D0F6	Q9D0F6	13	13	13	Replication factor C subunit 5	Rfc5	sp|Q9D0F6|RFC5_MOUSE Replication factor C subunit 5 OS=Mus musculus GN=Rfc5 PE=1 SV=1	1	13	13	13	6	5	5	5	3	4	9	11	10	12	9	10	4	4	5	4	5	4	6	6	7	7	7	7	6	5	5	5	3	4	9	11	10	12	9	10	4	4
P67871	P67871	7	7	7	Casein kinase II subunit beta	Csnk2b	sp|P67871|CSK2B_MOUSE Casein kinase II subunit beta OS=Mus musculus GN=Csnk2b PE=1 SV=1	1	7	7	7	3	4	5	5	5	4	5	5	6	5	6	6	7	5	7	7	7	5	6	6	6	7	5	7	3	4	5	5	5	4	5	5	6	5	6	6	7	5
Q61216	Q61216	20	20	20	Double-strand break repair protein MRE11A	Mre11a	sp|Q61216|MRE11_MOUSE Double-strand break repair protein MRE11 OS=Mus musculus GN=Mre11 PE=1 SV=1	1	20	20	20	8	9	10	8	8	8	11	15	16	17	15	16	9	8	5	7	6	6	14	15	14	13	14	11	8	9	10	8	8	8	11	15	16	17	15	16	9	8
P97770	P97770	20	20	20	THUMP domain-containing protein 3	Thumpd3	sp|P97770|THUM3_MOUSE THUMP domain-containing protein 3 OS=Mus musculus GN=Thumpd3 PE=1 SV=1	1	20	20	20	6	5	7	5	6	5	11	13	12	14	15	13	11	11	11	10	7	7	14	13	15	11	14	15	6	5	7	5	6	5	11	13	12	14	15	13	11	11
Q8BP27	Q8BP27	10	10	10	Swi5-dependent recombination DNA repair protein 1 homolog	Sfr1	sp|Q8BP27|SFR1_MOUSE Swi5-dependent recombination DNA repair protein 1 homolog OS=Mus musculus GN=Sfr1 PE=1 SV=2	1	10	10	10	0	0	0	0	0	0	6	8	9	9	7	8	0	1	0	0	1	1	9	10	10	9	9	8	0	0	0	0	0	0	6	8	9	9	7	8	0	1
Q9DCT6	Q9DCT6	8	8	8	Chromatin complexes subunit BAP18	Bap18	sp|Q9DCT6|BAP18_MOUSE Chromatin complexes subunit BAP18 OS=Mus musculus GN=Bap18 PE=1 SV=1	1	8	8	8	5	5	5	5	5	5	6	6	6	5	6	6	6	6	6	6	7	6	5	6	5	6	6	5	5	5	5	5	5	5	6	6	6	5	6	6	6	6
O88738;REV__Q5NCS9;REV__O88738	O88738	49;1;1	49;1;1	49;1;1	Baculoviral IAP repeat-containing protein 6	Birc6	sp|O88738|BIRC6_MOUSE Baculoviral IAP repeat-containing protein 6 OS=Mus musculus GN=Birc6 PE=1 SV=2	3	49	49	49	11	9	9	9	8	5	25	33	35	31	31	35	16	13	10	10	9	9	28	28	26	26	25	26	11	9	9	9	8	5	25	33	35	31	31	35	16	13
P50518;Q9D593	P50518	10;3	10;3	10;3	V-type proton ATPase subunit E 1	Atp6v1e1	sp|P50518|VATE1_MOUSE V-type proton ATPase subunit E 1 OS=Mus musculus GN=Atp6v1e1 PE=1 SV=2	2	10	10	10	0	1	1	2	2	0	7	8	9	7	7	8	4	5	4	4	3	3	9	8	9	8	6	9	0	1	1	2	2	0	7	8	9	7	7	8	4	5
Q99KE1;Q8BMF3	Q99KE1	19;1	19;1	19;1	NAD-dependent malic enzyme, mitochondrial	Me2	sp|Q99KE1|MAOM_MOUSE NAD-dependent malic enzyme, mitochondrial OS=Mus musculus GN=Me2 PE=1 SV=1	2	19	19	19	2	1	3	3	2	2	10	14	13	12	13	15	6	9	6	8	4	4	17	16	17	14	15	15	2	1	3	3	2	2	10	14	13	12	13	15	6	9
O88708	O88708	14	14	11	Origin recognition complex subunit 4	Orc4	sp|O88708|ORC4_MOUSE Origin recognition complex subunit 4 OS=Mus musculus GN=Orc4 PE=1 SV=2	1	14	14	11	8	6	8	9	8	7	10	11	11	11	11	11	13	13	13	13	14	14	11	11	11	11	10	14	8	6	8	9	8	7	10	11	11	11	11	11	13	13
O08808	O08808	34	34	34	Protein diaphanous homolog 1	Diaph1	sp|O08808|DIAP1_MOUSE Protein diaphanous homolog 1 OS=Mus musculus GN=Diaph1 PE=1 SV=1	1	34	34	34	4	8	5	5	5	4	18	24	25	25	24	25	10	11	8	5	5	9	21	25	24	20	21	20	4	8	5	5	5	4	18	24	25	25	24	25	10	11
Q6GQT9	Q6GQT9	29	29	29	Nodal modulator 1	Nomo1	sp|Q6GQT9|NOMO1_MOUSE Nodal modulator 1 OS=Mus musculus GN=Nomo1 PE=1 SV=1	1	34	29	29	2	4	4	3	3	3	17	18	18	15	19	16	11	7	6	5	8	8	18	19	18	19	16	17	2	4	4	3	3	3	17	18	18	15	19	16	11	7
Q8CFA2	Q8CFA2	13	13	13	Aminomethyltransferase, mitochondrial	Amt	sp|Q8CFA2|GCST_MOUSE Aminomethyltransferase, mitochondrial OS=Mus musculus GN=Amt PE=1 SV=1	1	13	13	13	3	4	3	2	2	2	10	11	12	11	11	10	1	2	4	4	3	5	8	10	9	10	7	10	3	4	3	2	2	2	10	11	12	11	11	10	1	2
Q3UYV9	Q3UYV9	21	21	21	Nuclear cap-binding protein subunit 1	Ncbp1	sp|Q3UYV9|NCBP1_MOUSE Nuclear cap-binding protein subunit 1 OS=Mus musculus GN=Ncbp1 PE=1 SV=2	1	21	21	21	6	6	7	8	7	7	10	15	15	18	14	16	2	5	3	3	4	5	13	12	13	11	12	12	6	6	7	8	7	7	10	15	15	18	14	16	2	5
F7BJB9	F7BJB9	33	33	33		Morc3	sp|F7BJB9|MORC3_MOUSE MORC family CW-type zinc finger protein 3 OS=Mus musculus GN=Morc3 PE=1 SV=1	1	33	33	33	13	10	13	11	7	10	25	25	29	27	25	29	17	21	18	14	18	16	24	21	22	20	24	25	13	10	13	11	7	10	25	25	29	27	25	29	17	21
Q9CY50	Q9CY50	5	5	5	Translocon-associated protein subunit alpha	Ssr1	sp|Q9CY50|SSRA_MOUSE Translocon-associated protein subunit alpha OS=Mus musculus GN=Ssr1 PE=1 SV=1	1	5	5	5	3	3	3	3	3	2	2	3	3	3	3	3	5	4	4	5	4	2	3	3	3	3	4	4	3	3	3	3	3	2	2	3	3	3	3	3	5	4
Q9CPV5	Q9CPV5	11	11	11	Polyamine-modulated factor 1	Pmf1	sp|Q9CPV5|PMF1_MOUSE Polyamine-modulated factor 1 OS=Mus musculus GN=Pmf1 PE=1 SV=1	1	11	11	11	9	9	8	9	6	6	5	7	7	7	7	7	9	8	8	8	8	9	8	7	10	9	7	9	9	9	8	9	6	6	5	7	7	7	7	7	9	8
P52432	P52432	11	11	11	DNA-directed RNA polymerases I and III subunit RPAC1	Polr1c	sp|P52432|RPAC1_MOUSE DNA-directed RNA polymerases I and III subunit RPAC1 OS=Mus musculus GN=Polr1c PE=1 SV=3	1	11	11	11	4	5	6	3	4	2	4	7	7	8	6	8	9	9	6	7	9	8	10	11	9	9	10	9	4	5	6	3	4	2	4	7	7	8	6	8	9	9
G3X9J0	G3X9J0	43	42	42		Sipa1l3	sp|G3X9J0|SI1L3_MOUSE Signal-induced proliferation-associated 1-like protein 3 OS=Mus musculus GN=Sipa1l3 PE=1 SV=1	1	43	42	42	12	11	9	14	14	17	24	24	27	28	21	22	7	8	12	12	11	10	32	31	29	27	29	33	11	10	8	13	14	16	23	23	26	27	20	21	7	8
Q80Y44	Q80Y44	33	33	33	Probable ATP-dependent RNA helicase DDX10	Ddx10	sp|Q80Y44|DDX10_MOUSE Probable ATP-dependent RNA helicase DDX10 OS=Mus musculus GN=Ddx10 PE=1 SV=2	1	33	33	33	17	18	17	18	20	16	11	22	20	20	19	19	23	20	23	20	15	19	26	21	24	21	27	26	17	18	17	18	20	16	11	22	20	20	19	19	23	20
P59326	P59326	17	13	10	YTH domain-containing family protein 1	Ythdf1	sp|P59326|YTHD1_MOUSE YTH domain-containing family protein 1 OS=Mus musculus GN=Ythdf1 PE=1 SV=1	1	17	13	10	9	9	9	10	6	9	17	17	16	16	15	15	13	14	13	11	13	12	16	15	16	13	13	14	6	6	7	7	4	6	13	13	12	13	12	11	9	10
Q61136	Q61136	25	25	25	Serine/threonine-protein kinase PRP4 homolog	Prpf4b	sp|Q61136|PRP4B_MOUSE Serine/threonine-protein kinase PRP4 homolog OS=Mus musculus GN=Prpf4b PE=1 SV=3	1	25	25	25	15	15	12	13	11	10	13	20	18	19	19	18	9	10	11	8	11	11	19	19	20	15	20	20	15	15	12	13	11	10	13	20	18	19	19	18	9	10
Q9CPS7	Q9CPS7	11	11	11	RNA-binding protein PNO1	Pno1	sp|Q9CPS7|PNO1_MOUSE RNA-binding protein PNO1 OS=Mus musculus GN=Pno1 PE=1 SV=1	1	11	11	11	8	6	7	8	6	6	7	8	8	9	9	8	7	7	7	7	7	6	8	8	8	7	8	9	8	6	7	8	6	6	7	8	8	9	9	8	7	7
Q80U93	Q80U93	35	35	35	Nuclear pore complex protein Nup214	Nup214	sp|Q80U93|NU214_MOUSE Nuclear pore complex protein Nup214 OS=Mus musculus GN=Nup214 PE=1 SV=2	1	35	35	35	6	10	8	7	7	5	19	23	21	20	23	24	11	10	10	14	14	10	24	24	26	25	24	26	6	10	8	7	7	5	19	23	21	20	23	24	11	10
Q2YDW2	Q2YDW2	25	25	25	Protein misato homolog 1	Msto1	sp|Q2YDW2|MSTO1_MOUSE Protein misato homolog 1 OS=Mus musculus GN=Msto1 PE=1 SV=1	1	25	25	25	8	8	8	7	6	5	13	17	16	17	18	14	9	9	7	7	6	5	20	21	19	19	21	18	8	8	8	7	6	5	13	17	16	17	18	14	9	9
O55201	O55201	34	34	34	Transcription elongation factor SPT5	Supt5h	sp|O55201|SPT5H_MOUSE Transcription elongation factor SPT5 OS=Mus musculus GN=Supt5h PE=1 SV=1	1	34	34	34	6	7	6	6	8	7	19	23	24	24	22	23	3	3	2	3	3	5	16	17	17	19	18	16	6	7	6	6	8	7	19	23	24	24	22	23	3	3
Q9Z148	Q9Z148	33	33	32	Histone-lysine N-methyltransferase EHMT2	Ehmt2	sp|Q9Z148|EHMT2_MOUSE Histone-lysine N-methyltransferase EHMT2 OS=Mus musculus GN=Ehmt2 PE=1 SV=2	1	33	33	32	18	16	17	18	15	18	13	16	17	16	15	13	26	27	26	27	24	26	21	20	22	20	24	20	18	16	17	18	15	18	13	16	17	16	15	13	26	27
Q505F5	Q505F5	21	21	21	Leucine-rich repeat-containing protein 47	Lrrc47	sp|Q505F5|LRC47_MOUSE Leucine-rich repeat-containing protein 47 OS=Mus musculus GN=Lrrc47 PE=1 SV=1	1	21	21	21	4	6	5	8	4	2	16	18	18	17	17	19	5	6	2	4	2	3	15	15	16	16	14	15	4	6	5	8	4	2	16	18	18	17	17	19	5	6
Q8CIL4	Q8CIL4	17	17	17	Uncharacterized protein C1orf131 homolog		sp|Q8CIL4|CA131_MOUSE Uncharacterized protein C1orf131 homolog OS=Mus musculus PE=1 SV=1	1	17	17	17	11	13	13	13	10	11	10	10	12	12	9	10	15	16	15	15	16	15	10	12	11	11	11	13	11	13	13	13	10	11	10	10	12	12	9	10	15	16
Q9JLF6	Q9JLF6	21	21	21	Protein-glutamine gamma-glutamyltransferase K	Tgm1	sp|Q9JLF6|TGM1_MOUSE Protein-glutamine gamma-glutamyltransferase K OS=Mus musculus GN=Tgm1 PE=1 SV=2	1	21	21	21	7	9	6	6	8	11	9	16	17	13	8	8	10	11	7	9	11	8	21	19	16	15	19	19	7	9	6	6	8	11	9	16	17	13	8	8	10	11
Q8BJU0	Q8BJU0	13	13	13	Small glutamine-rich tetratricopeptide repeat-containing protein alpha	Sgta	sp|Q8BJU0|SGTA_MOUSE Small glutamine-rich tetratricopeptide repeat-containing protein alpha OS=Mus musculus GN=Sgta PE=1 SV=2	1	13	13	13	0	1	2	1	2	2	11	8	9	10	9	10	2	2	2	1	1	1	10	10	9	10	9	9	0	1	2	1	2	2	11	8	9	10	9	10	2	2
Q8R323	Q8R323	17	17	17	Replication factor C subunit 3	Rfc3	sp|Q8R323|RFC3_MOUSE Replication factor C subunit 3 OS=Mus musculus GN=Rfc3 PE=1 SV=1	1	17	17	17	11	10	10	9	9	7	14	15	16	15	14	13	11	7	8	10	8	7	8	10	14	11	13	11	11	10	10	9	9	7	14	15	16	15	14	13	11	7
P51863	P51863	11	11	11	V-type proton ATPase subunit d 1	Atp6v0d1	sp|P51863|VA0D1_MOUSE V-type proton ATPase subunit d 1 OS=Mus musculus GN=Atp6v0d1 PE=1 SV=2	1	11	11	11	2	2	2	2	3	0	5	8	8	7	6	7	5	4	4	4	2	4	8	9	9	9	10	9	2	2	2	2	3	0	5	8	8	7	6	7	5	4
P26883	P26883	4	4	4	Peptidyl-prolyl cis-trans isomerase FKBP1A	Fkbp1a	sp|P26883|FKB1A_MOUSE Peptidyl-prolyl cis-trans isomerase FKBP1A OS=Mus musculus GN=Fkbp1a PE=1 SV=2	1	4	4	4	0	1	0	0	1	0	3	3	4	2	4	3	2	2	2	2	2	2	2	3	2	2	2	3	0	1	0	0	1	0	3	3	4	2	4	3	2	2
Q6KCD5	Q6KCD5	51	51	51	Nipped-B-like protein	Nipbl	sp|Q6KCD5|NIPBL_MOUSE Nipped-B-like protein OS=Mus musculus GN=Nipbl PE=1 SV=1	1	51	51	51	22	20	23	20	19	22	19	24	24	25	15	13	33	39	37	36	36	41	28	32	28	23	34	38	22	20	23	20	19	22	19	24	24	25	15	13	33	39
Q9CXW2	Q9CXW2	14	14	14	28S ribosomal protein S22, mitochondrial	Mrps22	sp|Q9CXW2|RT22_MOUSE 28S ribosomal protein S22, mitochondrial OS=Mus musculus GN=Mrps22 PE=1 SV=1	1	14	14	14	5	11	6	5	6	6	10	12	12	12	11	11	8	6	6	6	6	3	13	11	10	12	11	10	5	11	6	5	6	6	10	12	12	12	11	11	8	6
Q02395	Q02395	21	21	21	Metal-response element-binding transcription factor 2	Mtf2	sp|Q02395|MTF2_MOUSE Metal-response element-binding transcription factor 2 OS=Mus musculus GN=Mtf2 PE=1 SV=2	1	21	21	21	12	9	12	12	11	11	14	16	16	16	12	13	18	18	18	17	19	17	11	14	15	14	16	17	12	9	12	12	11	11	14	16	16	16	12	13	18	18
Q9D1M4	Q9D1M4	10	10	10	Eukaryotic translation elongation factor 1 epsilon-1	Eef1e1	sp|Q9D1M4|MCA3_MOUSE Eukaryotic translation elongation factor 1 epsilon-1 OS=Mus musculus GN=Eef1e1 PE=1 SV=1	1	10	10	10	5	4	3	6	4	3	6	8	8	8	7	8	8	8	8	7	7	7	7	7	7	7	7	7	5	4	3	6	4	3	6	8	8	8	7	8	8	8
Q91YR1	Q91YR1	18	18	15	Twinfilin-1	Twf1	sp|Q91YR1|TWF1_MOUSE Twinfilin-1 OS=Mus musculus GN=Twf1 PE=1 SV=2	1	18	18	15	6	5	5	6	5	8	15	14	15	14	13	14	5	4	5	3	5	5	14	15	13	13	14	13	6	5	5	6	5	8	15	14	15	14	13	14	5	4
O88700	O88700	40	40	40	Bloom syndrome protein homolog	Blm	sp|O88700|BLM_MOUSE Bloom syndrome protein homolog OS=Mus musculus GN=Blm PE=1 SV=1	1	40	40	40	15	15	18	16	13	14	22	21	24	23	19	19	15	17	14	17	15	18	32	30	25	21	34	31	15	15	18	16	13	14	22	21	24	23	19	19	15	17
Q8CGB3	Q8CGB3	43	43	43	Uveal autoantigen with coiled-coil domains and ankyrin repeats	Uaca	sp|Q8CGB3|UACA_MOUSE Uveal autoantigen with coiled-coil domains and ankyrin repeats OS=Mus musculus GN=Uaca PE=1 SV=2	1	43	43	43	7	6	1	3	5	7	19	21	23	24	17	17	3	7	6	4	8	7	24	28	23	21	25	26	7	6	1	3	5	7	19	21	23	24	17	17	3	7
Q8VCN5	Q8VCN5	13	13	13	Cystathionine gamma-lyase	Cth	sp|Q8VCN5|CGL_MOUSE Cystathionine gamma-lyase OS=Mus musculus GN=Cth PE=1 SV=1	1	13	13	13	0	0	1	0	1	1	6	9	9	9	9	9	3	2	2	1	2	1	13	11	10	11	10	10	0	0	1	0	1	1	6	9	9	9	9	9	3	2
O55125	O55125	9	9	9	Protein NipSnap homolog 1	Nipsnap1	sp|O55125|NIPS1_MOUSE Protein NipSnap homolog 1 OS=Mus musculus GN=Nipsnap1 PE=1 SV=1	1	9	9	9	2	2	2	5	3	2	9	8	8	8	9	9	5	6	4	5	4	5	7	8	8	9	7	7	2	2	2	5	3	2	9	8	8	8	9	9	5	6
Q3UPL0	Q3UPL0	28	28	28	Protein transport protein Sec31A	Sec31a	sp|Q3UPL0|SC31A_MOUSE Protein transport protein Sec31A OS=Mus musculus GN=Sec31a PE=1 SV=2	1	28	28	28	3	4	3	4	2	1	19	19	16	17	17	18	8	7	2	3	2	2	19	17	18	17	17	18	3	4	3	4	2	1	19	19	16	17	17	18	8	7
Q3UDE2	Q3UDE2	24	24	24	Tubulin--tyrosine ligase-like protein 12	Ttll12	sp|Q3UDE2|TTL12_MOUSE Tubulin--tyrosine ligase-like protein 12 OS=Mus musculus GN=Ttll12 PE=1 SV=1	1	24	24	24	5	4	4	4	5	4	14	17	17	19	18	19	5	4	3	3	4	2	17	16	17	20	15	17	5	4	4	4	5	4	14	17	17	19	18	19	5	4
P83870	P83870	6	6	6	PHD finger-like domain-containing protein 5A	Phf5a	sp|P83870|PHF5A_MOUSE PHD finger-like domain-containing protein 5A OS=Mus musculus GN=Phf5a PE=1 SV=1	1	6	6	6	5	4	4	3	3	3	5	6	6	6	6	6	3	5	4	3	4	4	5	5	4	4	3	4	5	4	4	3	3	3	5	6	6	6	6	6	3	5
Q8BYH8	Q8BYH8	64	47	47	Chromodomain-helicase-DNA-binding protein 9	Chd9	sp|Q8BYH8|CHD9_MOUSE Chromodomain-helicase-DNA-binding protein 9 OS=Mus musculus GN=Chd9 PE=1 SV=2	1	64	47	47	32	29	33	31	32	27	21	26	26	29	23	24	46	49	50	44	46	47	33	33	29	31	39	39	23	20	25	23	23	18	14	19	18	20	17	16	31	34
Q60716	Q60716	24	24	24	Prolyl 4-hydroxylase subunit alpha-2	P4ha2	sp|Q60716|P4HA2_MOUSE Prolyl 4-hydroxylase subunit alpha-2 OS=Mus musculus GN=P4ha2 PE=1 SV=1	1	24	24	24	0	1	0	0	2	1	6	6	6	6	4	4	13	13	17	18	10	10	20	20	23	23	20	22	0	1	0	0	2	1	6	6	6	6	4	4	13	13
Q62419	Q62419	17	17	14	Endophilin-A2	Sh3gl1	sp|Q62419|SH3G1_MOUSE Endophilin-A2 OS=Mus musculus GN=Sh3gl1 PE=1 SV=1	1	17	17	14	0	0	0	0	1	0	6	10	7	7	10	12	3	2	2	2	0	0	14	15	15	16	15	12	0	0	0	0	1	0	6	10	7	7	10	12	3	2
Q99LT0	Q99LT0	5	5	5	Protein dpy-30 homolog	Dpy30	sp|Q99LT0|DPY30_MOUSE Protein dpy-30 homolog OS=Mus musculus GN=Dpy30 PE=1 SV=1	1	5	5	5	5	3	2	2	4	1	1	5	5	4	3	4	3	3	4	4	3	2	3	4	3	3	3	3	5	3	2	2	4	1	1	5	5	4	3	4	3	3
A2ASQ1	A2ASQ1	38	38	38	Agrin;Agrin N-terminal 110 kDa subunit;Agrin C-terminal 110 kDa subunit;Agrin C-terminal 90 kDa fragment;Agrin C-terminal 22 kDa fragment	Agrn	sp|A2ASQ1|AGRIN_MOUSE Agrin OS=Mus musculus GN=Agrn PE=1 SV=1	1	38	38	38	6	9	9	7	7	5	12	13	15	13	9	4	29	30	27	28	21	21	27	25	26	24	27	27	6	9	9	7	7	5	12	13	15	13	9	4	29	30
Q8VE73;Q80TT8	Q8VE73	43;2	43;2	43;2	Cullin-7	Cul7	sp|Q8VE73|CUL7_MOUSE Cullin-7 OS=Mus musculus GN=Cul7 PE=1 SV=2	2	43	43	43	10	11	8	10	9	7	21	22	26	25	18	19	13	14	15	15	13	13	32	29	30	25	29	28	10	11	8	10	9	7	21	22	26	25	18	19	13	14
P56394	P56394	3	3	3	Cytochrome c oxidase copper chaperone	Cox17	sp|P56394|COX17_MOUSE Cytochrome c oxidase copper chaperone OS=Mus musculus GN=Cox17 PE=1 SV=2	1	3	3	3	0	1	0	0	0	1	2	2	2	2	2	2	0	0	0	0	0	0	3	3	3	3	3	3	0	1	0	0	0	1	2	2	2	2	2	2	0	0
Q8C804	Q8C804	26	26	26	Spindle and centriole-associated protein 1	Spice1	sp|Q8C804|SPICE_MOUSE Spindle and centriole-associated protein 1 OS=Mus musculus GN=Spice1 PE=1 SV=2	1	26	26	26	15	14	12	14	14	13	16	20	20	20	17	15	14	14	12	12	16	15	20	15	18	17	19	20	15	14	12	14	14	13	16	20	20	20	17	15	14	14
Q8CFI0	Q8CFI0	10	5	5	E3 ubiquitin-protein ligase NEDD4-like	Nedd4l	sp|Q8CFI0|NED4L_MOUSE E3 ubiquitin-protein ligase NEDD4-like OS=Mus musculus GN=Nedd4l PE=1 SV=2	1	10	5	5	2	2	2	2	1	3	4	6	6	5	4	5	4	4	2	3	4	3	9	9	7	8	7	8	2	1	1	1	1	1	2	3	3	2	2	3	2	2
Q99KV1	Q99KV1	13	13	13	DnaJ homolog subfamily B member 11	Dnajb11	sp|Q99KV1|DJB11_MOUSE DnaJ homolog subfamily B member 11 OS=Mus musculus GN=Dnajb11 PE=1 SV=1	1	13	13	13	4	2	4	5	2	1	7	7	7	9	10	9	7	5	5	6	4	5	12	12	13	11	10	13	4	2	4	5	2	1	7	7	7	9	10	9	7	5
Q91YM4	Q91YM4	15	15	15	Protein TBRG4	Tbrg4	sp|Q91YM4|TBRG4_MOUSE Protein TBRG4 OS=Mus musculus GN=Tbrg4 PE=1 SV=1	1	15	15	15	5	3	5	2	4	3	8	14	13	13	12	14	5	5	6	4	5	5	8	10	10	9	10	9	5	3	5	2	4	3	8	14	13	13	12	14	5	5
Q9WTX8	Q9WTX8	30	30	30	Mitotic spindle assembly checkpoint protein MAD1	Mad1l1	sp|Q9WTX8|MD1L1_MOUSE Mitotic spindle assembly checkpoint protein MAD1 OS=Mus musculus GN=Mad1l1 PE=1 SV=1	1	30	30	30	14	16	11	13	9	7	20	20	23	22	16	14	13	14	18	16	14	12	24	21	18	19	25	25	14	16	11	13	9	7	20	20	23	22	16	14	13	14
Q99JR1	Q99JR1	9	9	9	Sideroflexin-1	Sfxn1	sp|Q99JR1|SFXN1_MOUSE Sideroflexin-1 OS=Mus musculus GN=Sfxn1 PE=1 SV=3	1	9	9	9	5	4	5	4	4	3	5	7	7	7	7	6	6	6	6	6	7	5	7	6	7	6	7	6	5	4	5	4	4	3	5	7	7	7	7	6	6	6
Q3UL36;Q8CIS0	Q3UL36	10;1	10;1	10;1	Arginine and glutamate-rich protein 1	Arglu1	sp|Q3UL36|ARGL1_MOUSE Arginine and glutamate-rich protein 1 OS=Mus musculus GN=Arglu1 PE=1 SV=2	2	10	10	10	5	4	3	4	2	3	4	7	7	6	6	6	6	4	4	6	4	5	7	6	7	5	5	5	5	4	3	4	2	3	4	7	7	6	6	6	6	4
Q62130	Q62130	28	28	28	Tyrosine-protein phosphatase non-receptor type 14	Ptpn14	sp|Q62130|PTN14_MOUSE Tyrosine-protein phosphatase non-receptor type 14 OS=Mus musculus GN=Ptpn14 PE=1 SV=2	1	28	28	28	5	9	8	8	8	7	14	14	13	15	13	11	7	7	13	8	12	9	20	22	23	19	17	20	5	9	8	8	8	7	14	14	13	15	13	11	7	7
P41216	P41216	19	19	17	Long-chain-fatty-acid--CoA ligase 1	Acsl1	sp|P41216|ACSL1_MOUSE Long-chain-fatty-acid--CoA ligase 1 OS=Mus musculus GN=Acsl1 PE=1 SV=2	1	19	19	17	3	0	1	2	0	0	8	13	13	15	12	12	3	4	1	4	1	1	13	12	12	12	10	11	3	0	1	2	0	0	8	13	13	15	12	12	3	4
Q9CWM4	Q9CWM4	6	6	6	Prefoldin subunit 1	Pfdn1	sp|Q9CWM4|PFD1_MOUSE Prefoldin subunit 1 OS=Mus musculus GN=Pfdn1 PE=1 SV=1	1	6	6	6	2	2	2	3	1	1	6	6	6	5	6	6	1	1	1	2	1	0	6	6	6	5	6	6	2	2	2	3	1	1	6	6	6	5	6	6	1	1
Q9DBH5	Q9DBH5	14	14	14	Vesicular integral-membrane protein VIP36	Lman2	sp|Q9DBH5|LMAN2_MOUSE Vesicular integral-membrane protein VIP36 OS=Mus musculus GN=Lman2 PE=1 SV=2	1	14	14	14	5	2	4	2	1	2	10	9	9	9	13	12	5	3	4	4	2	2	12	12	13	12	12	12	5	2	4	2	1	2	10	9	9	9	13	12	5	3
Q99JX7	Q99JX7	23	23	23	Nuclear RNA export factor 1	Nxf1	sp|Q99JX7|NXF1_MOUSE Nuclear RNA export factor 1 OS=Mus musculus GN=Nxf1 PE=1 SV=3	1	23	23	23	4	8	7	6	5	6	14	17	19	19	17	17	5	7	6	4	8	7	18	17	15	17	19	18	4	8	7	6	5	6	14	17	19	19	17	17	5	7
Q6PGH2	Q6PGH2	9	9	9	Hematological and neurological expressed 1-like protein	Hn1l	sp|Q6PGH2|JUPI2_MOUSE Jupiter microtubule associated homolog 2 OS=Mus musculus GN=Jpt2 PE=1 SV=1	1	9	9	9	0	0	0	0	0	1	7	8	8	7	7	6	0	1	1	1	1	0	7	7	5	6	7	6	0	0	0	0	0	1	7	8	8	7	7	6	0	1
Q61545	Q61545	6	6	6	RNA-binding protein EWS	Ewsr1	sp|Q61545|EWS_MOUSE RNA-binding protein EWS OS=Mus musculus GN=Ewsr1 PE=1 SV=2	1	6	6	6	1	2	1	2	2	2	4	5	4	6	4	5	3	3	2	2	1	3	5	6	5	6	6	4	1	2	1	2	2	2	4	5	4	6	4	5	3	3
O35643	O35643	36	18	18	AP-1 complex subunit beta-1	Ap1b1	sp|O35643|AP1B1_MOUSE AP-1 complex subunit beta-1 OS=Mus musculus GN=Ap1b1 PE=1 SV=2	1	36	18	18	11	13	17	13	11	9	20	24	24	26	26	26	21	21	11	15	10	7	31	31	31	30	31	29	5	5	7	6	2	4	8	9	9	10	12	11	11	8
Q922J9	Q922J9	17	17	17	Fatty acyl-CoA reductase 1	Far1	sp|Q922J9|FACR1_MOUSE Fatty acyl-CoA reductase 1 OS=Mus musculus GN=Far1 PE=1 SV=1	1	17	17	17	10	9	9	9	10	9	11	14	14	12	12	13	11	10	9	10	9	9	12	12	11	11	11	13	10	9	9	9	10	9	11	14	14	12	12	13	11	10
Q9D2U9;Q8CGP0	Q9D2U9;Q8CGP0	16;16	3;3	1;1	Histone H2B type 3-A;Histone H2B type 3-B	Hist3h2ba;Hist3h2bb	sp|Q9D2U9|H2B3A_MOUSE Histone H2B type 3-A OS=Mus musculus GN=Hist3h2ba PE=1 SV=3;sp|Q8CGP0|H2B3B_MOUSE Histone H2B type 3-B OS=Mus musculus GN=Hist3h2bb PE=1 SV=3	2	16	3	1	11	12	13	12	12	12	12	14	14	13	15	14	12	12	12	12	12	12	11	12	11	10	10	11	3	2	3	3	3	3	2	3	3	2	2	2	2	2
Q8C7R4	Q8C7R4	37	37	37	Ubiquitin-like modifier-activating enzyme 6	Uba6	sp|Q8C7R4|UBA6_MOUSE Ubiquitin-like modifier-activating enzyme 6 OS=Mus musculus GN=Uba6 PE=1 SV=1	1	37	37	37	4	3	5	5	6	5	21	23	22	24	25	23	8	11	3	5	3	3	25	26	28	27	25	21	4	3	5	5	6	5	21	23	22	24	25	23	8	11
Q6PG16	Q6PG16	23	23	23	Holliday junction recognition protein	Hjurp	sp|Q6PG16|HJURP_MOUSE Holliday junction recognition protein OS=Mus musculus GN=Hjurp PE=1 SV=1	1	23	23	23	12	9	12	9	9	9	15	17	17	18	12	13	13	11	12	13	13	9	13	16	14	15	14	14	12	9	12	9	9	9	15	17	17	18	12	13	13	11
Q9CYA6	Q9CYA6	17	17	17	Zinc finger CCHC domain-containing protein 8	Zcchc8	sp|Q9CYA6|ZCHC8_MOUSE Zinc finger CCHC domain-containing protein 8 OS=Mus musculus GN=Zcchc8 PE=1 SV=3	1	17	17	17	3	4	3	3	2	2	8	8	9	9	9	8	4	2	2	1	3	2	15	15	12	13	14	15	3	4	3	3	2	2	8	8	9	9	9	8	4	2
P18242	P18242	13	13	13	Cathepsin D	Ctsd	sp|P18242|CATD_MOUSE Cathepsin D OS=Mus musculus GN=Ctsd PE=1 SV=1	1	13	13	13	3	1	3	2	2	2	5	11	11	10	8	10	4	4	2	4	3	2	7	6	10	8	8	9	3	1	3	2	2	2	5	11	11	10	8	10	4	4
Q9Z1S0	Q9Z1S0	35	35	35	Mitotic checkpoint serine/threonine-protein kinase BUB1 beta	Bub1b	sp|Q9Z1S0|BUB1B_MOUSE Mitotic checkpoint serine/threonine-protein kinase BUB1 beta OS=Mus musculus GN=Bub1b PE=1 SV=2	1	35	35	35	8	10	6	9	4	4	18	23	24	22	25	23	13	12	10	10	9	12	27	22	24	23	23	25	8	10	6	9	4	4	18	23	24	22	25	23	13	12
O55234	O55234	7	7	7	Proteasome subunit beta type-5	Psmb5	sp|O55234|PSB5_MOUSE Proteasome subunit beta type-5 OS=Mus musculus GN=Psmb5 PE=1 SV=3	1	7	7	7	1	0	1	1	1	2	7	6	6	6	7	6	2	3	2	2	2	3	5	6	5	6	5	6	1	0	1	1	1	2	7	6	6	6	7	6	2	3
Q9JIH2	Q9JIH2	19	19	19	Nuclear pore complex protein Nup50	Nup50	sp|Q9JIH2|NUP50_MOUSE Nuclear pore complex protein Nup50 OS=Mus musculus GN=Nup50 PE=1 SV=3	1	19	19	19	8	8	8	9	5	5	15	15	14	14	14	16	5	5	4	6	5	5	10	10	10	10	11	9	8	8	8	9	5	5	15	15	14	14	14	16	5	5
Q14C51	Q14C51	22	22	22	Pentatricopeptide repeat domain-containing protein 3, mitochondrial	Ptcd3	sp|Q14C51|PTCD3_MOUSE Pentatricopeptide repeat domain-containing protein 3, mitochondrial OS=Mus musculus GN=Ptcd3 PE=1 SV=2	1	22	22	22	6	5	6	5	4	2	10	19	17	19	16	14	6	7	8	6	6	7	16	14	16	15	16	14	6	5	6	5	4	2	10	19	17	19	16	14	6	7
P97371	P97371	14	14	14	Proteasome activator complex subunit 1	Psme1	sp|P97371|PSME1_MOUSE Proteasome activator complex subunit 1 OS=Mus musculus GN=Psme1 PE=1 SV=2	1	14	14	14	0	2	1	1	1	0	10	11	12	10	11	11	0	1	2	2	0	0	13	12	13	11	13	13	0	2	1	1	1	0	10	11	12	10	11	11	0	1
P24860	P24860	8	8	8	G2/mitotic-specific cyclin-B1	Ccnb1	sp|P24860|CCNB1_MOUSE G2/mitotic-specific cyclin-B1 OS=Mus musculus GN=Ccnb1 PE=1 SV=3	1	8	8	8	1	3	2	4	1	4	5	7	8	8	6	6	4	7	5	3	3	3	7	6	5	7	6	4	1	3	2	4	1	4	5	7	8	8	6	6	4	7
Q9D4H9	Q9D4H9	30	30	30	PHD finger protein 14	Phf14	sp|Q9D4H9|PHF14_MOUSE PHD finger protein 14 OS=Mus musculus GN=Phf14 PE=1 SV=1	1	30	30	30	21	18	20	18	16	18	16	19	17	15	14	15	24	25	25	24	25	24	21	23	23	16	22	24	21	18	20	18	16	18	16	19	17	15	14	15	24	25
Q9D5T0	Q9D5T0	13	13	13	ATPase family AAA domain-containing protein 1	Atad1	sp|Q9D5T0|ATAD1_MOUSE ATPase family AAA domain-containing protein 1 OS=Mus musculus GN=Atad1 PE=1 SV=1	1	13	13	13	5	6	5	6	5	3	9	11	9	9	9	8	7	7	6	6	5	6	8	8	10	11	9	10	5	6	5	6	5	3	9	11	9	9	9	8	7	7
O08788	O08788	31	31	31	Dynactin subunit 1	Dctn1	sp|O08788|DCTN1_MOUSE Dynactin subunit 1 OS=Mus musculus GN=Dctn1 PE=1 SV=3	1	31	31	31	1	4	4	2	4	2	14	20	15	20	19	21	9	12	9	6	9	5	21	24	23	24	21	20	1	4	4	2	4	2	14	20	15	20	19	21	9	12
O54941	O54941	17	16	16	SWI/SNF-related matrix-associated actin-dependent regulator of chromatin subfamily E member 1	Smarce1	sp|O54941|SMCE1_MOUSE SWI/SNF-related matrix-associated actin-dependent regulator of chromatin subfamily E member 1 OS=Mus musculus GN=Smarce1 PE=1 SV=1	1	17	16	16	13	11	11	10	9	7	9	10	12	10	9	8	15	15	12	15	14	14	11	9	11	9	9	9	12	11	10	10	9	7	9	9	11	9	9	7	15	15
P55264	P55264	16	16	16	Adenosine kinase	Adk	sp|P55264|ADK_MOUSE Adenosine kinase OS=Mus musculus GN=Adk PE=1 SV=2	1	16	16	16	2	2	2	1	2	1	12	11	13	12	12	11	3	2	3	2	2	3	11	10	11	11	9	10	2	2	2	1	2	1	12	11	13	12	12	11	3	2
Q9QZE7	Q9QZE7	5	5	5	Translin-associated protein X	Tsnax	sp|Q9QZE7|TSNAX_MOUSE Translin-associated protein X OS=Mus musculus GN=Tsnax PE=1 SV=1	1	5	5	5	1	1	1	1	1	1	3	3	4	5	4	4	1	0	2	1	0	1	2	3	4	3	0	2	1	1	1	1	1	1	3	3	4	5	4	4	1	0
Q61166;Q6PER3	Q61166	9;1	9;1	9;1	Microtubule-associated protein RP/EB family member 1	Mapre1	sp|Q61166|MARE1_MOUSE Microtubule-associated protein RP/EB family member 1 OS=Mus musculus GN=Mapre1 PE=1 SV=3	2	9	9	9	1	0	0	0	2	2	8	9	9	9	9	9	4	4	3	3	2	1	7	6	7	7	6	7	1	0	0	0	2	2	8	9	9	9	9	9	4	4
P46467	P46467	22	22	19	Vacuolar protein sorting-associated protein 4B	Vps4b	sp|P46467|VPS4B_MOUSE Vacuolar protein sorting-associated protein 4B OS=Mus musculus GN=Vps4b PE=1 SV=2	1	22	22	19	4	7	6	6	1	3	12	16	16	15	16	16	1	1	3	2	2	2	15	15	11	12	13	12	4	7	6	6	1	3	12	16	16	15	16	16	1	1
Q9R1P0	Q9R1P0	10	10	10	Proteasome subunit alpha type-4	Psma4	sp|Q9R1P0|PSA4_MOUSE Proteasome subunit alpha type-4 OS=Mus musculus GN=Psma4 PE=1 SV=1	1	10	10	10	3	2	4	3	3	2	5	7	9	9	7	8	2	2	1	2	2	1	8	9	9	8	8	8	3	2	4	3	3	2	5	7	9	9	7	8	2	2
P59235	P59235	10	10	10	Nucleoporin Nup43	Nup43	sp|P59235|NUP43_MOUSE Nucleoporin Nup43 OS=Mus musculus GN=Nup43 PE=1 SV=2	1	10	10	10	4	6	6	5	3	5	7	8	8	9	6	8	6	7	6	4	5	3	7	7	8	9	7	9	4	6	6	5	3	5	7	8	8	9	6	8	6	7
Q8BWY9	Q8BWY9	28	28	28	Protein CIP2A	Kiaa1524	sp|Q8BWY9|CIP2A_MOUSE Protein CIP2A OS=Mus musculus GN=Kiaa1524 PE=1 SV=3	1	28	28	28	13	11	10	11	11	10	16	20	20	20	17	15	12	11	8	7	10	9	20	17	19	17	19	19	13	11	10	11	11	10	16	20	20	20	17	15	12	11
O35382	O35382	29	29	29	Exocyst complex component 4	Exoc4	sp|O35382|EXOC4_MOUSE Exocyst complex component 4 OS=Mus musculus GN=Exoc4 PE=1 SV=2	1	29	29	29	7	8	10	9	7	7	16	21	23	23	20	20	17	18	14	15	15	13	23	24	20	19	22	21	7	8	10	9	7	7	16	21	23	23	20	20	17	18
Q71FD7	Q71FD7	16	16	16	Filamin-binding LIM protein 1	Fblim1	sp|Q71FD7|FBLI1_MOUSE Filamin-binding LIM protein 1 OS=Mus musculus GN=Fblim1 PE=1 SV=2	1	16	16	16	0	0	1	1	1	0	9	10	11	11	13	13	1	2	0	1	1	1	13	12	14	13	11	12	0	0	1	1	1	0	9	10	11	11	13	13	1	2
Q8R1Q8	Q8R1Q8	22	22	21	Cytoplasmic dynein 1 light intermediate chain 1	Dync1li1	sp|Q8R1Q8|DC1L1_MOUSE Cytoplasmic dynein 1 light intermediate chain 1 OS=Mus musculus GN=Dync1li1 PE=1 SV=1	1	22	22	21	6	6	8	4	4	2	14	18	18	16	17	18	7	8	3	6	6	3	15	13	17	15	12	14	6	6	8	4	4	2	14	18	18	16	17	18	7	8
Q9CQK1	Q9CQK1	7	7	7	Zinc finger HIT domain-containing protein 3	Znhit3	sp|Q9CQK1|ZNHI3_MOUSE Zinc finger HIT domain-containing protein 3 OS=Mus musculus GN=Znhit3 PE=1 SV=1	1	7	7	7	3	5	5	3	3	3	5	5	5	3	5	6	2	2	2	2	3	3	2	6	3	4	5	3	3	5	5	3	3	3	5	5	5	3	5	6	2	2
Q9ERH4	Q9ERH4	18	18	18	Nucleolar and spindle-associated protein 1	Nusap1	sp|Q9ERH4|NUSAP_MOUSE Nucleolar and spindle-associated protein 1 OS=Mus musculus GN=Nusap1 PE=1 SV=1	1	18	18	18	10	11	11	8	8	7	12	15	13	13	11	13	14	13	14	11	13	13	16	16	15	10	13	15	10	11	11	8	8	7	12	15	13	13	11	13	14	13
Q9WTJ4	Q9WTJ4	10	10	10	Flt3-interacting zinc finger protein 1	Fiz1	sp|Q9WTJ4|FIZ1_MOUSE Flt3-interacting zinc finger protein 1 OS=Mus musculus GN=Fiz1 PE=1 SV=1	1	10	10	10	6	6	5	5	4	3	10	10	10	10	8	7	7	6	4	5	4	6	6	6	7	7	8	7	6	6	5	5	4	3	10	10	10	10	8	7	7	6
Q8R3Q6	Q8R3Q6	8	8	8	Coiled-coil domain-containing protein 58	Ccdc58	sp|Q8R3Q6|CCD58_MOUSE Coiled-coil domain-containing protein 58 OS=Mus musculus GN=Ccdc58 PE=1 SV=1	1	8	8	8	0	0	0	0	1	1	4	5	5	5	5	5	1	2	0	1	0	1	7	6	7	5	6	6	0	0	0	0	1	1	4	5	5	5	5	5	1	2
O70492	O70492	9	9	7	Sorting nexin-3	Snx3	sp|O70492|SNX3_MOUSE Sorting nexin-3 OS=Mus musculus GN=Snx3 PE=1 SV=3	1	9	9	7	1	3	2	2	3	3	6	8	8	8	8	8	3	2	6	4	4	5	8	8	8	7	8	8	1	3	2	2	3	3	6	8	8	8	8	8	3	2
Q60710	Q60710	19	19	19	Deoxynucleoside triphosphate triphosphohydrolase SAMHD1	Samhd1	sp|Q60710|SAMH1_MOUSE Deoxynucleoside triphosphate triphosphohydrolase SAMHD1 OS=Mus musculus GN=Samhd1 PE=1 SV=2	1	19	19	19	6	2	8	4	3	4	8	17	15	17	13	16	9	11	9	11	9	10	17	16	14	16	15	15	6	2	8	4	3	4	8	17	15	17	13	16	9	11
Q61391	Q61391	24	24	24	Neprilysin	Mme	sp|Q61391|NEP_MOUSE Neprilysin OS=Mus musculus GN=Mme PE=1 SV=3	1	24	24	24	3	1	2	2	2	3	9	13	15	17	14	12	6	5	9	5	6	6	20	14	20	20	19	17	3	1	2	2	2	3	9	13	15	17	14	12	6	5
Q3UM45	Q3UM45	22	22	22	Protein phosphatase 1 regulatory subunit 7	Ppp1r7	sp|Q3UM45|PP1R7_MOUSE Protein phosphatase 1 regulatory subunit 7 OS=Mus musculus GN=Ppp1r7 PE=1 SV=2	1	22	22	22	1	1	1	1	2	1	12	16	16	14	15	18	3	3	3	3	1	2	20	19	17	15	20	19	1	1	1	1	2	1	12	16	16	14	15	18	3	3
Q61335	Q61335	14	14	14	B-cell receptor-associated protein 31	Bcap31	sp|Q61335|BAP31_MOUSE B-cell receptor-associated protein 31 OS=Mus musculus GN=Bcap31 PE=1 SV=4	1	14	14	14	6	4	6	5	5	5	6	8	10	9	9	9	3	3	3	3	3	2	8	10	9	8	9	10	6	4	6	5	5	5	6	8	10	9	9	9	3	3
Q05512	Q05512	30	30	23	Serine/threonine-protein kinase MARK2	Mark2	sp|Q05512|MARK2_MOUSE Serine/threonine-protein kinase MARK2 OS=Mus musculus GN=Mark2 PE=1 SV=3	1	30	30	23	10	13	14	9	11	9	18	21	22	21	16	15	14	15	16	16	14	15	21	22	20	22	21	19	10	13	14	9	11	9	18	21	22	21	16	15	14	15
Q9D0L8	Q9D0L8	20	20	20	mRNA cap guanine-N7 methyltransferase	Rnmt	sp|Q9D0L8|MCES_MOUSE mRNA cap guanine-N7 methyltransferase OS=Mus musculus GN=Rnmt PE=1 SV=1	1	20	20	20	2	3	3	1	2	2	14	15	16	17	17	16	4	3	1	1	2	2	14	16	14	15	14	15	2	3	3	1	2	2	14	15	16	17	17	16	4	3
P62075	P62075	6	6	6	Mitochondrial import inner membrane translocase subunit Tim13	Timm13	sp|P62075|TIM13_MOUSE Mitochondrial import inner membrane translocase subunit Tim13 OS=Mus musculus GN=Timm13 PE=1 SV=1	1	6	6	6	1	0	1	3	1	1	4	5	5	5	6	6	0	2	0	1	1	0	6	5	6	5	6	6	1	0	1	3	1	1	4	5	5	5	6	6	0	2
[truncated: 4,726 more rows]
[truncated: 184 more columns]

## Sheet: Number of proteins detected
	Number of proteins detected after filtering steps
[truncated: 3 more rows]

[truncated: 1 more sheets: ProteinIDs-enrichedHits]
