# Supplementary material for: Loss of H3K9 trimethylation alters chromosome compaction and transcription factor retention during mitosis
Source: Nat Struct Mol Biol. 2023 Mar 20;30(4):489–501. doi: 10.1038/s41594-023-00943-7 (PMC10113154; doi:10.1038/s41594-023-00943-7)
Supplement: Supplementary file 6 — Source data for supplementary figures. [file 41594_2023_943_MOESM6_ESM.xlsx]

## Sheet: Supplemental Figure 1
Figure S1d	Chromosome 19 size					Centromere size chromosome 19					Chromosome X size					Centromere size chromosome X
	WT MEFs	Suv39h1/2 -/-	Setdb1/2 -/-	G9a/GLP -/-		WT MEFs	Suv39h1/2 -/-	Setdb1/2 -/-	G9a/GLP -/-		WT MEFs	Suv39h1/2 -/-	Setdb1/2 -/-	G9a/GLP -/-		WT MEFs	Suv39h1/2 -/-	Setdb1/2 -/-	G9a/GLP -/-
	22.434	12.759	14.328	15.446		4.067	2.343	4.362	4.284		35.447	23.978	41.624	39.629		4.399	3.457	5.218	3.568
	21.991	11.813	18.518	15.409		5.362	2.56	4.092	5.181		33.743	26.169	44.503	37.618		4.293	3.772	4.448	2.9
	17.646	11.19	15.643	14.119		4.878	3.133	3.478	4.223		33.718	22.225	19.96	30.814		3.592	3.654	2.703	3.178
	18.649	10.662	13.935	13.148		2.466	2.535	3.207	3.457		37.72	22.995	47.489	44.044		4.792	2.92	4.469	3.424
	20.513	13.41	12.214	12.939		1.815	1.987	3.535	4.403		40.006	22.2	33.133	38.285		5.587	3.822	7.201	4.104
	20.664	14.639	11.489	15.991		3.027	1.966	4.014	4.297		29.827	25.62	43.287	40.423		4.448	3.408	6.48	3.465
	16.933	13.533	11.649	15.229		4.01	3.183	4.063	4.067		44.02	19.571	33.845	43.737		5.001	2.314	5.046	5.382
	14.242	13.279	14.463	14.619		3.957	2.486	5.427	4.227		41.042	20.967	37.396	43.528		4.739	2.695	4.461	4.641
	14.348	14.017	9.167	13.619		5.693	2.347	4.006	2.826		40.448	22.651	35.86	34.91		4.94	1.589	4.022	3.518
	9.753	13.574	8.7	12.894		5.12	3.363	5.042	4.825		40.632	23.233	36.299	37.065		5.595	3.523	4.956	3.469
	18.17	14.529	18.616	14.508		4.882	2.294	4.714	2.499		37.794	20.042	37.708	46.055		3.211	2.65	5.173	4.121
	14.393	14.959	16.749	17.334		4.555	2.302	5.464	3.949		38.334	20.742	38.597	39.58		3.326	1.38	4.583	3.559
	18.244	15.184	16.196	15.184		4.96	3.473	4.923	3.437		28.025	20.423	39.768	39.94		3.613	2.626	5.472	2.556
	13.795	16.097	20.877	14.123		5.644	3.576	5.214	2.92		30.822	15.79	33.563	39.145		4.477	2.372	5.48	3.31
	14.295	19.538	16.417	13.623		5.738	3.424	5.743	3.158		24.793	16.855	36.037	35.131		3.195	2.535	5.382	3.518
	17.031	20.632	14.119	18.088		2.974	1.962	5.284	6.017		21.983	15.753	44.306	38.547		2.851	3.076	5.849	2.904
	18.166	19.796	15.569	18.772		2.376	2.834	4.076	7.111		26.89	22.557	42.324	39.191		3.629	2.515	5.169	3.035
	16.564	18.973	17.928	18.94		3.375	2.298	5.284	4.936		27.828	18.571	44.978	37.7		3.24	2.63	4.805	3.834
	15.462	17.494	19.354	19.087		2.761	3.256	3.293	3.215		25.211	19.935	43.098	41.935		3.342	3.195	4.858	2.806
	13.816	17.334	19.108	19.35		3.883	3.367	5.452	4.915		28.762	23.192	42.406	44.36		3.879	2.425	4.854	2.806
	16.019	17.629	11.624	16.654		2.757	2.732	3.736	4.469		35.291	21.778	46.051	33.763		7.262	3.133	6.32	2.695
	14.184	10.109	11.858	21.262		4.035	2.892	3.109	5.468		39.887	22.422	41.476	45.158		6.513	2.658	4.309	3.052
	15.892	9.818	13.439	22.716		4.481	2.154	4.62	4.641		29.082	25.604	49.025	37.356		4.08	3.928	4.231	4.231
	11.231	9.503	14.344	20.566		3.31	1.679	5.476	4.661		29.54	21.541	40.251	46.539		4.514	2.884	4.674	4.018
	14.52	9.622	10.576	18.821		4.039	2.859	4.841	3.752		27.865	21.819	41.366	39.907		4.202	3.121	4.452	3.039
	15.102	10.506	21.643	19.386		3.478	3.326	2.552	5.616		29.905	22.991	36.782	43.5		4.198	3.461	2.511	3.305
	14.746	8.864	21.725	19.321		3.138	2.953	2.535	5.226		41.206	19.194	38.937	45.048		5.943	2.261	4.157	4.37
	14.61	8.667	21.033	18.719		3.707	2.753	4.358	4.243		26.898	18.166	36.659	37.458		3.965	2.666	4.104	3.994
	14.033	10.08	18.633	18.768		2.929	2.945	4.137	5.173		22.651	25.281	37.843	38.085		3.023	3.555	3.805	3.785
	16.691	9.585	17.416	21.307		3.899	2.92	2.314	4.202		27.161	28.991	46.825	40.681		3.277	2.687	4.993	4.731
	18.498	10.22	21.393	23.187		3.109	2.494	4.428	3.51		18.711	25.76	37.802	37.442		2.654	3.633	4.44	3.273
	14.242	10.265	16.474	23.462		3.129	4.063	4.239	5.493		28.541	27.312	38.978	39.6		3.211	3.85	3.412	3.891
	14.545	10.375	24.764	26.595		3.256	2.036	3.228	3.342		23.99	17.928	41.234	27.849		3.138	2.834	4.682	3.346
	13.259	12.268	23.085	24.895		3.33	2.986	3.715	3.211		22.249	21.979	42.996	27.275		3.334	2.879	4.157	3.396
	16.495	11.882	21.766	25.44		3.121	2.773	5.743	4.276		24.478	21.266	40.571	25.981		3.273	3.195	5.673	3.006
	16.22	12.083	23.118	22.63		2.31	3.498	5.276	2.716		21.508	18.387	36.385	29.123		3.363	2.556	5.878	2.626
	16.99	13.033	27.8	19.894		3.326	2.314	3.576	3.052		24.113	24.334	45.076	28.545		2.871	3.133	3.478	2.65
	12.562	12.657	22.118	21.598		3.146	2.273	3.756	2.978		24.949	21.885	42.934	42.385		3.117	2.195	4.424	3.973
	16.962	11.469	20.607	22.254		4.444	2.941	3.174	3.752		25.821	19.952	42.136	37.192		3.383	2.228	2.519	2.916
	17.637	8.72	22.323	19.325		4.907	3.252	2.515	3.166		29.884	18.625	38.42	37.102		4.211	2.548	3.826	2.683
	17.764	8.122	22.274	18.026		4.923	3.65	2.548	3.166		22.815	21.5	36.098	32.44		3.609	3.301	4.317	2.904
	11.825	8.458	15.749	16.716		4.612	2.548	3.932	3.764		21.774	20.611	40.591	37.134		3.756	3.117	3.858	3.793
	13.521	8.589	18.387	18.371		3.797	2.523	3.764	4.317		23.74	27.103	42.557	32.879		3.469	2.97	4.043	3.138
	15.831	8.901	19.313	17.134		4.239	3.15	3.035	3.666		22.843	20.722	46.649	40.845		3.629	3.232	4.329	3.645
	15.909	10.125	18.256	21.385		5.353	2.089	3.236	4.256		19.706	15.249	44.405	38.576		1.905	2.544	3.6	2.503
	17.007	10.74	23.31	17.924			2.777		3.498		21.606	15.315	43.815	38.498		3.432	1.475	4.047	2.888
	13.156	9.978	24.998	19.513			2.028		4.215		31.801	16.077	36.991	38.867		3.711	2.019	4.088	3.326
	15.077	11.215	23.564	17.625			2.884		3.858		34.787	17.179	39.068	32.981		3.949	3.027	3.793	3.965
	16.097	11.088	25.567	23.11					3.252		37.831	18.059	34.591	34.603		3.658	2.892	3.961	4.014
	16.519	11.502	20.484	19.309					3.912		36.487	17.564	38.642	38.629		4.608	2.556	4.485	3.363
	16.724	11.862	23.777	12.485							32.858	19.239	40.182	36.786			3.51	4.477	2.527
	15.639	10.584	22.36	12.558			1.00049e-09	0.277448	0.265046		41.46	17.646	36.52	35.623			4.448	3.973
	19.964	10.138	21.475	13.652							43.479	23.015	43.008	40.276				4.608
	16.585	11.85	22.893	13.488							40.53	22.004	40.94	37.679				4.235
	13.922	11.37	22.696	11.735							42.5	19.542	33.329	44.622				4.055
	12.243	11.031	19.513	13.758							39.117	21.451	41.001	39.67				3.428
	15.495	10.256	22.188	12.591							42.902	16.794	41.165	41.054				5.014
	15.499	10.719	21.238	13.738							40.788	20.673	43.905	49.607				4.047
	18.231	16.769	18.956	12.263							30.192	24.019	42.181	46.592				4.211
	16.851	15.917	19.276	12.988							27.308	20.996	39.469	40.624				3.387
	14.635	14.791	20.32	12.775							30.659	20.398	42.824	37.675
	17.375	15.475	19.988	13.459							30.269	20.382	38.363	44.663
	13.418	12.583	17.94	13.636							25.784	17.551	34.37	44.646			6.33703e-09	0.00389825	0.00244422
	11.751	13.816	18.387	16.114							24.416	15.389	35.611	43.037
		15.139	16.273	13.566							27.746	15.286	35.561	40.202
		16.409	20.627	12.194							26.616	18.571	35.267	41.263
		16.003	19.976	13.517							24.281	24.134	31.961	37.818
		15.917	21.205	10.572							32.342	19.907	38.941	43
		16.413	17.351	15.446							38.461	20.509	43.819	46.068
		17.252	19.427	15.409							28.238	18.063	48.12	41.185
		13.996	20.623	14.119							26.431	21.484	43.057	46.744
		15.286	19.775	13.148							31.224	18.977	34.025	44.974
		13.971	19.309	12.939							27.648	20.271	40.686	45.007
		14.68	22.073	15.991							24.568	20.562	35.181	47.686
			17.617	15.229							32.244	22.667	37.773	48.902
			22.856	14.619							27.779	19.026	40.022	45.162
			25.719	13.619							26.431	16.744	41.128	47.272
			25.346	12.894							20.939	24.498	35.721	46.801
			25.321	14.508							22.356	30.7	37.085	42.037
			23.359	17.334							28.217	26.325	40.182	48.648
			20.906	15.184							23.638	25.752	37.757	46.879
			27.038	14.123								19.481	37.36	28.66
			23.663	13.623								19.993	40.002	29.725
			24.154	18.088								18.297	44.384	31.113
			26.214	18.772								24.162	41.021	31.986
			25.281	18.94								23.593	35.75	40.28
			21.57	19.087								18.002	41.964	37.97
				19.35								18.874	41.079	33.804
				16.654								18.567	40.98	38.179
				21.262								16.687	37.343	31.728
				22.716								14.627	35.93	39.678
				20.566								14.344	40.87	39.1
				18.821								19.931	45.638	41.878
				19.386								25.694	35.168	41.337
				19.321								16.83	37.392	35.029
				18.719								28.369	39.371	35.508
				18.768								16.196	35.045	44.294
				21.307								16.265	38.474	40.866
				23.187								18.538	36.397
				23.462								19.001	36.409
				26.595								17.461	34.836
				24.895									45.539
				25.44									41.865
				22.63									36.52
				19.894									46.621
				21.598									45.392
				22.254									40.071
				19.325									36.102
				18.026									28.164
				16.716									35.967
				18.371									39.752
				17.134
				21.385								3.42826e-26	2.67495e-23	4.15219e-19
				17.924
				19.513
				17.625
				23.11
				19.309
				12.485
				12.558
				13.652
				13.488
				11.735
				13.758
				12.591
				13.738
				12.263
				12.988
				12.775
				13.459
				13.636
				16.114
				13.566
				12.194
				13.517
		6.38514e-09	3.99916e-09	0.0115988

## Sheet: Supplemental Figure 2
Figure S2a	H3K9me3 Mean Intensity at the centromere				Figure S2b	H3K27me3 Mean Intensity at the centromere			Figure S2c	H3K9me3 Mean Intensity at the centromere					H3K27me3 Mean Intensity at the centromere					Figure S2d - Drug treatment of WT ES cells																	Figure S2f								Figure S2g
	Chromosome X					Chromosome X				Chromosome X					Chromosome X					Chromosome 19 size					Centromere size chromosome 19				Chromosome X size					Centromere size chromosome X												Mitotic duration
	WT ESCs	Suv39h dn ESCs				WT ESCs	Suv39h dn ESCs			WT MEFs	Suv39h1/2 -/-	Setdb1/2 -/-	G9a/GLP -/-		WT MEFs	Suv39h1/2 -/-	Setdb1/2 -/-	G9a/GLP -/-		DMSO	5-Aza	GSK343			DMSO	5-Aza	GSK343		DMSO	5-Aza	GSK343			DMSO	5-Aza	GSK343	%	WT			Suv39h dn					WT ESCs	Suv39h dn ESCs
	13151	7377.11				4269.2	18221.7			1073.67	481.114	4747.65	5630.08		1313.12	1920.95	1328.52	1728.32		18.928	22.598	20.689			3.514	3.506	4.022		35.791	41.406	35.869			3.49	4.08	2.9	G1	40.1	37.5	36.5	41	36.9	40.7			2940	1680
	12098.7	7804.63				6846.14	9078.5			1271.68	420.143	4366.62	6645.66		1677.56	1599.69	1785.38	1643.04		18.702	18.874	22.589			3.801	4.223	5.984		26.214	44.372	39.215			2.355	4.452	3.494	S	19	19.3	20	18	18.2	19			1890	2310
	14480.3	5812.8				3528.28	9534.1			945.756	461.325	2875.32	5374.57		2241.36	1862.28	1185.36	1629.89		21.295	19.513	22.766			3.383	3.318	4.801		39.44	48.062	37.687			4.076	5.075	3.469	G2-M	22.1	23.5	24.2	28	24	22			1680	2520
	10820.9	7484.83				3696.82	5690.16			1015.98	414.209	2539.55	4458.46		1549.26	1386.03	931.654	1704.36		16.605	17.805	19.722			3.08	4.162	5.206		40.03	46.584	36.147			3.67	5.464	2.81										1890	1890
	14415.6	8456.88				3741.76	13497.6			1153.23	348.253	4429.48	4461.02		1625.99	1440.31	1210.13	1345.6		20.341	19.968	20.312			2.843	4.186	4.207		37.892	44.159	35.832			4.551	5.411	4.608										1470	2100
	8896.41	4727.93				4083.58	7905.17			751.301	737.149	4663.91	6599.33		1367.8	1407.45	1469.97	1748.7		20.21	23.388	20.156			3.154	3.731	5.067		43.688	50.172	37.786			4.858	5.005	3.285										1890	1890
	19236.5	6084.87				6920.47	10616.6			1571.19	332.779	2562.55	5756.89		1329.13	1153.11	1380.66	1697.71		19.3	22.249	19.599			3.51	2.847	5.984		39.596	51.376	37.073			3.592	4.424	4.866										2520	1260
	14558.5	5562.75				5961.56	17453.8			1665.15	497.252	2293.29	5095.47		1403.06	2343.31	1080.7	1678.07		16.49	19.919	23.261			3.523	3.977	4.903		34.177	50.02	44.302			3.781	6.185	5.886										3150	6300
	15711.7	2672.22				5203.62	7036.82			1323.96	557.845	2285.22	4993.84		1300.53	2400.48	1239.18	1958.65		20.263	18.526	19.599			3.465	2.281	4.669		35.721	47.288	39.936			2.531	5.48	4.395										1890	1680
	7761.27	4330.27				4382.77	14756.7			1962.9	459.071	2875.86	5536.41		1852.78	1580.97	1320.86	1963.68		21.905	18.952	17.22			3.277	4.751	4.235		43.016	47.456	37.458			3.883	3.072	4.272										2100	3150
	9652.95	6264.21				3930.22	8271.45			2598.7	474.533	2623.56	3748.72		1987.12	1720.73	1352.51	1343.61		18.53	19.71	16.712			4.018	3.932	3.576		38.953	48.194	36.516			4.919	3.998	4.059										2100	2310
	7283.28	4031.97				3010.08	13656.9			3077.89	501.754	3590.69	4150.77		2368.14	2179.66	1527.33	1597.04		19.202	20.611	15.34			2.953	4.903	2.761		36.655	47.874	37.958			4.424	3.523	4.399										1890	2310
	7906.68	3535.68				3594.66	7810.93			1140.35	396.153	2816.18	4052.21		1607.27	1698.61	1317.6	1628.12		21.398	20.894	19.333			2.466	4.121	3.498		28.422	45.199	32.42			4.08	5.39	4.153										5040	2730
	8245.87	4593.85				2993.43	6139.3			1734.63	509.05	5826.43	3510.87		1887.26	2067.32	1732.82	1270.33		20.308	21.041	14.922			3.506	4.829	3.215		32.252	50.02	36.057			3.756	4.428	4.026										4620	1680
	5510.98	5178.48				3204.14	11883.2			1417.04	647.759	3971.39	6110.74		1194.21	2052.49	1698.81	1890.06		15.098	19.771	14.111			3.457	3.785	2.798		35.848	43.196	32.801			4.01	4.583	4.383										2730	1260
	14178.6	3031.26				4047.52	13021.8			2620.76	367.286	4495.51	4896.76		1386.34	1331.55	1841.96	1534.05		14.283	20.496	17.441			3.666	4.42	3.916		37.564	43.516	46.596			4.338	4.321	3.932										2520	1680
	5858.61	3161.86				3215.97	7122.75			1332.39	479.907	4736.48	3812.62		2186.78	1635.19	1600.93	1235.4		23.011	24.068	16.773			3.06	4.837	3.166		36.884	42.033	45.048			5.624	4.202	3.547										2310	4200
	10704	3936.44				3850.09	7835.59			1426.99	409.095	4889.95	2664.6		1836.02	1366.17	1814.51	1621.49		20.247	22.63	16.753			3.76	3.518	3.67		36.344	47.477	46.191			5.849	7.487	6.119										2310	2730
	7373.49	3916.52				3197.81	6954.16			748.39	618.903	5034.86	3526.15		1079.07	2386.52	1671.19	1231.3		19.669	19.153	18.579			3.707	4.272	4.346		36.639	48.583	44.925			3.207	3.94	4.547										2730	840
	8583.76	2766.67				3724.16	8733.63			1060.7	1122.32	3561.71	4025.32		1198.05	1428.76	852.129	1406.6		22.626	17.318	15.483			3.99	3.228	4.067		33.063	48.98	44.343			3.83	4.043	4.96										2310	3780
	7710.28	4078.24				3270.73	8969.58			1018.01	543.839	5427.49	2962.04		917.675	1826.95	1608.87	982.005		23.126	20.935	18.485			3.834	3.125	3.387		42.406	43.536	39.752			3.731	2.38	4.932										1680	11760
	8652.02	4261.4				3250.8	8037.2			1885.6	380.675	6259.54	6241.38		1232.05	1741.2	1582.63	1537.37		20.972	18.502	15.852			3.314	4.26	4.08		43.364	55.489	45.543			2.72	4.391	5.763										1680	2730
	7552.24	2624.89				2945.06	10970.6			1348.71	510.177	3747.33	6923.97		1169.52	1657.98	1102.93	1911.04		21.074	19.804	13.451			3.064	4.547	2.249		45.789	49.005	41.12			3.838	4.653	4.887										2100	1680
	8536.2	2017.51				2774.35	8759.72			1036.4	577.773	5513.97	4817.11		1387.08	1264.28	1552.21	1638.59		22.323	18.313	17.097			4.506	3.445	4.293		36.34	42.639	40.837			2.474	3.621	4.26										2520	1680
	8194.62	2687.56				3405.71	4938.87			1579.89	567.556	5370.46	6985.31		1432.41	1800.81	1350.05	1977.33		19.001	16.458	17.49			3.559	3.805	4.465		39.809	43.434	41.947			2.966	3.244	4.538										2100	1260
	6875.08	3249.79				3171.12	6550.25			1505.63	689.392	4544.27	6924.41		1262.42	2377.56	1295.68	2885		20.484	16.732	21.721			3.658	3.215	3.506		36.532	46.625	40.481			2.249	4.94	4.485										3570	2100
	8032.39	2960.3				3764.04	9110.78			2017.69	757.243	2498.04	7493.84		1367.45	2242.43	1001.66	1888.26		16.093	18.215	17.895			2.966	3.371	4.641		36.667	40.866	37.757			3.764	4.395	4.391										1470	4830
	15348	1665.06				6085.75	11156			1137.81	513.309	4026.23	3618.32		1640.78	2377.02	1427.13	1710.2		17.887	13.533	22.127			3.367	4.051	5.128		39.309	38.904	42.963			3.613	4.997	5.722										1890	3150
	15900.2	2947.95				4027.93	4788.19			1028.15	525.616	4878.59	3592.39		1536.52	2863.7	1520.87	1254.22		20.73	18.305	20.988			3.375	4.211	4.694		41.153	37.72	39.735			4.583	4.563	4.542										1890
	19085	2740.94				4213.56	6042.82			983.951	546.537	4348.92	4274.31		1673.84	1779.15	1607.17	1630.91		19.333	18.727	22.159			4.076	5.894	4.821		42.869	43.385	46.961			2.064	3.232	5.304										1470
	15535.2	3046.49				4852.31	4922.99			2758.32	374.706	4894.91	3815.27		1635.08	1147.3	1587.63	1526.33		14.672	15.589	21.922			3.06	1.798	3.908		33.366	51.45	42.525			3.33	3.977	3.535										1680
	15862.6	2651.74				6648.47	5886.63			1124.78	440.347	6923.57	3957.66		891.963	1375.62	1726.47	1340.59		19.718	14.922	20.767			3.879	3.31	2.879		25.932	49.246	44.823			5.112	3.162	4.801										3990
	17535.4	6818.78				4343.68	5280.77			1180.34	512.293	6240.19	2137.36		1485.03	3262.54	1806.55	1860.18		18.231	17.027	17.678			3.092	2.957	4.129		24.412	50.516	43.704			3.011	3.662	3.351
	17856	6331.36				4094.91	18366.4			1420.9	714.33	6446.23	2511.69		1075.84	4034.25	1659.83	1987.04		17.601	19.37	22.02			2.15	3.432	4.293		39.08	44.143	36.79			3.695	3.65	3.654
	14957.5	5294.77				3582.71	11137.6			2266.59	613.121	4246.99	2202.66		986.335	3463.23	1323.81	1813.99		22.188	18.072	17.867			3.351	3.514	4.923		34.021	48.529	34.005			2.879	2.92	5.317
	14696.1	3424.62				3390.37	6026.97			2326.55	522.016	7200.68	1859.72		982.564	2380.14	2284.55	1922.38		19.317	17.433	20.558			2.855	3.564	4.166		41.955	38.142	36.745			2.953	3.744	2.986
	13765.6	2829.02				5216.12	5778.17			1012.14	913.774	7580.1	1804.22		798.177	3185.57	1825.39	1167.54		20.951	17.666	19.018			3.58	3.449	4.239		39.899	36.131	36.188			2.699	3.207	4.776
	17703.6	4840.34				4160.75	5931.26			858.823	1333.05	6718.99	2068.53		1440.83	3185.57	1935.04	1256.48		16.953	15.29	19.1			3.662	3.064	4.162		41.517	35.84	42.377			2.961	3.391	5.452
	13549.9	5096.55				5687.29	9619.84			889.462	968.884	8594.82	2675.23		889.268	3701.87	2177.63	1069.76		20.881	17.207	21.811			3.064	3.465	4.485		30.978	33.591	39.649			2.875	4.575	4.686
	16962.9	6440.45				3625.18	7938.98			1278.74	792.227	6124.3	2852.11		1426.56	1583.33	1451.54	1384.85		18.08	16.871	20.918			3.707	2.327	3.969		40.526	42.48	46.326			3.064	4.502	3.998
	8880.03	3983.34				2228.7	13319			1592.49	621.826	3791.86	2304.38		2192.06	2053.18	1298.4	1319.6		18.182	16.331	19.567			2.814	3.236	4.841		38.601	33.767	46.252			3.363	3.101	3.391
	8978.74	5459.87				2140.23	5164.57			2530.76	1194.02	4358.72	2320.76		1279.37	4295.39	1500.48	1459.2		14.311	18.944	20.095			2.961	3.703	4.71		39.17	37.507	44.036			3.518	2.834	3.756
	5982.25	4922.14				2471.32	10220.1			2435.78	807.84	7883.65	3288.18		1645.26	2123.67	1681.96	1545.08		16.47	15.999	16.798			3.51	2.613	4.506		35.811	36.999	40.493			3.133	4.264	4.514
	7191.59	4904.61				2375.66	5279.72			1521.97	966.212	7071.96	2668.79		2006.47	3314.83	1669.71	1125.29		15.167	20.57	14.217			2.863	4.903	3.379		37.114	30.38	42.299			4.096	2.843	4.788
	6113.14	8194.13				2856.78	5637.09			1979.4	977.013	4661.63	3052.3		1595.46	3452.4	1448.45	1309.38		15.737	15.921	15.094			3.645	3.019	3.08		37.093	29.499	41.279			2.72	3.457	5.009
	8569.78	6804.97				2561.16	15001.4			3726.58	896.072	4441.23	3484.59		1730.08	3364.11	1302.53	1588.71		13.742	18.272	16.912			3.002	4.17	3.936		35.422	33.657	41.779			2.81	3.412	3.756
	7438.7	5536.91				2483.08	18088.8				884.953	2876.31	2177.94			2125.45	866.873	1258.29		14.062	19.218	16.544			3.662	3.301	4.309		37.839	29.868	49.295			4.62	3.4	4.542
	9727.18	2999.47				2689.2	10456.2				655.76	2507.18	2462.88			2855.26	865.514	1247.85		17.986	20.869	17.166			2.642	3.883	3.256		30.708	30.863	39.264			2.867	3.572	5.423
	7461.31	2740.15				2139.14	5364.29				754.746	3583.92	2338.78			2955.75	1480.13	1362.01		14.496	16.544	18.825			2.839	2.507	4.424		36.471	31.609	43.09			2.335	4.092	5.554
	11239.4					2936.77	5856.12				677.345	4960.61	1712.17			3191.56	1759.48	1167.61		13.234	20.517	17.306			3.678	3.199	4.235		35.934	27.836	41.677			2.941	3.342	4.948
											599.345	2393.26	2823.14			2401.52	890.454	1247.39		13.742	23.314	15.811			3.195	3.523	4.063		33.272	25.899	42.869			3.154	3.768	4.219
		4.56244e-18					1.56524e-15				610.359	3173.72				2501.9	1362.18			11.534	24.51	14.418			2.949	3.416	4.162		33.767		38.76			3.588		4.829
												4762.68					1470.43			14.692	23.265	21.127			2.933	5.632	4.272		32.199		40.919			3.318		6.324
												5494.29					1752.71			11.198	23.282	18.002			2.691	4.264	2.99		33.452		44.462			2.908		6.869
												6661.57					1744.45			13.369	21.025	17.22			2.363	4.932	3.121		28.34		48.529			2.286		4.96
												4478.71					1390.18			13.5	19.796	20.046			2.093	3.817	3.961		32.952		47.153			3.244		5.706
												5448.46					1681.45			10.293	22.364	17.24			2.769	4.747	4.436		32.199		37.806			3.17		3.834
												3857.89					1272.98			12.583	22.487	15.696			2.851	3.928	3.146		31.461		46.219			3.49		4.059
												6617.98								14.688		19.44			3.789		3.219		32.522		48.476			3.695		5.956
											1.30014e-15	1.17458e-22	2.06104e-15			4.07874e-08	1905.09			13.103		19.718			1.806		4.493		31.773					1.925
																				11.887		19.681			2.187		3.592			4.49069e-07	7.1843e-09				0.000275179	6.95615e-10
																				12.82		21.615			3.015		4.551
																				14.123		17.875			2.765		3.576
																				12.743		19.603			2.65		4.702
																				11.78		20.333			2.064		4.108
																				11.44		19.894			2.953		4.796
																				10.805		20.484			3.744		5.177
																				15.409		20.324			2.224		5.067
																				12.763		19.649			2.413		3.826
																				13.386		19.276			3.867		4.235
																				14.287		19.419			3.326		4.334
																				13.464		20.087			2.658		3.772
																				16.658		20.455			3.695		4.112
																				16.351		18.047			3.424		4.26
																				14.017		16.531			3.215		4.399
																				13.795		20.726			2.281		4.731
																				14.344		15.921			3.588		2.236
																				16.212		19.952			2.994		3.4
																				15.512		18.657			3.674		4.334
																				12.849		17.49			2.957		3.674
																				16.712		14.139			3.109		2.748
																				18.895		18.17			2.597		4.325
																				16.671		18.293			3.768		3.908
																				18.211		21.012			2.843		4.121
																				15.909		19.37			4.166		4.37
																				16.437		20.345			2.724		5.136
																				15.958		20.361			3.711		4.755
																				16.507		20.095			3.113		3.953
																				14.533		17.748			3.178		5.362
																				16.155		17.654			3.469		4.612
																				14.205		19.022			2.064		4.399
																				15.929					3.256
																				18.231					3.854
																				14.946					2.863
																				17.867					3.596
																				19.235					3.547
																				18.44					3.658
																				18.014					4.518
																				18.153					2.933
																				20.505					2.691
																				19.05					3.658
																				17.764					3.244
																				20.386					3.51
																				20.365					3.596
																				20.529					4.325
																				17.441					4.702
																				20.509					4.481
																				17.404					3.084
																				16.597					3.174
																				20.369					4.035
																				19.485					3.326
																				20.943					4.702
																				19.309					2.703
																				21.307					4.125
																				19.358					3.138
																				17.592					3.473
																				17.097					2.937
																				15.675					4.399
																				22.852					2.773
																					8.13361e-06	6.12637e-05				7.77306e-06	1.26091e-17

## Sheet: Supplemental Figure 4
Figure S4d	ESRRB - LFQ intensity				Figure S4e	ESRRB - LFQ intensity				Figure S4g	Esrrb-tdT mean intensity			Esrrb-tdT mean intensity					Figure S4h	Sox2 mean intensity			Sox2 mean intensity
	mitotic lysate					sorted chromosomes					Chromosome 19			Chromosome X						Chromosome 19			Chromosome X
	WT	Suv39h dn				WT	Suv39h dn				DMSO	100nM Chaetocin		DMSO	100nM Chaetocin					DMSO	100nM Chaetocin		DMSO	100nM Chaetocin
	790540000	801100000				2096400000	1151500000				781.722	715.272		943.079	590.386					971.144	912.637		670.91	803.231
	763310000	799260000				1990800000	1062300000				781.56	765.095		960.824	614.972					1070.65	849.071		720.011	763.58
	651780000	743890000				1260100000	1103900000				795.286	756.365		951.085	651.974					1099.93	1116.82		773.517	833.707
	584290000	753330000				1150200000	1056700000				783.286	708.656		894.085	623.518					1071.29	1072.2		687.127	801.506
	959500000	326920000				1754800000	949760000				721.922	782.585		919.752	655.383					888.571	1123.44		864.367	1045.35
	871650000	620230000				1771600000	976350000				819.677	718.094		930.712	642.848					1176.98	956.849		693.277	821.137
	7.70178e+08	6.74122e+08				1670650000	1050085000				747.655	664.631		870.861	636.014					1174.7	1111.66		725.594	952.511
	1.37966e+08	1.82416e+08				3.84825e+08	7.59947e+07				819.58	653.109		829.987	634.205					1005.27	998.17		824.208	1008.3
	6.91152e+08	6.12658e+08				1.50992e+09	9.28324e+08				804.642	648.302		929.568	658.144					1080.91	1055.34		665.399	978.466
											757.761	696.467		882.871	634.337					986.225	1123.61		893.38	942.45
		0.527755					0.0257813				783.889	732.962		917.419	616.151					1125.63	1058.74		972.195	979.348
											804.132	716.765		921.737	636.91					989.983	1132.12		931.669	768.014
											811.314	746.271		804.444	588.222					1049.97	1058.16		889.244	739.449
											812.777	707.92		902.532	652.273					1134.32	1057.79		913.737	782.42
											844.662	710.07		859.664	633.757					948.95	1143.82		842.694	733.87
											854.009	698.077		841.972	653.312					935.877	1160.48		798.327	960.128
											828.698	724.17		807.417	681.713					749.151	1053.32		774.462	842.446
											852.288	718.692		857.204	665.332					931.156	958.832		852.266	834.584
											833.45	709.802		870.735	638.304					957.253	2212.33		695.083	839.855
											812.579	683.723		867.398	647.116					1071.28	1161.8		715.031	730.098
											825.065	716.025		874.676	652.865					1102.54	1035.1		429.962	745.645
											828.63	615.237		796.239	682.244					991.633	1083.39		558.06	575.838
											723.194	619.084		803.261	663.852					1168.13	956.168		825.632	766.752
											828.274	697.588		813.497	582.31					1216.28	1171.25		784.166	695.245
											817.875	735.342		843.664	566.576					1204.34	1081.29		841.071	640.038
											789.521	546.399		846.086	608.527					1325.16	1064.51		836.111	763.712
											826.698	539.241		886.022	587.273					1091.85	980.567		838.86	795.859
											789.496	569.513		885.06	656.471					1137.58	1075.03		845.317	747.549
											828.34	770.223		844.391	631.159					1111.7	918.492		807.424	777.322
											820.617	709.37		885.56	697.261					1021.64	944.44		828.273	888.933
											766.91	751.211		828.976	722.457					1040.89	1158.63		799.894	733.243
											802.38	689.192		852.871	686.116					1022.27	1822.02		703.684	706.832
											780.918	723.269		842.67	643.263					1195.83	938.966		695.873	1121.85
											788.526	807.829		872.35	613.249					1068.23	904.528		909.284	706.568
											752.828	784.382		886.133	504.973					1075.51	1010.28		933.114	736.338
											675.879	699.513		829.303	577.2					882.481	1075.13		950.535	696.205
											792.757	763.979		845.059	654.038					1003.51	944.381		911.516	710.062
											827.935	714.605		740.472	594.361					1039.98	1305.58		800.565	701.374
											790.559	742.285		887.172	654.117					927.718	1004.04		747.749	814.244
											823.836	755.22		753.924	696.731					1164.04	903.542		780.879	758.067
											826.919	705.034			598.296					1104.87	1125.24		729.603	801.459
											831.326	719.821			639.737					1098.8	1055.05		660.95	733.098
											799.522	810.649			718.747					1023.29	1242.75		670.567	916.859
											817.87	878.468			695.264					1045.44	1026.81		780.036	800.224
											788.5	878.512			713.874					1022.28	1017.53		1008.21	791.205
											827.492	808.918			598.554					875.726	838.425		1050.33	795.491
											760.229	878.163			717.252					1112.77	1139.74		1038.51	760.048
											780.592	715.992			733.785					1007.98	1135.24		893.501	730.167
											825.952	755.416			639.894					989.194	1122.25		909.873	686.746
											820.507	705.353			708.533					1051.84	881.683		956.377	920.676
																					1121.77
												2.19888e-10			3.58624e-37						1117.04
																					1157.21
																					1098.46
																					1128.86

## Sheet: Supplemental Figure 5
Figure S5b	LFQ intensity - Histones
		WT ESCs						Suv39h dn ESC							T-test
	Histone H1.1	5320000000	3990000000	6300000000	6190000000	7900000000	7070000000	14500000000	14200000000	10900000000	11000000000	10700000000	10800000000		8.24203e-05
	Histone H1.2	44200000000	37400000000	55900000000	56900000000	75200000000	69100000000	107000000000	116000000000	85100000000	90600000000	83200000000	78200000000		0.00138477
	Histone H1.3	9940000000	9750000000	18500000000	9310000000	17800000000	16800000000	22200000000	17000000000	23800000000	18000000000	21700000000	21800000000		0.00736717
	Histone H1.4	2080000000	1650000000	2900000000	2880000000	2950000000	2520000000	6290000000	7740000000	4690000000	5270000000	4620000000	5280000000		0.000143287
	Histone H1.5	11800000000	10900000000	14000000000	13500000000	17700000000	15300000000	40600000000	46000000000	34100000000	32100000000	30200000000	31700000000		1.10244e-05
	Histone H1.0	184000000	104000000	383000000	477000000	411000000	360000000	267000000	439000000	299000000	298000000	311000000	70571000		0.619669
	Histone H1	73524000000	63794000000	97983000000	89257000000	121961000000	111150000000	190857000000	201379000000	158889000000	157268000000	150731000000	147850571000		0.000169871
	Histone H2	2711139000000	3074229886000	4166678000000	3783990887000	3792660000000	4117315000000	3978750000000	3523916000000	3549014000000	3425897335000	4202460000000	3471035292000		0.764209
	Histone H3	729520000000	760780000000	903560000000	915614000000	823594000000	843978000000	886180000000	992960000000	823120000000	776420000000	1072200000000	1233710446000		0.107844
	Histone H4	637000000000	638000000000	763000000000	722000000000	656000000000	597000000000	816000000000	806000000000	643000000000	633000000000	652000000000	776000000000		0.258392

## Sheet: Supplemental Figure 6
Figure S6b	qRT-PCR of genomic repeats								Figure S6c	LINE1-ORF1 LFQ intensity
											Mitotic Lysate												Sorted chromosomes
	Asynch				Mitosis						WT ESCs						Suv39h dn ESC						WT ESCs						Suv39h dn ESC
										LINE1-ORF1	1022900000	1083400000	833110000	859110000	1122500000	1005300000	2344300000	2132200000	2022300000	1983700000	2471400000	2540300000	1661500000	1523500000	1739500000	1586600000	1652500000	1706400000	4120400000	4440700000	4672500000	4230800000	3714600000	4423300000
	L1	WT ESCs	Suv39h dn ESCs		L1	WT ESCs	Suv39h dn ESCs
		0.0884612	0.425361			0.0475015	0.33142
		0.0985147	0.489567			0.051052	0.322241
		0.114614	0.499469			0.056659	0.390766
	T-test		0.000109977		T-test		0.000164595
	L1orf	WT ESCs	Suv39h dn ESCs		L1orf	WT ESCs	Suv39h dn ESCs
		0.000233234	0.000482034			5.13726e-05	0.000151063
		0.000538055	0.000919442			0.00022065	0.000439338
		0.000700356	0.0012151			0.000281529	0.00068714
	T-test		0.206155		T-test		0.22764
	SINE-b2	WT ESCs	Suv39h dn ESCs		SINE-b2	WT ESCs	Suv39h dn ESCs
		0.0756057	0.00346745			0.0122432	0.0308887
		0.101186	0.0597753			0.0568275	0.0313795
		0.0848556	0.0312043			0.0608337	0.0805346
	T-test		0.0357044		T-test		0.858779
	IAP	WT ESCs	Suv39h dn ESCs		IAP	WT ESCs	Suv39h dn ESCs
		0.00034423	0.000439532			0.000106604	0.000174277
		0.000526477	0.000424088			0.000205223	0.000227028
		0.000718298	0.000449113			0.00023233	0.000349788
	T-test		0.44282		T-test		0.345228
