# Supplementary material for: Loss of H3K9 trimethylation alters chromosome compaction and transcription factor retention during mitosis
Source: Nat Struct Mol Biol. 2023 Mar 20;30(4):489–501. doi: 10.1038/s41594-023-00943-7 (PMC10113154; doi:10.1038/s41594-023-00943-7)
Supplement: Source Data — Raw values for plots in Figs. 1, 2, 4 and 5. [file 41594_2023_943_MOESM9_ESM.xlsx]

## Sheet: Figure 1
Figure 1b	Chromosome 19 size			Centromere size chromosome 19		Figure 1c	Chromosome X size			Centromere size chromosome X		Figure 1e	Chromosome 19 size			Centromere size chromosome 19		Figure 1f	Chromosome X size			Centromere size chromosome X		Figure 1g	Chromosome 19 size Metaphase spread			Centromere size Chromosome 19 Metaphase spread		Figure 1h	Chromosome X size Metaphase spread			Centromere size Chromosome X Metaphase spread
	WT ESCs	Suv39h dn ESCs		WT ESCs	Suv39h dn ESCs		WT ESCs	Suv39h dn ESCs		WT ESCs	Suv39h dn ESCs		WT MEFs	Suv39h dn MEFs		WT MEFs	Suv39h dn MEFs		WT MEFs	Suv39h dn MEFs		WT MEFs	Suv39h dn MEFs		WT ESCs	Suv39h dn ESCs		WT ESCs	Suv39h dn ESCs		WT ESCs	Suv39h dn ESCs		WT ESCs	Suv39h dn ESCs
	18	19.886		3.277	3.068		59.314	30.769		4.006	4.321		16.933	7.447		2.933	1.622		12.444	13.836		1.753	2.892		5.227	4.969		1.077	1.381		8.131	3.669		1.304	0.579
	15.2	15.303		3.686	4.444		31.683	27.75		5.439	4.899		14.242	6.369		4.309	1.376		13.165	22.987		2.224	6.021		5.295	4.043		0.924	0.938		9.634	4		0.985	0.487
	20.7	10.564		2.904	3.912		47.423	22.843		4.387	3.199		14.348	6.844		4.19	2.531		12.591	10.76		1.921	2.023		4.036	6.929		0.971	1.555		14.786	5.544		1.84	0.711
	26.2	10.637		3.555	3.609		42.172	40.034		5.136	4.727		9.753	7.34		3.547	3.035		12.558	14.377		1.909	2.978		5.003	5.66		1.227	1.64		12.771	5.784		1.786	0.702
	17.2	9.978		3.367	4.444		47.21	50.323		5.46	4.215		18.17	7.356		4.141	2.961		14.332	13.881		2.22	2.482		6.114	4.234		1.424	1.016		8.638	11.194		1.304	1.175
	20.3	10.777		4.162	3.92		32.866	39.997		4.608	3.449		14.393	7.586		3.203	2.388		15.741	11.796		3.019	2.994		5.19	3.824		1.209	0.966		7.493	9.091		1.089	1.175
	23.8	6.762		3.662	4.555		36.352	34.193		3.846	5.423		18.244	7.508		5.288	2.126		15.491	17.252		2.593	2.601		6.415	4.106		1.501	1.661		8.871	10.963		0.702	0.862
	22.7	10.433		3.449	2.568		50.303	44.151		4.792	4.555		13.795	5.939		3.924	1.72		16.966	7.93		2.875	0.938		4.733	5.023		0.976	1.394		8.174	7.753		0.878	1.428
	29.5	12.874		3.318	3.129		35.815	24.777		4.968	4.424		14.295	6.603		2.699	2.269		14.516	13.246		2.806	1.495		4.971	4.874		1.034	1.358		12.807	10.659		1.154	1.372
	28	10.08		3.777	2.855		45.326	34.898		5.038	3.981		17.031	7.32		3.969	2.31		14.897	11.829		2.617	1.667		5.048	5.747		0.869	0.939		8.69	10.372		1.379	1.13
	19.3	10.732		4.194	2.736		35.406	28.258		4.895	4.641		18.166	6.23		3.707	1.991		14.356	14.381		1.737	2.191		4.084	5.618		1.247	0.939		14.802	12.434		1.218	1.034
	23.6	13.898		6.39	4.039		48.943	31.85		7.229	4.284		16.564	6.312		4.76	2.073		11.657	17.969		1.352	2.257		5.435	2.866		1.483	0.661		14.344	8.864		1.517	1.537
	17.2	6.513		6.603	3.424		40.788	26.169		5.513	4.276		15.462	6.324		3.903	1.757		9.654	9.982		2.499	2.04		5.992	2.225		1.347	0.496		8.165	11.635		1.109	1.381
	26.9	10.121		5.165	2.998		37.081	35.856		6.943	3.916		13.816	7.283		3.715	1.667		12.558	9.654		1.315	2.089		4.901	2.304		1.227	0.693		8.208	8.971		1.197	1.426
	23.6	9.535		3.568	3.637		47.137	35.922		5.726	4.792		16.019	7.143		2.998	2.204		13.885	16.376		1.954	2.499		4.665	2.986		1.141	0.713		8.833	8.156		0.989	0.808
	21	10.318		4.051	3.809		39.629	27.394		6.484	5.358		14.184	7.41		4.768	2.281		13.959	10.236		2.195	1.933		4.998	2.449		1.191	0.704		12.968	9.183		1.467	0.912
	25.2	11.432		4.583	3.879		36.266	38.863		2.724	5.587		15.892	4.735		3.752	1.516		13.398	15		1.95	1.909		3.941	1.953		1.197	0.663		7.839	12.122		0.901	1.15
	28.3	10.633		5.444	3.887		46.408	43.565		5.878	5.341		11.231	6.156		3.731	1.323		9.728	14.705		2.359	3.404		6.345	3.339		1.824	1.234		9.503	7.814		0.828	1.066
	24.3	12.034		4.276	2.683		30.765	37.519		6.304	4.878		14.52	6.488		3.494	2.007		14.316	10.863		2.384	2.679		7.04	2.438		1.462	0.625		10.582	7.789		1.107	1.132
	24.8	13.779		4.391	2.662		40.976	35.545		5.657	4.821		15.102	6.55		3.203	1.2		14.082	15.278		1.54	2.445		6.354	6.61		1.324	1.51		9.903	11.347		1.055	1.168
	18.5	10.285		2.92	2.966		36.864	35.656		5.194	3.797		14.746	5.439		3.518	2.363		20.775	17.904		2.97	3.31		6.571	3.441		1.342	0.747		13.138	8.925		1.372	1.161
	24.8	11.592		2.941	2.851		59.245	33.935		5.128	4.043		14.61	6.894		3.133	1.581		16.413	16.884		2.31	3.498		4.462	3.912		1.311	1.152		13.878	9.752		1.315	1.057
	22.2	11.194		3.527	3.912		55.218	24.707		5.321	3.772		14.033	5.566		4.604	1.786		13.656	12.317		2.081	2.408		6.832	3.61		1.483	0.697		10.234	9.292		1.797	0.815
	18.9	17.293		4.383	3.928		46.518	24.302		4.653	3.822		16.691	5.579		4.747	1.757		16.388	9.937		1.786	2.06			2.934			0.903		6.931	11.273		1.53	1.311
	24	10.719		4.612	3.441		48.026	32.612		5.804	4.018		18.498	8.339		4.801	2.646		15.958	25.702		2.597	4.141			5.806			1.306		10.132	9.69		1.263	1.288
	23	10.277		4.293	2.671		40.227	34.206		6.455	5.112		14.242	6.275		3.203	2.245		17.043	24.625		2.761	3.604			4.917			0.919		8.955	6.897		1.27	0.937
	17.9	11.473		4.116	3.056		33.124	37.261		5.644	4.522		14.545	6.525		4.456	1.999		23.454	18.125		2.458	2.458			6.575			1.595		9.417	7.68		1.277	0.858
	17.6	11.309		5.173	3.092		35.594	34.963		7.897	4.424		13.259	6.038		3.944	2.433		24.58	18.362		3.604	4.399			4.346			1.4		10.039	8.52		1.403	0.788
	16	9.597		6.197	4.461		47.636	37.2		7.123	6.795		16.495	8.057		5.194	2.793		21.029	13.398		4.116	1.614			6.51			1.451			10.333			1.204
	23.7	8.942		4.899	2.957		45.904	56.488		4.817	4.379		16.22	7.938		3.654	2.72		26.612	13.136		4.354	2.097			5.351			1.116			7.404			0.668
	18.8	9.916		3.781	3.838		29.311	37.573		5.931	5.722		16.99	7.541		5.616	2.097		26.452	10.301		2.871	2.154									6.757			0.776
	24.2	12.55		4.555	3.449		43.024	38.146		5.079	4.714		12.562	9.794		4.084	3.4		25.69	10.6		3.047	2.208			0.00376515			0.0460075			6.406			0.849
	21.4	10.363		6.521	4.198		27.996	40.604		6.529	5.12		16.962	7.782		3.838	2.073		29.028	10.605		3.731	1.827									9.455			1.272
	25.5	8.405		5.063	4.686		43.012	36.131		5.612	4.284		17.637	7.737		6.578	2.363		19.01	11.899		2.339	2.658									11.574			1.195
	27	9.544		4.551	5.8		37.208	32.702		6.926	5.198		17.764	6.75		5.321	1.901		25.018	15.421		4.129	2.31									5.304			0.632
	21.4	8.933		5.82	5.861		47.927	33.702		5.128	4.391		11.825	7.827		4.063	1.991		34.566	17.789		4.747	4.276									6.105			0.611
	19.1	11.108		5.108	3.482		46.85	35.578		4.895	3.658		13.521	11.043		5.202	3.486		28.905	14.012		4.399	2.851									10.938			1.338
	19	8.499		5.493	4.026		44.384	35.119		4.387	4.85		15.831	9.306		4.039	3.256		28.09	14.897		3.826	2.806									9.231			1.186
	17.7	11.387		4.948	4.346		42.897	35.148		6.234	4.6		15.909	8.393		3.752	3.305		24.863	14.725		4.309	2.286									10.385			1.073
	18.9	14.029		4.792	3.629		45.924	32.297		4.735	4.342		17.007	9.728		4.395	2.281		23.609	15.147		5.39	3.248
	14.5	10.445		5.595	2.99		36.979	34.021		5.198	4.698		13.156	9.142		3.494	4.051		28.91	22.622		5.296	4.358									0.0116673			0.00220561
	28.2	11.35		5.46	3.748		53.916	33.468		4.276	3.203		15.077	9.933		4.444	4.035		29.991	17.33		3.49	2.671
	21.3	12.775		4.653	3.707		72.253	40.505		6.779	5.046		16.097	7.541		4.051	2.896		31.367	17.748		4.502	4.362
	29.1	11.432		5.485	4.026		45.064	27.783		5.497	5.39		16.519	8.061		4.882	3.133		30.417	13.627		3.953	1.991
	27.8	13.005		5.386	3.412		48.333	30.142		4.694	4.223		16.724	7.737		4.698	2.982		20.881	12.743		2.65	2.941
	23.4	9.884		5.788	2.757		53.17	33.538		5.509	4.526		15.639	6.82		5.108	2.241		28.77	14.434		2.798	2.703
	23.9	12.857		5.136	3.65		38.236	39.436		4.48805	4.411		19.964	6.795		5.157	2.109		25.35	15.72		3.547	3.064
	25.3	9.888		5.317	2.429		59.978	32.383		4.50339	4.284		16.585	8.09		4.973	2.322		27.537	15.839		3.99	4.002
	26.8	8.909		4.821	3.604		37.364	34.275		4.51873	5.554		13.922			4.694			25.137	14.139		4.055	3.011
	22.2	20.349		5.554	4.047		37.306	27.857		4.53407	5.542		12.243			3.719			28.385			4.473
	21.6	16.527		5.14	4.153		50.7	35.373		4.5494	4.268		15.495			3.822			28.496			5.255
	19.3	9.609		4.809	5.009		33.227	44.2		4.56474	4.833		15.499			4.563			22.843			3.686
	19.8	10.469		5.128	3.568		35.828	36.299		4.58008	3.781		18.231			4.383			27.378			3.404
	18.9	10.191		4.207	4.141		56.201	38.621		4.59542	4.44		16.851			4.129			27.509			4.702
	19.9	17.588		5.337	3.641		28.418	41.034		4.61076	3.969		14.635			3.641			28.881			5.014
	19.6	8.286		4.555	5.181		37.065	39.965		4.6261	4.215		17.375			4.067			29.753			3.301
	27.8	11.182		6.164	2.957		43.454	38.629		4.64143	4.182		13.418			3.666			25.108			4.407
	19.2	7.881		6.365	4.882		46.871	39.895		4.65677	5.431		11.751			3.162			27.226			3.916
	20.5	8.823		4.825	4.796		42.799	42.648		4.67211	4.37								26.55			4.03
	16.2	12.931		5.73	3.031		34.14	35.078		4.68745	3.686								27.21			3.682
	19.4	10.195		4.362	3.33		40.399	39.293		4.70279	5.956			4.27022e-44			1.58676e-23		19.37			3.473
	21.7	9.638		5.001	3.998		45.593	37.896		4.71813	4.604								23.118			3.613
	24.9	11.084		6.64	4.375		46.637	33.567		4.73346	4.899								22.491			3.531
	32.2	9.896		4.735	3.793		35.099	32.096		4.7488	4.76								17.089			3.215
	30.4	9.785		4.678	5.186		36.442	31.556		4.76414	5.263								26.833			5.001
	26.5	14.082		5.964	4.657		35.987	30.048		5.5757	4.968								19.522			2.863
	19.9	14.905		4.936	4.289		24.982	32.674		5.61044	5.902								23.327			3.928
	20.7	13.98		4.956	4.784		67.74	34.087		5.64519	3.244								22.958			5.439
	20.3	11.211		2.048	4.85		32.78	37.032		5.67994	4.71								20.66			4.489
	22.7	10.113		1.466	5.976		32.6	44.11		5.71469	4.207								21.434			4.71
	14.3	9.753		2.396	3.633		51.208	51.487		5.74944	5.931								24.535			6.341
	24.3	9.146		2.4	2.421		41.062	46.649		5.78419	4.02515								25.317			3.674
	24.1	9.261		3.178	3.039		35.656	38.588		5.81893	4.04234								27.419			5.157
	21.5	11.588		3.875	2.609		44.667	33.145		5.85368	4.05954								21.516			2.724
	26.4	13.177		1.843	3.072		33.35	44.982		5.88843	4.07673								20.82			3.58
	20.4	8.774		3.244	2.871		41.03	39.383		5.92318	4.09392								21.651			2.687
	24.7	10.51		4.096	3.334		35.553	22.794		5.95793	4.11111								25.862			4.223
	30.9	13.857		4.112	4.067		55.579	44.663		5.99268	4.12831								22.553			3.981
	21	8.557		3.695	4.26		39.981	36.25		6.02742	4.1455								26.333			3.736
	30.9	9.634		3.064	4.227		38.121	40.657		6.06217	4.16269								25.121			4.624
	18.7	11.813		2.544	4.387		43.008	35.639		6.09692	4.17988								28.795			4.157
	17.5	12.722		3.662	5.071		38.961	42.963		6.13167	4.19708
	15.9	11.268		2.167	3.523		39.752	31.42		6.16642	4.21427									3.29827e-11			0.000671659
	27.2	15.204		4.948	4.42		43.348	29.467		6.20117	4.23146
	30	11.624		4.436	3.076		40.255	21.344			4.24865
	34.3	8.032		3.367	2.773		48.55	34.3			4.26585
	20.6	11.149		5.37	4.698		40.133	39.322			4.28304
	21.9	11.69		2.916	3.113		44.573	37.478			4.30023
	22	9.904		3.76	4.399		44.057	42.312			4.31743
	17.7	9.06		3.236	2.191		51.675	46.678			4.33462
	18.2	10.719		3.183	3.768		40.28	46.678			3.70558
	29.4	9.875		3.379	3.076		39.719	41.959			3.70186
	19.9	10.134		3.113	4.063		35.598	46.883			3.69815
	31.3	10.818		3.068	2.564		42.971	30.859			3.69443
	31.1	13.816		3.871	3.068		47.084	35.082			3.69071
	27.4	11.854		3.133	4.444		37.061	38.973			3.68699
	18.9	13.906		4.071	3.912		43.348	33.309			3.68328
	17.1	14.447		4.305	3.609		54.12	39.133			3.67956
	17.5	10.285		4.805	4.444		46.629	38.146			3.67584
	17.5	11.899		3.564	3.92		37.384	22.798			3.67212
	14.877	8.552		3.203	4.555						3.66841
	27.628	11.94		4.821	2.568			4.07611e-09			3.66469
	24.334	9.339		4.653	3.129						3.66097
	26.714	7.475		3.461	2.855						3.65725
	29.008	9.798		5.472	2.736						3.65354
	23.335	9.564		5.55	4.039						3.64982
	25.162	7.504		4.555	3.424						3.6461
	22.381	7.348		3.588	2.998						3.64238
	20.828	7.963		2.916	3.637						3.63867
	24.195	8.04		2.867	3.809
	18.334	7.942		4.059	3.879						2.08466e-16
	19.509	7.541		2.744	3.887
	15.397	9.22		2.597	2.683
	21.619	10.392		4.542	2.662
	23.29	7.676		4.17	2.966
	19.89	7.148		3.498	2.851
	17.277	11.223		3.432	3.912
	15.806	9.617		3.568	3.928
	13.361	11.678		2.646	3.441
	11.338	10.592		2.908	2.671
	17.564	9.818		3.756	3.056
	17.658	14.467		3.265	3.092
	21.451	12.128		3.813	4.461
	20.005	11.448		3.125	2.957
	15.962	12.3		4.116	3.838
	21.07	11.694		3.686	3.449
	17.519	16.851		3.195	4.198
	18.502	13.382		3.916	4.686
	21.238	15.933		3.052	5.8
	20.91	11.878		4.469	5.861
	24.666	15.245		4.432	3.482
	24.596	14.926		5.468	4.026
	22.344	17.551		4.788	4.346
	20.226	14.795		2.933	3.629
	18.199	12.607		5.186
	18.166	8.798		4.35
		11.174
		17.072			5.77339e-05
		13.963
		20.697
		19.816
		1.12684e-68

## Sheet: Figure 2
Figure 2a					Figure 2b					Figure 2c						Figure 2e - Drug treatment of Suv39h dn cells																Figure 2f - Drug treatment of Suv39h dn cells
H3K9me3 Mean Intensity at centromeric region - Chromosome 19					H3K27me3 Mean Intensity at centromeric region - Chromosome 19					H3S10ph Mean Intensity on mitotic chromosomes						Chromosome 19 size				Centromere size chromosome 19				H3K27me3 Mean intensity - whole chromosome 19				H3K27me3 Mean intensity - cenromere 19				Chromosome X size				Centromere size chromosome X				H3K27me3 Mean intensity - whole chromosome X				H3K27me3 Mean intensity - cenromere X
WT ESCs	Suv39h dn ESCs				WT ESCs	Suv39h dn ESCs				WT ESCs	Suv39h dn ESCs					DMSO	5-Aza	GSK343		DMSO	5-Aza	GSK343		DMSO	5-Aza	GSK343		DMSO	5-Aza	GSK343		DMSO	5-Aza	GSK343		DMSO	5-Aza	GSK343		DMSO	5-Aza	GSK343		DMSO	5-Aza	GSK343
24918.5	3810.3				2759	7596.84				1904.55	4293.27					10.015	13.668	20.41		2.757	2.245	3.658		17019.4	24822.8	18242		13362.4	22743.4	15491.1		14.578	27.181	58.577		1.708	4.235	4.538		15505.9	28830.7	17775.7		13677.2	31097.2	15278
21786.1	5377.31				2453	7063.28				2446.03	3827.37					11.44	13.14	19.812		3.125	3.191	4.383		20085.2	19432.2	21514.3		18533.2	17179.7	19753.7		13.427	26.833	54.587		1.909	3.596	3.817		12396.4	34790.5	16793.8		11575.7	30409	13937.9
27632.2	5615.31				2079	5876.92				3294.42	5128.24					11.039	14.77	19.788		2.396	4.661	5.374		17980.6	22268	22932.9		16753.7	19887.1	20905		15.167	28.684	59.015		2.175	4.141	4.968		16097.9	31605.6	19131.8		16501.5	27456.6	16828.6
16358.7	4274.46				3216	4947.23				2899.74	4159.09					11.338	13.746	21.832		1.905	1.884	3.129		19534.7	20207.3	16643.3		15535.7	17180	14336.7		18.149	28.516	58.61		2.322	3.613	5.763		15475.8	32312.4	15426.2		16144.9	33237.7	11065.3
33504.7	3739.43				2977	6229.62				2052.77	4411.44					9.474	12.19	23.99		1.921	2.347	5.014		17700.6	16463.3	18012.4		10599.7	15173.8	14811.1		14.459	25.203	54.497		1.323	3.666	6.095		13423.8	34024.6	8403.95		12244.7	37342.8	6602.07
13651	3985.79				2580	3875.26				2919.66	3808.06					11.547	14.397	21.107		3.138	3.027	3.506		12191.8	21883.4	17242.1		7520.33	20210.4	17784.7		26.518	27.275	56.918		3.609	3.838	6.181		20238.8	28343.8	15622.6		18692.1	25048.3	15500.4
19913.7	3491.54				1324	3835.95				1532.28	3115.99					11.01	15.409	18.477		3.33	3.011	3.654		17802.7	24437	16214.4		14440.6	22558.5	15616.3		29.168	22.864	51.651		2.593	3.903	4.186		20035.1	23291.3	18459.5		20558.4	22471.6	18252.3
24358.7	2077.15				2057	4382.98				1810.75	2061.94					10.785	13.75	19.427		2.92	2.671	3.858		18097	21837.2	13495.9		14978.3	20360.8	12402.5		34.071	23.118	53.805		2.855	3.506	4.657		19982.7	24876.8	13339.8		18376.3	25817.4	9539.34
32476.9	3337.5				2049	2473.55				1686.53	4660.38					10.433	12.448	16.908		3.351	2.908	4.391		17123.1	23117.8	19758.2		16838.4	18971.9	16075.9		30.79	29.827	51.298		3.863	4.841	4.329		19216.7	25478.7	17003.1		19373.7	21549.5	15077.1
27476.7	5331.76				2090	5247.57				1487.99	4018.32					10.932	13.382	17.764		2.933	2.068	3.08		20938.9	24213.5	24142.2		18370.6	21240.2	22313.6		35.004	28.475	48.493		5.21	4.014	5.345		15423.4	21504.7	18178.4		15653.9	16495.5	18943.1
27755.3	3135.55				1880	5857.24				1830.31	3912.94					8.909	11.94	15.135		2.777	2.073	3.183		18300.3	22839.8	16632		17802.2	21561.3	17645		30.376	26.436	52.769		4.289	2.933	3.416		22795.5	26442.8	20550.6		21123.2	23086.9	18867.3
23023	4316.55				2592	5402.03				2190.25	3374.5					10.711	11.186	17.195		2.847	1.737	5.12		20586.1	21734.4	16994.3		17734.6	20823.3	14410.7		33.726	29.192	54.792		4.813	3.195	5.595		20089.4	28324.9	12978		17240.7	26380.7	8047.93
22464.5	4128.44				2548	5658.3				1522.97	3214.56					10.826	10.617	18.862		2.691	2.892	2.511		21831.8	23884.9	14047.1		19229.1	21294.6	13670.4		32.874	27.255	50.463		4.633	4.502	4.579		14809.2	27195.7	15235.2		14036.5	27537	7959.23
16090.2	3302.05				1822	5131.96				1666.12	3797					10.248	11.317	17.22		2.4	2.13	3.318		20685.3	24769.5	13716.8		20185.6	26229.1	10207.2		22.835	26.055	50.856		3.559	4.407	4.317		19312.1	26772	11402.3		20546.5	26289.5	10193.8
21382.4	3039.67				5074	4839.24				1297.3	4257.08					9.294	11.432	16.683		2.515	1.946	3.854		21969.1	23025.1	13835.2		19884	22078.8	10483		20.697	23.716	43.221		3.043	2.142	3.715		22035.9	24685.8	16874.9		21278.6	21926.2	13565.4
15919	3683.45				4944	4816.54				2180.45	3470.26					10.867	13.005	26.149		3.035	2.093	3.482		20743.7	24804.5	15933.6		20480.5	22582.6	15918.4		22.29	23.826	42.537		3.625	2.998	5.136		19310.9	17835.2	17581.7		17512.3	18338.7	12131.9
21362.7	3123.41				3795	3765.74				1773.61	3928.75					10.74	14.909	25.129		3.437	2.482	3.047		18852.7	26871.6	20004.5		15891.1	21936.7	17216.6		20.435	23.265	39.449		1.671	2.732	3.998		17153.1	18477.3	13648.4		15197	17413.7	12026.1
21310.1	3352.08				4781	5823.16				1588.67	4365.97					11.731	16.376	25.907		3.178	4.44	5.001		19974.5	24431.9	16454.9		20141.3	21068.4	14710		17.166	26.497	40.559		2.793	3.953	3.895		18629.8	27760.8	17602.4		19755.7	25563	14527.3
20353.6	4103.42				3568	3970.91				1117.66	3930.55					12.976	17.097	25.846		2.748	3.6	5.14		18884.4	23474.8	17384.3		15744	21717.2	14104.1		31.961	24.863	40.788		3.334	5.865	6.029		15694.3	26117.9	12570.7		14173.6	22679.7	11273.6
19903.4	3190.22				3237	6561.63				2301.38	4301.51					13.779	17.826	18.817		2.896	3.482	3.65		23392.3	23597.6	19026.7		22319.9	16977.4	15362.5		32.883	28.213	36.434		3.211	3.576	4.51		20819.9	24717.5	8362.01		18228.4	23571	6267.38
19481.1	4957.87				6469	4241.02				1815.25	5021.82					12.509	15.483	29.286		3.158	3.928	4.76		20078.2	22902.4	9625.7		19392	21807.3	9403.9		35.062	27.312	51.106		3.809	2.978	4.637		22602.8	26264.9	17169.1		21954.1	28311.6	11548.1
21011.8	3579.19				6463	5055.34				2872.84	4991.73					10.813	16.642	29.59		2.683	2.769	5.599		15462.1	21462.5	9601.19		15868.9	19761.8	6479.64		39.018	24.236	51.806		3.031	4.231	5.636		23268.1	29732.6	18447.3		24445.1	25525.5	12731
19567.8	4580.44				4503	5573.45				1634.35	3119.69					11.452	15.798	14.533		1.966	2.548	3.24		14972.7	19429.9	10871.7		14864.4	17518.9	5864.18		29.422	24.662	60.06		6.636	4.44	4.637		21052.2	22518.9	13805.2		19913	21803.9	11204.5
26579.2	3720.2				5262	5761.24				2863.57	3622.23					9.458	14.176	20.795		2.396	3.539	4.346		13887.8	21370	11238.7		12449.6	17872.3	8600.13		28.381	30.953	55.661		3.838	4.702	5.698		22131.9	30882.9	18856.2		22443.9	30099.1	13657.5
26093.3	5094.72				5412	6159.79				1785.91	3565.41					10.621	14.352	21.213		2.74	2.789	2.593		20500.4	23255.1	15552.5		20895.4	20758.4	12287.1		31.887	27.124	54.772		3.817	4.436	5.636		20727.8	30756.9	18330.1		21011.1	25425.3	16949.3
19789.8	3319.67				3365	4984.29				1697.13	4857.45					13.689	13.976	22.385		2.798	3.42	3.568		19775.4	25744.2	18587.3		15341.2	23946.1	17502.1		35.16	27.517	60.625		3.949	2.429	5.067		18624.7	30786.3	15208.7		18600.1	31300	15427.2
26663.2	4921.92				5390	3693.6				1568.91	3159.25					14.885	13.042	20.128		1.475	2.31	3.277		19333.6	24450.9	14186.8		16457.5	22637.9	10252.9		30.896	26.128	51.958		4.202	3.572	4.919		20627.7	31810.1	14551.2		20943.9	35480.8	13131.7
25610.6	2992.79				3896	4653.57				4257.98	4669.98					13.529	15.88	24.179		2.92	3.293	3.985		22523.9	23607.9	25630.6		23028.1	21639.8	24625.5		32.575	26.202	50.426		3.498	3.387	4.297		17894.5	27262.1	14807.4		18691.7	22732.8	13008.9
28369	3008.89				3985	4738.66				1776.15	3145.55					12.784	14.041	22.036		2.367	2.724	4.567		23209.9	25666	18038.4		24209.4	23829.8	11541.2		35.607	26.452	49.177		3.363	3.555	6.558		19842.6	31717.6	18257.9		21106	34743	14854.3
23780.2	3218.41				3980	6706.71				2259.05	2519.44					12.988	12.468	21.582		3.49	2.765	3.31		19731.8	21635.3	17499.8		19076.1	20843.5	12630.4		33.952	24.998	48.591		3.924	3.199	5.272		17581.3	26432.8	14788.4		16604.7	21514.8	15377.1
26273.4	2452.74				3817	4312.66				2033.87	2877.06					15.45	9.998	19.939		3.117	3.547	5.235		21068.5	16639.1	13574.5		18543	15679.3	10156		34.628	22.127	48.407		3.711	4.71	4.411		22469.1	22764.8	16783.3		24747.3	20799.1	13489.8
18702.2	3380.59				5051	7824.35				1574.71	4132.73					12.03	19.62	20.455		2.671	3.109	4.526		21694.4	20273	16591.9		21048.3	17840.5	15898.8		34.394	25.788	50.647		4.567	4.071	5.382		22394.3	23535.1	19159		22710.5	25853	16793.2
18928.7	8929.23				3127	5798.81				1765.51	3962.24					11.543	18.678	13.066		3.879	4.297	2.433		19439	23675.4	12016		16299.6	24450.1	8581.45		27.681	25.141	46.207		2.666	3.83	4.047		19857.4	27672.5	20964.7		20153.6	23061.9	20683.8
23465.9	2584.48				2491	7834.57				3017.18	3176.73					8.548	17.732	17.109		2.564	4.563	3.641		19001.9	22646.2	14516.4		17576.1	17921.9	13003.4		27.644	30.663	43.409		3.441	3.871	5.833		19436.9	32242.4	14530.9		21070.3	28430.6	13992.4
29929.4	4479.64					6252.13				1514.27	3636.96					8.2	16.531	18.42		2.036	3.781	3.903		20746.1	27665.8	2373.02		15459.4	22622.1	5274.61		30.319	25.842	39.797		3.08	3.232	2.839		19847.5	28943.2	19984.3		20444	30740.9	18382.4
30605	4388.81					6594.95				2107.76	3584.78					9.146	14.77	20.804		2.064	3.617	4.252		20328.6	22559.8	11228.7		20406.3	20171.3	8082.35		30.388	24.736	35.226		4.42	4.559	3.187		18657.7	27492.2	12034		20815.4	24893.8	5391.67
32562.4	3551.39					3158.24				1461.7	3950					10.039	15.245	21.422		2.445	3.187	2.908		17863.6	15097.1	16565.4		14177.9	14561.2	18006.2		24.998	27.902	36.778		3.142	3.621	3.686		19496	20468.8	13485.9		19927.8	17769.3	7665.59
32563.9	3578.37					5411.41				1724.38	3397.45					10.076	15.729	24.351		2.712	3.101	3.211		19810.7	20224.1	12538.8		18575.7	19517.7	5454.13		27.492	25.305	35.82		4.432	3.617	3.895		18460.1	13079	15207.4		18439.3	12660.5	14003.8
25183.4	2505.45					5710.73				1819.3	4286.18					8.245	14.045	19.714		1.798	3.092	2.503		18106.3	16668.3	13868		16248.2	15713.9	8592.34		26.284	29.716	32.416		2.593	3.891	3.088		19667.2	29976.9	17045.6		18928.5	29977.5	16837.4
32389.6	3564.04					5261.38				1563.16	3560.66					7.365	15.872	21.037		1.585	3.412	4.739		20013.8	12910.8	19009.7		17872.7	11049.5	16698.8		21.221	30.839	36.262		2.535	4.436	2.703		18078.7	35420.7	19447.2		19642.2	36354.8	17451.7
27854.9						4798.47				1501.58	4681.22					6.889	14.193	25.723		1.892	3.924	4.526		18850.8	22599.6	20943		18389	18827.8	19772		28.193	27.73	34.157		3.375	5.14	4.338		23586.2	33518.9	20621.7		23088.2	32593.9	18094.1
24048.3						7863.2				2021.41	4110.57					10.232	13.279	18.305		2.568	3.609	3.178		19992.2	19221.7	11623.7		20062	20232.1	7479.65		23.22	33.006	41.013		4.194	6.058	3.604		20552.4	28268.4	20161.6		18071.5	27568.4	19042.1
						5713.15				1727.25	3534.5					9.101	17.101	19.853		2.892	4.334	4.268		20947.8	27807.7	16333.9		20086.9	27940.2	14848		23.22	36.897	37.695		2.793	5.161	4.014		15961	24233.1	18726.8		16942.3	18646.7	17696.8
	4.44896e-39					5972.26				1595.33	4026.68					9.523	15.708	18.678		2.347	4.379	4.063		20185.9	28945.5	10881.3		20158.6	26860.3	7799.81		29.295	33.341	33.26		3.084	4.305	4.596		19423.4	31322.4	16115.5		19724.1	28881.3	12468.4
						7594.97				1909.87	3702.66					8.413	17.232	21.807		2.241	4.112	3.895		21736.3	27500.4	19041.2		19179.7	24740.8	14548.5		26.907	31.281	46.592		3.543	3.441	3.686		21042.8	29145.9	17653.5		19208.6	25956	16776.8
						6838.79				2352.67	2755.31					8.831	23.179	19.763		2.49	4.436	4.17		13673.9	21721.4	18446.8		11983.2	18861.3	10648.1		26.69	27.402	45.543		3.666	4.334	3.416		18940.6	34881.9	18340.4		16773.3	36034.4	15692.3
						7213.7				2006.41	2762.82					9.527	21.201	20.034		1.761	3.387	3.592		20780.3	23650.7	24461.5		19583.8	23841.7	21066.7		24.715	34.124	47.133		2.564	4.116	5.886		16633.9	28764	17547		17506.3	34242.2	14304.3
						6467.1				2029.74	4045.93					11.657	23.486	21.008		2.671	5.116	4.628		16998.3	23533.2	10027.2		14623.2	21689	8939.24		26.01	37.364	46.121		2.892	4.71	3.576		19324.7	27343.1	11258.2		20819.8	28225.2	9413.11
						3877.93				1347.14	4732.63					7.66	20.484	23.605		2.138	4.415	4.817		18360.7	23969.5	13738.4		16979.8	24747.3	12315.4		28.971	32.039	47.702		2.744	4.055	6.476		14025.3	32671.9	14678.5		13537.5	30940.2	13914.6
						5484.74				1174.85	3868.55					8.323	20.959	26.608		1.659	4.518	3.654		21032.9	22523.3	16840.5		18511.7	20101.3	15921.3		28.291	32.285	46.424		5.214	3.568	5.022		21077.7	36523.8	22382.5		20164.5	39275.8	20705.6
						3262.8					1.35148e-26					6.758		28.684		1.909		5.247		12980.9		6110.56		11970.7		4834.7		28.721	32.625	46.883		2.818	4.899	4.751		21770.6	32905.7	16092.6		20293.9	33537.6	12397.7
						4161.02										6.865		31.924		2.253		6.418		21269.9		8766.55		21120.9		6558.24		30.36	27.32	47.161		3.248	3.715	3.871		22475.6	35616.7	17970.2		22982.4	36040.8	14989.8
						4480.98										8.43		30.843		2.302		6.287		20534.3		8423.47		14073.3		9303.79		32.473	31.285	38.789		4.391	5.509	3.383		18445.4	34446.3	20814.8		16775.9	38643.7	22812.1
						7049.21										8.032		32.559		2.085		5.161		20464		12794		17653.8		14843.9		32.166	31.494	37.282		3.441	4.551	3.547		15958.2	29729.7	17170.9		15019.8	22466.7	15078.1
						5.46421e-09										7.193		32.969		2.134		6.636		23399		11731.2		20720.9		8762.58			32.784	32.735			3.789	3.633			33336	12514.9			29015.8	10236.6
																8.045		34.038		1.462		6.218		20912.2		15789.8		20851.2		16750.9			26.898	38.126			3.363	4.514			32071.1	17315.8			28385.2	12936.8
																7.27		30.228		1.528		5.181		23471.2		12040.8		17898.6		5187.08				37.679				2.793				21962.9				18517.7
																7.41		35.545		1.937		6.259		19890		13874.7		16686.8		13355.5				41.112				4.08				19245.7				16564.6
																8.548		35.897		1.937		6.197		22218.6		11070.8		18544.4		10079.2				40.034				4.055				22112.5				22328.1
																9.241		26.272		2.245		5.837		21899.9		11776.7		19996.6		9281.2				5.53373e-26			0.00120456	4.05687e-08				2.18073e-05				3.677e-10
																8.888		25.362		1.614		5.591		31454.6		9603.23		20084.6		7040.74
																8.872		25.776		2.146		5.771		14942		15543.4		11033.7		11554.7
																9.347		25.584		1.761		5.05		17950.9		15153.8		16760.8		13364.9
																7.492		25.383		1.733		4.112		18098.6		12285.3		13306.2		8465.73
																6.98		24.928		1.913		3.842		22190.7		10197		19971.2		6820.22
																		24.207				2.818				9484.58				9438.48
																		25.797				4.874				14809.3				9977.55
																		26.378				4.325				18053.1				13976.1
																		30.003				6.525				13138.9				16457
																		21.25				2.585				13869.3				9297.66
																		16.056				3.293				13389.1				11079.5
																		20.247				4.432				10802.2				7545.43
																		17.961				3.58				13323.4				11146.2
																		22.573				3.695				12593.2				6756.3
																		19.948				2.871				14259.9				11161.7
																	1.21525e-19	1.17424e-40			1.23427e-08	3.25531e-23			1.30359e-06	9.86495e-13			9.45365e-07	3.98554e-12

## Sheet: Figure 4
Figure 4b	Esrrb mean	chr19		Esrrb Mean	chrX	Figure 4c	Esrrb ChIP (% IP)					Figure 4d	Esrrb tdtomato mean intensity live imaging
	W26	DN57		W26	DN57		mitotic cells			Interphase cells			mitotic chromosome			Interphase nuclei
	2998.11	3554.26		3765.62	3036.58		capn2			capn2			DMSO	Chaetocin		DMSO	Chaetocin
	3169.83	2714.76		2834.16	3294.51		WT	Suv39h dn		WT	Suv39h dn		485.258	232.227		290.391	196.491
	3112.09	2636.02		3679.18	3942.7		2.71378	1.72717		2.56103	2.29496		375.958	193.724		182.068	238.815
	3194.49	2833.67		3991.39	3664.51		2.88384	0.584578		3.04635	1.27016		229.271	166.979		209.22	253.631
	3253.21	2673.08		3648.57	3093.93		2.22691	1.45632		3.55513	3.45652		320.897	275.734		291.534	286.077
	3085.91	2699.44		4411.26	3109.85		2.50709	0.341774					299.68	169.37		348.32	251.149
	2819.3	3247.45		3835.07	3290.47		2.2966	0.352145					324.584	220.402		306.852	242.197
	2799.7	2937		4559.3	3959.13								343.351	266.313		332.404	286.222
	3159.23	3174.36		3867	3326.13		Esrrb			Esrrb			447.231	243.435		265.361	252.6
	2937.93	2337.18		4122.98	3587.42		WT	Suv39h dn		WT	Suv39h dn		334.513	253.504		353.948	231.602
	3105.18	2586.54		4178.43	3181.03		1.30187	0.907944		1.27376	1.10811		343.515	204.593		217.145	285.667
	2899.27	2931.62		3912.71	3333.88		1.76026	0.631635		1.79267	0.53891		336.08	231.918		267.549	259.718
	2864.45	3300.72		3728.87	2039.48		1.39129	0.49988		1.93582	1.08437		288.746	189.061		328.618	290.952
	2784	3044.22		4334.39	3385.17		1.0636	0.0963093					376.574	280.241		292.406	321.942
	2908.29	3111.81		4440.25	2228.45		1.22952	0.139381					417.401	167.467		254.186	356.228
	2837.21	3005.14		3834.22	2178.33								375.769	219.229		298.721	329.113
	2770.93	2161.12		4090.8	3803.41		Jam2-s1			Jam2-s1			488.093	129.91		187.507	271.268
	2675.9	2284.93		3513.49	2865.86		WT	Suv39h dn		WT	Suv39h dn		377.728	268.541		203.716	289.585
	2672.14	2742.78		3293.35	3284.12		0.606307	0.416331		0.407642	0.388473		385.274	166.586		306.79	242.483
	3378.88	2579.44		2885.36	2941.74		1.07754	0.313438		0.747157	0.0957059		483.568	185.476		334.071	315.152
	3458.43	2826.07		3233.76	2581.83		0.462793	0.195414		0.58917	0.254079		350.521	170.712		337.525	332.633
	2757.09	2794.08		3105.97	2961.18		0.375026	0.0493971					340.367	228.389		301.288	266.88
	2969.8	3129.28		3042.96	3118.84		0.405765	0.051051					374.291	176.16		296.174	265.751
	2844.4	3108.18		3499.36	3521.88								273.825	176.982		248.308	235.455
	3551.34	2977.51		3055.68	3062.64		Jam2-s2			Jam2-s2			280.34	256.01		237.341	282.417
	3183.37	3172.96		3358.71	4110.14		WT	Suv39h dn		WT	Suv39h dn		372.356	239.839		262.454	245.852
	2994.72	2624.17		3564.6	3076.45		0.523987	0.346014		0.241861	0.45385			272.882		311.502	284.214
	2906.86	2150.5		3531.56	3419.82		0.294169	0.118198		0.307979	0.0957059			243.902		359.254	360.921
	2838.55	2448.57		3698.79	3186.94		0.332648	0.10226		0.387637	0.330844			171.405		325.074	320.494
	2941.04	2397.39		3553.9	3014.73		0.33141	0.0277026						176.083		357.057	252.048
	3135.99	2151.64		2980.57	2984.89									192.464		325.116	341.564
	2719.57	2711.97		3567.96	3267.25		Tbx3			Tbx3				260.072		324.697	303.058
	2962.34	2729.18		2911.76	2097.73		0.443871	0.28364		WT	Suv39h dn			142.77		285.064	260.789
	3038.99	2713.27		3097.28	2269.89		0.427194	0.150911		0.564217	0.710867			230.865		341.334	233.572
	3163.64	2973.62		3152.59	2732.79		0.509498	0.055811		0.731891	0.512			220.586		317.956	245.877
	2773.02	2709.01		3045.94	3378.97		0.380933	0.0376083		0.674811	0.306723			242.106		260.225	333.475
	2687.72	2904.5		3474.13	3292.21											403.063	338.518
	2783.59	2778.86		3425.72	3471.85		Rex1			Rex1				3.08114e-15		374.555	338.391
	2595.35	2421.64		2838.53	3230.66		0.805738	0.813001		WT	Suv39h dn					424.057	267.693
	2849.68	2928.31		3091.31	2207.13		2.25986	0.744235		0.712785	0.294019					254.233	306.805
	2634.55	1997.67		3897.5	2804.23		0.682303	0.592671		0.764538	0.362144					327.408	341.714
	2688.45	1985.07		3613.43	3055.09		0.583872	0.120049		1.13337	0.662702					471.478	272.882
	2923.75	1570.83		3450.53	2081.63		0.96658	0.390439								261.28	343.948
	2801.96	2283.64		3471.77	2600.37											340.367	274.412
	2540.66	2313.53		3756.45	3361.95		Tet2			Tet2						275.798	298.013
	2763.11	1797.09		3242.16	3432.42		WT	Suv39h dn		WT	Suv39h dn					280.34	272.945
	2759.19	2664.47		3589.47	2973.64		0.524488	0.373667		0.540334	0.624803					262.425	269.246
	2375.01	2488.39		3461.11	2545.58		0.554779	0.406989		0.758666	0.229461
	2705.26	2169.04		3595.08	2866.32		0.330954	0.045738		0.728172	0.355356
	2496.95	2936.73		3107.11	2267.45		0.559466	0.0726943
	2905.41	2668.25		3546.84	3050.46
		0.00062961			9.27049e-07		Mgat3			Mgat3
							WT	Suv39h dn		WT	Suv39h dn
							0.465277	0.433831		0.338721	0.365585
							0.327135	0.0812085		0.599971	0.132597
							0.114308	0.0480156		0.317067	0.18469
							0.304512	0.039426
							Twistnb			Twistnb
							WT	Suv39h dn		WT	Suv39h dn
							0.176675	0.566485		0.3787	0.172618
							0.14387	0.166923		0.925176	0.0950079
							0.202992	0.0232532		0.634985	0.410786
							0.204115	0.143255
							Esrrb-3'			Esrrb-3'
							WT	Suv39h dn		WT	Suv39h dn
							0.0967112	0.0896669		0.257968	0.142335
							0.0330398	0.12742		0.0636518	0.0363114
							0.104821	0.00683576		0.0803104	0.081543
							0.0455483	0.0187053
							Actb			Actb
							WT	Suv39h dn		WT	Suv39h dn
							0.0554518	0.127741		0.0563958	0.133129
							0.111136	0.0801791		0.0261441	0.0407342
							0.0543956	0.0453222		0.157772	0.0656285
							0.0558068

## Sheet: Figure 5
Figure 5a	H3K9me3 Mean Intensity at centromeric region - Chromosome 19					H3K27me3 Mean Intensity at centromeric region - Chromosome 19					H3K9me3 Mean Intensity at centromeric region - Chromosome X					H3K27me3 Mean Intensity at centromeric region - Chromosome X					Figure 5b	Chromosome 19 size			Centromere size chromosome 19			Chromosome X size			Centromere size chromosome X
	Suv39h dn ESCs	Suv39h1-EGFP ESCs				Suv39h dn ESCs	Suv39h1-EGFP ESCs				Suv39h dn ESCs	Suv39h1-EGFP ESCs				Suv39h dn ESCs	Suv39h1-EGFP ESCs					Suv39h dn ESCs	Suv39h1-EGFP ESCs		Suv39h dn ESCs	Suv39h1-EGFP ESCs		Suv39h dn ESCs	Suv39h1-EGFP ESCs		Suv39h dn ESCs	Suv39h1-EGFP ESCs
	3445.44	12573.5				3251.06	1928.65				2967.87	2367.13				7291.15	1119.87					13.771	13.017		2.646	3.211		19.522	30.892		1.835	3.293
	3473.01	13651.3				3679.85	1473.46				3515.51	9139.9				8113	1212.2					14.483	14.062		3.162	3.285		26.018	26.259		2.695	2.793
	3396.93	5184.27				2382.91	2188.2				3904.2	8683.23				6922.76	1492.44					12.349	15.512		2.937	2.093		21.697	26.903		2.793	3.154
	3073.76	15481.2				3357.75	2525.14				2522.07	8290.67				5376.91	1433.13					17.445	14.77		3.817	2.683		27.652	26.194		3.236	3.092
	2966.99	12442.1				2554.6	1811.11				3608.65	8646.42				6695.77	1035.55					15.811	17.023		2.99	3.752		22.204	28.025		2.527	3.469
	3134.29	2118.72				3603.02	1240.73				4311.75	9067.53				8931.44	1476.54					17.711	15.962		4.682	4.375		27.038	27.898		4.538	3.74
	4533.96	10753.8				3882.95	1336.7				3728.8	8112.52				7583.2	1436.64					13.087	18.182		2.585	4.452		20.316	29.139		2.482	3.527
	1919.4	8854.38				2267.66	1518.46				4375.2	8790.96				11188.6	1299.51					17.756	11.911		4.125	3.265		21.479	28.434		3.289	3.875
	4631.01	9128.81				5915.44	1222.39				2315.5	7498.45				8586.94	938.4					13.439	18.407		3.039	3.424		27.89	28.692		3.617	3.899
	3441.17	12427.8				3031.16	1321.42				1313.01	12640.7				4558.14	2207.91					14.107	18.362		4.112	4.35		28.975	31.068		2.646	3.396
	2300.91	7548.54				1676.21	1277.57				3143.26	11779.7				8543.63	1240.9					17.4	18.129		3.432	3.379		25.739	26.931		3.428	3.342
	5646.51	15980.9				5847.79	1909.33				2674.39	11409.3				5856.26	1237.39					15.598	17.707		3.67	3.961		24.146	26.993		2.912	2.925
	9171.07	12765.6				5021.63	1861.42				3348.46	3462.63				11556	2161.66					17.121	17.326		4.391	3.674		35.787	29.921		3.482	3.379
	2421.52	12152.1				1450.56	1627.87				1513.16	9174.5				4578.21	1453.38					11.555	14.385		2.773	3.334		35.205	32.154		4.424	3.203
	4795.29	11647.6				3725.93	1924.93				3358.16	6943.49				6235.17	1161.93					9.765	15.782		2.662	3.17		34.312	30.564		2.953	4.141
	4977.69	6721.89				4853.51	1281.57				2738.07	10321.3				4961.27	1831.14					9.38	15.815		2.253	3.248		38.162	26.28		3.887	2.9
	2408.72	17620.2				4807.76	1904.49				4581.16	9798.56				6780.48	3279.15					15.09	16.466		3.686	2.937		30.945	25.739		3.736	3.551
	2955.22	1937.05				3177.37	1069.79				1535.23	9284.51				3646.88	1683.39					16.314	19.03		2.601	3.154		33.473	24.097		3.342	2.191
	5066.6	11566.1				4795.67	1382.93				2963.77	4501.27				5693.02	1722.21					14.545	15.954		2.855	2.843		37.446	28.107		2.695	3.08
	6100.12	16577.6				7333.3	1776.37				3220.68	9679.94				11551.4	1151.47					15.065	17.056		2.822	3.789		37.573	25.158		3.453	3.277
	8405.63	12631.1				7991.09	1330.52				4565.36	12169.8				7180.32	1973.12					14.356	13.562		2.699	2.904		33.239	25.039		3.305	3.346
	3795.34	8745.74				3576.79	1255.36				4841.77	10231.3				9388.56	1781.69					11.817	14.766		2.597	3.359		34.755	23.2		2.204	3.138
	5456.94	8764.39				4603.99	1103.91				3369.51	10505.1				5631.5	1628.22					13.562	16.31		3.105	2.666		35.447	33.796		3.912	5.116
	4728.71	4403.08				3337.76	2486.8				3106.17	3611.42				6131.72	1371.11					11.096	15.618		2.47	2.851		35.459	36.192		3.609	5.345
	4386.74	9664.65				2757.91	1061.25				7747.89	8939.25				18624.6	1392.27					11.158	19.239		1.753	3.756		19.784	32.059		3.088	4.063
	5514.29	3842.58				2793.87	999.657				6217.34	7244.34				6941.09	1603.67					12.014	15.057		2.49	3.019		35.14	33.858		4.661	3.903
	8970.23	6044.81				8310.27	1590.96				6135.56	3682.93				11481.3	1542.43					10.469	13.869		2.703	3.084		36.364	30.306		4.268	2.875
	4487.13	9711.71				2724.88	1139.38				4826.83	10665				9495.5	1270.73					10.543	18.379		2.146	4.182		35.369	32.53		4.084	4.252
	4430.45	13130.9				3903.16	1351.68				6705.47	8680.46				13105.7	2608.47					10.433	15.88		1.81	2.49		29.106	30.31		2.802	4.071
	2188.06	10823				2394.45	971.838				3578.93	8758.24				4873.52	1617.01					9.372	17.678		2.224	3.846		19.407	32.317		2.621	4.764
	7340.67	10377.9				5300.96	918.406				5904.06	11887.4				14662	1333.64					8.876	17.084		2.007	4.444		30.011	28.811		3.088	3.391
	3397.16	11495.8				2381.11	1745.94				4497.7	11962.8				5020.27	2651.03					10.023	18.313		2.273	3.609		25.506	24.199		2.851	3.977
	4669.01	9149.55				3018.47	1168.24				5673.65	5166.39				6276.4	3059.7					9.667	18.485		2.609	3.404		36.045	22.61		5.607	3.002
	5707.27	1856.57				5948.06	1055				7146.65	5816.94				12588.4	3621.62					7.963	23.994		2.011	4.858		34.111	25.506		4.747	2.99
	2869.32	7564.64				1411.87	942.28				1849	5871.82				3486.38	2254.62					8.897	15.217		1.839	4.059		35.254	26.44		4.231	3.793
	5060.36	10962.2				3842.38	1918.33				2592.37	7978.77				4876.92	2253.41					11.69	14.713		2.351	3.51		33.276	25.838		4.248	2.871
	4151.97	10882.3				3698.2	1969.65				6015.74	6229.07				10625.1	1441.75					6.722	15.696		1.819	2.167		31.773	29.598		4.375	3.445
	5295.8	10504.8				7082.1	1571.34				2982.21	8241.68				4368.21	1411.06					9.667	15.147		1.88	3.498		33.432	30.429		4.764	4.149
	2921.34	11520.3				3895.79	1757.24				6673.75	7734.09				13011.4	979.148					9.679	17.752		2.253	3.109		29.733	33.358		3.342	4.338
	5147.37	7701.99				4500.75	789.862				8651.07	4851				12976.2	1271.92					10.957	18.391		1.667	3.396		30.114	33.112		3.424	3.899
	3132.24	13565.2				1244.15	1250.98				5625.88	13307.8				9392.35	1724.69					9.347	17.871		2.593	2.933		35.906	28.844		4.252	3.486
	3480.24	5894.66				3273.31	1433.13				3832.31	12806				4546.4	1902.92					13.558	16.343		3.056	3.658		33.714	30.56		4.551	3.953
	4492.22	7625.25				2855.33	1485.57				8137.01	10853.2				17262.6	1220.95					13.246	15.229		3.465	3.772		21.725	23.466		3.863	2.875
	3122.41	14771.3				2059.69	1377.9				7600.65	3960.2				9163.49	832.556					12.28	16.826		2.331	3.371		24.986	36.594		3.473	4.78
	4139.69	2972.87				1646.81	1540.62				7168.45	5184.28				19034.2	2675.53					11.203	15.577		2.068	4.219		24.199	27.734		2.576	3.498
	3480.84	10955.7				2081.19	1548.59				6557.93	14043.6				7306.18	2885.65					10.858	22.327		2.474	4.801		22.401	29.712		2.712	3.391
	7502.24	13257.8				5029.79	2043.14				3241.21	15023.3				5614.06	1811.3					12.87	16.294		2.92	3.363		27.689	32.031		2.572	4.08
	5029.3	11505.2				2847.8	1554.34				3762.5	7898.08				6445.22	2233.29					11.248	15.008		2.159	3.457		24.871	36.028		3.674	4.059
	3668.59	13752.3				3031.43	1478.68				4134.33	2776.39				9011.9	1304.45					12.698	15.417		2.523	4.125		30.826	31.56		2.916	3.396
	4708.68	12880.2				4003.62	1355.53				6103.5	8916.17				11649.3	1769.94					10.924	12.579		2.527	2.499		26.448	38.576		3.473	5.386
	4206.56	5747.38				2188.43	1328.47					8631.7					1770.46					16.847	21.328		2.335	4.641		33.358	27.292		3.359	4.788
	4751.3	10116.5				2989.07	1074.15					15817					2127.57					15.774	19.104		4.116	3.236		30.933	37.085		3.838	3.486
	5128.56	10800.9				3683.2	1547.47															15.274	13.038		3.035	3.269		32.899	35.152		4.174	4.506
	4405.91	9028.7				4149.38	1319.02					9.23312e-13					1.17409e-22					17.068	19.366		3.875	4.268		32.481	27.23		3.244	2.712
	6802.43	9400.65				1977.52	1184.33															14.811	18.084		3.211	4.071		33.292	31.85		3.244	3.817
	4463.8	7702.81				2347.7	988.829															14.795	15.794		2.966	3.252		36.475	33.141		5.431	3.998
	4762.29	13190.5				3056.41	1548.4															13.926	17.601		2.871	3.478		32.702	33.546		5.431	3.977
	5226.05	11522				3745.2	1783.98															9.961	18.096		2.879	4.428		38.06	39.096		3.351	4.608
	4321.26	12609.3				3079.57	1503.37															13.074	17.891		3.789	3.027		30.552	31.31		3.969	2.523
	6259.2	12910.3				3378.38	1289.68															12.993	14.569		3.26	3.756		35.459	35.213		3.949	3.465
	4262.72	10377.3				2905.4	1972.67															12.407	15.114		3.244	3.068		34.845	39.973		3.072	3.703
	4002.81	11580.9				3289.75	1317.48															11.579	14.725		3.437	3.117		36.164	42.017		2.564	3.178
	7482.68	14704.5				6897.32	1902.22															13.554	14.61		2.937	3.269		26.063	63.767		3.473	4.022
	6363.36	13822.8				2297.2	1744.51															12.386	14.918		2.859	2.863		36.545	36.401		2.912	4.178
	5577.52	16083.6				2252.17	2254.11															13.111	16.626		3.346	4.493		36.667	38.441		2.281	3.76
	3835.91	18724				3374.24	2022.56															9.667	14.316		2.646	2.425		32.33	36.712		1.7	4.588
	8864.9	9731.29				4492.35	1379.74															12.538	13.259		2.634	3.006		34.988	30.339		2.732	5.145
	6651.96	8453.46				5530.65	1206.21															13.418	14.373		2.224	2.839		31.097	36.626		2.601	4.358
	4394.69	9978.33				3438.04	1626.4															7.676	16.105		1.716	4.002		18.612	33.161		3.174	5.018
	8878.61	9722.78				6283.96	1293.43															8.643	13.992		2.429	2.314		18.997	41.906		3.973	3.138
	6553.91	13332.2				3787.19	1321.55															11.858	16.47		3.117	3.711		34.419	36.729		2.527	4.039
	5884.4	14247.5				5386.73	1248.97															11.44	19.071		3.559	3.49		31.478	33.624		3.256	3.76
	5130.96	9703.68				2302.82	1574.83															12.378	14.905		2.445	3.002		32.068	40.915		2.204	4.428
	5100.58	8864.26				4463.61	1393.28															10.375	14.307		1.79	3.387		33.395	27.82		2.351	3.437
	4409.49	16164.3				2496.12	1930.28															11.87	16.404		3.486	4.69		29.061	30.859		2.109	3.215
	6666.37	10513				5604.87	1416.65															12.882	15.901		3.453	3.367		27.967	33.677		3.375	3.637
	3265.37	10185.4				1823.89	1278.14															11.133	17.129		3.391	4.141		24.711	38.609		2.793	3.359
	4699.26	5244.11				3423.93	1263.2															11.497	12.46		2.257	2.785		20.353	34.21		3.277	4.252
	2738.03	12859.9				3430.47	1460.78															10.883	15.618		2.122	3.899		23.732	30.786		3.973	4.485
	5441.56	12309.4				4274.19	1413.13															12.317	12.915		2.884	2.286		26.956	29.753		3.219	5.128
	3843.89	13975.2				3102.04	1651.67															7.512	13.689		2.06	2.347		24.306	34.345		3.662	4.137
	3648.91	15250.4				3051.74	1459.96															9.949	11.715		2.318	2.802		29.065	33.796		2.585	3.064
	4394.09	10506.8				2303.2	1355.41															7.291	11.665		1.204	3.142		24.138	31.068		2.761	3.035
	1923.99	10552.2				2092.92	1543.33															9.458	12.857		2.191	2.646		31.388	29.966		2.834	3.789
	4799.5	11128.4				4399.87	1304.1															10.424	13.73		2.167	2.662		29.311	34.234		2.15	4.69
	2411.79	10242.3				2104.3	1311.88															9.425	12.161		1.909	2.38		30.966	22.258		3.133	4.379
	2682.66	11279.5				3282.57	1660.36															11.866	11.792		2.384	3.367			25.87		2.609	5.62
	5397.12	11008.9				6195.71	1191.14															11.661	14.991		2.273	3.596			22.319		1.888	4.051
	5640.22	13530.3				2737.59	1458.55															9.904	14.516		2.007	2.449			26.173		2.638	3.908
	9594.89	14194.9				6382.5	1945.28															11.031	11.731		2.036	2.208			28.23		2.773	5.169
	5781.35	14466.2				4388.25	1400.29															10.42	10.822		2.281	2.499			23.011		2.032	3.85
	2315.61	10332.2				3056.75	1341.02															8.798	13.902		2.613	2.957			22.753		2.499	3.043
	5711.62	7364.49				2729.77	715.966															9.871	14.098		2.499	2.425			27.447		2.458	3.498
	9903.01	10471.7				6457.79	1170.46															8.049	11.784		2.908	2.72			29.737		3.064	3.437
	5893.88	9867.54				6378.74	1065.5															11.71	14.418		1.63	3.289			26.673		3.51	2.785
	4044.17					1140.83																10.252	17.785		2.216	3.863			38.969		4.567	3.469
	2609.49					2201.64																10.088	15.704		1.741	3.019			45.486		4.37	3.576
	5589.47					3200.36																10.314	19.624		1.753	3.371			44.257		3.686	3.408
	4359.56					4039.4																10.301	15.798		2.286	3.162			36.745		3.219	4.878
	5726.39					6340.48																10.523	17.244		2.351	3.293			42.836		2.879	4.063
		1.72012e-35					1.9875e-30															13.079	17.4		2.703	3.703			34.263		5.005	4.846
																						15.049	16.282		2.908	3.346			39.01		4.039	4.657
																						14.156	23.245		3.08	4.354			40.067		5.157	3.85
																						13.353	14.389		2.765	3.191			40.931		3.195	3.154
																						17.289	12.341		3.67	3.391			40.014		2.212	3.682
																						18.473	15.786		3.539	3.797			45.162			4.207
																						16.364	18.838		4.248	4.932			39.965			3.551
																						15	18.1		3.285	2.548			39.67			5.898
																						18.776	16.695		4.239	1.835			36.463			7.082
																						17.084	15.307		2.675	2.224			40.526			5.333
																						15.454	16.867		2.773	3.285						5.374
																							21.045			4.035
																							21.803			4.243			0.00718372			2.08219e-06
																							17.777			3.506
																							17.789			3.285
																							1.09381e-21			3.42897e-11
